# Supplementary material for: Gold-activated persulfate p-doping of organic semiconductors
Source: Nat Mater. 2026 Mar 17;25(8):1429–36. doi: 10.1038/s41563-026-02547-0 (PMC13421340; doi:10.1038/s41563-026-02547-0)
Supplement: Supplementary file 4 — Source data for Fig. 1. [file 41563_2026_2547_MOESM4_ESM.xlsx]

## Sheet: Figure 1c
PBTTT doped with Na2S2O8
pristine			without Au			with Au
wavelength (nm)	Nor. Abs (arb. units)		wavelength (nm)	Nor. Abs (arb. units)		wavelength	Nor. Abs. (arb. units)
1800	0.00746		1800	0.08552		1800	0.43923
1798	0.00752		1798	0.08551		1798	0.43926
1796	0.00781		1796	0.08531		1796	0.43841
1794	0.00782		1794	0.08508		1794	0.43753
1792	0.00794		1792	0.08488		1792	0.43718
1790	0.00786		1790	0.08478		1790	0.43618
1788	0.00782		1788	0.08456		1788	0.43518
1786	0.00785		1786	0.08442		1786	0.43408
1784	0.00809		1784	0.08416		1784	0.43354
1782	0.00785		1782	0.08389		1782	0.43335
1780	0.00766		1780	0.08349		1780	0.43279
1778	0.00782		1778	0.08352		1778	0.43217
1776	0.00814		1776	0.08331		1776	0.43207
1774	0.00817		1774	0.08297		1774	0.43106
1772	0.00814		1772	0.08278		1772	0.43036
1770	0.00801		1770	0.08248		1770	0.42908
1768	0.00822		1768	0.08236		1768	0.42844
1766	0.00784		1766	0.08191		1766	0.42736
1764	0.00792		1764	0.08185		1764	0.42685
1762	0.00806		1762	0.08147		1762	0.426
1760	0.00816		1760	0.08159		1760	0.42544
1758	0.00795		1758	0.08115		1758	0.42474
1756	0.00793		1756	0.08089		1756	0.42441
1754	0.008		1754	0.08055		1754	0.42316
1752	0.00809		1752	0.08064		1752	0.42265
1750	0.00809		1750	0.08022		1750	0.42207
1748	0.00804		1748	0.08017		1748	0.42103
1746	0.00804		1746	0.07976		1746	0.4201
1744	0.0084		1744	0.07981		1744	0.4197
1742	0.00822		1742	0.0793		1742	0.41938
1740	0.00821		1740	0.07919		1740	0.41792
1738	0.00808		1738	0.07899		1738	0.41654
1736	0.00825		1736	0.07886		1736	0.41694
1734	0.00826		1734	0.07861		1734	0.41611
1732	0.00835		1732	0.07836		1732	0.4147
1730	0.00826		1730	0.07809		1730	0.41387
1728	0.00833		1728	0.07782		1728	0.41343
1726	0.0085		1726	0.07743		1726	0.41284
1724	0.00872		1724	0.07727		1724	0.41269
1722	0.0086		1722	0.0774		1722	0.4121
1720	0.00847		1720	0.07707		1720	0.41143
1718	0.00845		1718	0.07692		1718	0.41029
1716	0.0084		1716	0.07666		1716	0.40876
1714	0.00831		1714	0.07633		1714	0.40812
1712	0.00838		1712	0.07606		1712	0.40755
1710	0.00851		1710	0.07607		1710	0.40693
1708	0.00843		1708	0.07543		1708	0.4063
1706	0.00832		1706	0.07533		1706	0.40567
1704	0.00815		1704	0.07474		1704	0.40413
1702	0.00818		1702	0.07486		1702	0.40371
1700	0.00806		1700	0.07449		1700	0.40293
1698	0.00849		1698	0.07428		1698	0.40218
1696	0.00842		1696	0.07397		1696	0.40114
1694	0.00825		1694	0.07392		1694	0.40016
1692	0.00833		1692	0.07341		1692	0.39926
1690	0.00823		1690	0.07324		1690	0.39881
1688	0.00824		1688	0.07321		1688	0.39863
1686	0.00853		1686	0.07293		1686	0.39781
1684	0.00857		1684	0.07278		1684	0.39645
1682	0.00848		1682	0.07221		1682	0.39539
1680	0.00862		1680	0.07239		1680	0.39497
1678	0.00856		1678	0.07204		1678	0.39404
1676	0.00852		1676	0.07201		1676	0.39326
1674	0.00839		1674	0.07151		1674	0.39221
1672	0.00847		1672	0.07135		1672	0.39119
1670	0.00846		1670	0.07109		1670	0.39118
1668	0.00857		1668	0.07087		1668	0.39021
1666	0.00857		1666	0.07056		1666	0.38956
1664	0.00853		1664	0.07029		1664	0.38867
1662	0.00861		1662	0.07008		1662	0.38774
1660	0.00867		1660	0.06963		1660	0.38654
1658	0.00878		1658	0.06976		1658	0.38573
1656	0.00854		1656	0.06914		1656	0.38438
1654	0.00845		1654	0.06902		1654	0.38388
1652	0.00837		1652	0.06882		1652	0.38282
1650	0.0085		1650	0.06856		1650	0.38132
1648	0.00872		1648	0.06852		1648	0.38058
1646	0.00865		1646	0.06815		1646	0.37992
1644	0.00861		1644	0.06799		1644	0.37927
1642	0.00852		1642	0.0675		1642	0.37839
1640	0.00856		1640	0.0673		1640	0.37742
1638	0.00864		1638	0.06696		1638	0.37679
1636	0.00875		1636	0.06704		1636	0.37574
1634	0.00882		1634	0.06679		1634	0.37511
1632	0.00896		1632	0.06646		1632	0.37417
1630	0.00894		1630	0.0664		1630	0.37278
1628	0.00888		1628	0.066		1628	0.37196
1626	0.00893		1626	0.06594		1626	0.37164
1624	0.00891		1624	0.06555		1624	0.37072
1622	0.00901		1622	0.06545		1622	0.3695
1620	0.00885		1620	0.0653		1620	0.36844
1618	0.00884		1618	0.06489		1618	0.36753
1616	0.00897		1616	0.06487		1616	0.36686
1614	0.00891		1614	0.06459		1614	0.36608
1612	0.00894		1612	0.0644		1612	0.36489
1610	0.00882		1610	0.06389		1610	0.36371
1608	0.00882		1608	0.0634		1608	0.36304
1606	0.00901		1606	0.06349		1606	0.36246
1604	0.00893		1604	0.06316		1604	0.36141
1602	0.00902		1602	0.06302		1602	0.36055
1600	0.00877		1600	0.0627		1600	0.35964
1598	0.00878		1598	0.06244		1598	0.35849
1596	0.0091		1596	0.06253		1596	0.35732
1594	0.00915		1594	0.06203		1594	0.35639
1592	0.00913		1592	0.06196		1592	0.35558
1590	0.00898		1590	0.06161		1590	0.35475
1588	0.00889		1588	0.06105		1588	0.35364
1586	0.00918		1586	0.061		1586	0.35334
1584	0.00905		1584	0.06066		1584	0.35192
1582	0.00892		1582	0.0605		1582	0.35045
1580	0.0089		1580	0.06015		1580	0.34968
1578	0.00888		1578	0.05988		1578	0.34877
1576	0.00914		1576	0.0599		1576	0.34803
1574	0.00926		1574	0.05969		1574	0.3474
1572	0.00936		1572	0.0596		1572	0.34621
1570	0.00936		1570	0.05943		1570	0.34488
1568	0.00922		1568	0.05885		1568	0.34388
1566	0.00926		1566	0.05866		1566	0.34324
1564	0.00944		1564	0.05852		1564	0.34249
1562	0.00943		1562	0.05817		1562	0.34132
1560	0.0093		1560	0.05803		1560	0.34028
1558	0.00932		1558	0.05776		1558	0.33895
1556	0.00933		1556	0.05756		1556	0.33799
1554	0.00928		1554	0.05745		1554	0.33736
1552	0.00917		1552	0.05691		1552	0.33645
1550	0.00925		1550	0.05676		1550	0.33542
1548	0.00943		1548	0.0567		1548	0.33443
1546	0.00947		1546	0.05626		1546	0.33311
1544	0.00941		1544	0.05625		1544	0.33224
1542	0.00936		1542	0.05604		1542	0.33145
1540	0.00935		1540	0.05539		1540	0.3302
1538	0.00939		1538	0.05531		1538	0.32951
1536	0.0095		1536	0.05516		1536	0.3285
1534	0.00956		1534	0.05494		1534	0.32702
1532	0.00961		1532	0.05502		1532	0.32598
1530	0.00944		1530	0.0545		1530	0.32525
1528	0.00946		1528	0.05406		1528	0.32444
1526	0.00959		1526	0.05404		1526	0.32359
1524	0.00953		1524	0.05368		1524	0.32251
1522	0.00957		1522	0.05348		1522	0.32098
1520	0.00946		1520	0.05334		1520	0.32022
1518	0.00933		1518	0.05285		1518	0.31924
1516	0.00958		1516	0.05264		1516	0.31823
1514	0.00979		1514	0.05267		1514	0.31724
1512	0.00962		1512	0.0522		1512	0.31611
1510	0.00957		1510	0.05189		1510	0.31514
1508	0.00972		1508	0.05207		1508	0.31422
1506	0.00968		1506	0.0518		1506	0.31335
1504	0.00957		1504	0.05144		1504	0.31193
1502	0.00963		1502	0.05136		1502	0.31061
1500	0.00961		1500	0.05091		1500	0.3099
1498	0.00955		1498	0.05045		1498	0.309
1496	0.00975		1496	0.05051		1496	0.30808
1494	0.00967		1494	0.05024		1494	0.30684
1492	0.00956		1492	0.04971		1492	0.30553
1490	0.00985		1490	0.04976		1490	0.30467
1488	0.00991		1488	0.04982		1488	0.30387
1486	0.0098		1486	0.04934		1486	0.30293
1484	0.00983		1484	0.04902		1484	0.30186
1482	0.00965		1482	0.04889		1482	0.30056
1480	0.00956		1480	0.04852		1480	0.29925
1478	0.00974		1478	0.04829		1478	0.2983
1476	0.00999		1476	0.04828		1476	0.29741
1474	0.00983		1474	0.04809		1474	0.29649
1472	0.00967		1472	0.04758		1472	0.2952
1470	0.00984		1470	0.04758		1470	0.29408
1468	0.00992		1468	0.04771		1468	0.29315
1466	0.00993		1466	0.04726		1466	0.29199
1464	0.01001		1464	0.04708		1464	0.29058
1462	0.01005		1462	0.04703		1462	0.28969
1460	0.00991		1460	0.04648		1460	0.28885
1458	0.00988		1458	0.04594		1458	0.28751
1456	0.01011		1456	0.04608		1456	0.2863
1454	0.01014		1454	0.0461		1454	0.28552
1452	0.01004		1452	0.04564		1452	0.28443
1450	0.0101		1450	0.04517		1450	0.28306
1448	0.01042		1448	0.0454		1448	0.28214
1446	0.01044		1446	0.04542		1446	0.28138
1444	0.01027		1444	0.04488		1444	0.2802
1442	0.01012		1442	0.04445		1442	0.27898
1440	0.01013		1440	0.04438		1440	0.27802
1438	0.01022		1438	0.04408		1438	0.2771
1436	0.01014		1436	0.0435		1436	0.27584
1434	0.00995		1434	0.04326		1434	0.27443
1432	0.0101		1432	0.04348		1432	0.27324
1430	0.01032		1430	0.04355		1430	0.27245
1428	0.01028		1428	0.04319		1428	0.27148
1426	0.0102		1426	0.043		1426	0.27043
1424	0.01027		1424	0.04295		1424	0.26959
1422	0.01012		1422	0.04263		1422	0.26854
1420	0.00999		1420	0.04219		1420	0.26713
1418	0.01021		1418	0.04164		1418	0.26571
1416	0.01043		1416	0.04176		1416	0.26483
1414	0.00992		1414	0.04146		1414	0.26343
1412	0.01006		1412	0.0413		1412	0.2624
1410	0.01056		1410	0.04126		1410	0.26149
1408	0.01078		1408	0.04123		1408	0.26049
1406	0.01025		1406	0.04079		1406	0.25938
1404	0.00983		1404	0.0402		1404	0.25811
1402	0.01029		1402	0.04032		1402	0.25744
1400	0.01029		1400	0.03989		1400	0.25605
1398	0.01071		1398	0.0403		1398	0.25531
1396	0.01098		1396	0.04034		1396	0.25379
1394	0.01081		1394	0.03979		1394	0.2523
1392	0.01055		1392	0.03948		1392	0.25143
1390	0.01065		1390	0.03953		1390	0.25084
1388	0.01096		1388	0.03953		1388	0.24936
1386	0.01114		1386	0.03976		1386	0.24816
1384	0.01067		1384	0.03901		1384	0.24692
1382	0.01041		1382	0.03799		1382	0.24516
1380	0.01067		1380	0.03813		1380	0.24465
1378	0.01097		1378	0.03881		1378	0.24495
1376	0.01128		1376	0.03875		1376	0.24396
1374	0.01121		1374	0.03796		1374	0.24177
1372	0.01113		1372	0.03763		1372	0.2396
1370	0.01097		1370	0.0372		1370	0.23835
1368	0.01086		1368	0.03696		1368	0.23785
1366	0.01112		1366	0.03726		1366	0.23811
1364	0.01106		1364	0.03703		1364	0.23702
1362	0.01108		1362	0.03708		1362	0.23531
1360	0.0111		1360	0.03672		1360	0.23465
1358	0.0114		1358	0.03669		1358	0.23393
1356	0.0106		1356	0.03647		1356	0.23231
1354	0.01099		1354	0.03625		1354	0.23086
1352	0.01091		1352	0.03591		1352	0.22997
1350	0.01129		1350	0.03576		1350	0.2291
1348	0.01106		1348	0.03548		1348	0.22778
1346	0.01116		1346	0.03556		1346	0.22677
1344	0.01119		1344	0.03522		1344	0.22573
1342	0.01156		1342	0.03526		1342	0.22479
1340	0.01179		1340	0.03546		1340	0.22401
1338	0.01144		1338	0.03515		1338	0.22304
1336	0.0114		1336	0.03483		1336	0.22146
1334	0.01123		1334	0.03432		1334	0.22005
1332	0.01122		1332	0.03402		1332	0.21917
1330	0.01123		1330	0.03397		1330	0.21862
1328	0.01125		1328	0.03405		1328	0.21769
1326	0.01121		1326	0.03397		1326	0.21656
1324	0.01129		1324	0.03376		1324	0.21547
1322	0.01127		1322	0.03363		1322	0.2147
1320	0.01135		1320	0.03298		1320	0.21346
1318	0.01152		1318	0.03275		1318	0.21242
1316	0.01131		1316	0.03273		1316	0.21138
1314	0.01133		1314	0.03268		1314	0.21032
1312	0.01134		1312	0.03235		1312	0.20922
1310	0.01139		1310	0.03241		1310	0.20843
1308	0.01143		1308	0.03242		1308	0.20737
1306	0.01172		1306	0.03248		1306	0.20627
1304	0.01151		1304	0.03208		1304	0.20539
1302	0.01154		1302	0.03177		1302	0.20434
1300	0.01153		1300	0.03165		1300	0.2035
1298	0.0115		1298	0.03148		1298	0.20247
1296	0.01153		1296	0.03147		1296	0.20158
1294	0.01163		1294	0.03129		1294	0.20055
1292	0.01167		1292	0.03091		1292	0.19947
1290	0.01187		1290	0.03103		1290	0.1986
1288	0.01173		1288	0.03092		1288	0.19763
1286	0.01174		1286	0.03095		1286	0.19689
1284	0.01189		1284	0.03093		1284	0.19591
1282	0.01182		1282	0.03051		1282	0.19471
1280	0.01182		1280	0.03026		1280	0.19398
1278	0.0122		1278	0.0303		1278	0.19317
1276	0.01204		1276	0.03		1276	0.19192
1274	0.01195		1274	0.02984		1274	0.19093
1272	0.01196		1272	0.02972		1272	0.19021
1270	0.01218		1270	0.02946		1270	0.18924
1268	0.01209		1268	0.02906		1268	0.18836
1266	0.01225		1266	0.02927		1266	0.18764
1264	0.01216		1264	0.02904		1264	0.18685
1262	0.0123		1262	0.02875		1262	0.18574
1260	0.01247		1260	0.0289		1260	0.18471
1258	0.01246		1258	0.02885		1258	0.18402
1256	0.01227		1256	0.02879		1256	0.18315
1254	0.01216		1254	0.02849		1254	0.18246
1252	0.01221		1252	0.02839		1252	0.18178
1250	0.01247		1250	0.02827		1250	0.18076
1248	0.01232		1248	0.02804		1248	0.18006
1246	0.01236		1246	0.02792		1246	0.17935
1244	0.01258		1244	0.02791		1244	0.17883
1242	0.01263		1242	0.02771		1242	0.17779
1240	0.01294		1240	0.02783		1240	0.17682
1238	0.01273		1238	0.0275		1238	0.17585
1236	0.01256		1236	0.02744		1236	0.17536
1234	0.01266		1234	0.0272		1234	0.17436
1232	0.01263		1232	0.02703		1232	0.1737
1230	0.01287		1230	0.02713		1230	0.17339
1228	0.0127		1228	0.02699		1228	0.17264
1226	0.01287		1226	0.02693		1226	0.17178
1224	0.01278		1224	0.02675		1224	0.17073
1222	0.01297		1222	0.02684		1222	0.16998
1220	0.01284		1220	0.02657		1220	0.16949
1218	0.01292		1218	0.0264		1218	0.16891
1216	0.01282		1216	0.02645		1216	0.16839
1214	0.01289		1214	0.02627		1214	0.16777
1212	0.01303		1212	0.02622		1212	0.16711
1210	0.013		1210	0.02614		1210	0.16649
1208	0.01309		1208	0.02614		1208	0.16568
1206	0.01316		1206	0.026		1206	0.16507
1204	0.013		1204	0.02574		1204	0.16451
1202	0.01315		1202	0.02585		1202	0.16382
1200	0.01345		1200	0.02589		1200	0.16334
1198	0.01349		1198	0.02597		1198	0.16266
1196	0.01323		1196	0.02576		1196	0.16224
1194	0.01374		1194	0.02579		1194	0.16169
1192	0.01347		1192	0.02568		1192	0.16133
1190	0.01345		1190	0.02527		1190	0.1609
1188	0.01322		1188	0.02526		1188	0.1602
1186	0.01314		1186	0.02517		1186	0.15969
1184	0.01322		1184	0.02504		1184	0.15912
1182	0.01368		1182	0.02522		1182	0.15869
1180	0.01372		1180	0.02513		1180	0.15833
1178	0.01341		1178	0.02481		1178	0.15842
1176	0.01367		1176	0.02494		1176	0.15804
1174	0.01372		1174	0.02482		1174	0.15744
1172	0.01361		1172	0.0249		1172	0.15698
1170	0.01418		1170	0.02478		1170	0.15664
1168	0.01411		1168	0.0247		1168	0.15598
1166	0.01389		1166	0.02462		1166	0.15556
1164	0.01385		1164	0.02464		1164	0.15535
1162	0.01415		1162	0.02476		1162	0.15545
1160	0.01407		1160	0.02452		1160	0.15498
1158	0.01397		1158	0.02445		1158	0.15456
1156	0.01411		1156	0.02459		1156	0.15452
1154	0.01403		1154	0.02424		1154	0.15442
1152	0.01431		1152	0.0244		1152	0.15426
1150	0.01455		1150	0.0244		1150	0.15415
1148	0.01433		1148	0.02434		1148	0.15435
1146	0.01433		1146	0.02417		1146	0.1541
1144	0.01431		1144	0.02414		1144	0.15402
1142	0.01428		1142	0.02419		1142	0.15419
1140	0.01425		1140	0.0241		1140	0.15408
1138	0.01465		1138	0.02448		1138	0.15422
1136	0.01445		1136	0.02439		1136	0.15467
1134	0.01473		1134	0.0245		1134	0.15417
1132	0.01462		1132	0.02449		1132	0.15397
1130	0.01481		1130	0.02442		1130	0.15448
1128	0.01486		1128	0.02443		1128	0.15461
1126	0.01493		1126	0.02446		1126	0.15514
1124	0.01459		1124	0.02431		1124	0.15536
1122	0.01481		1122	0.02471		1122	0.15587
1120	0.01519		1120	0.02461		1120	0.15633
1118	0.01512		1118	0.02465		1118	0.15679
1116	0.01525		1116	0.02481		1116	0.15726
1114	0.01518		1114	0.02488		1114	0.15762
1112	0.01522		1112	0.02469		1112	0.15838
1110	0.01549		1110	0.02514		1110	0.15914
1108	0.01567		1108	0.02534		1108	0.15931
1106	0.0155		1106	0.02521		1106	0.15994
1104	0.01522		1104	0.02508		1104	0.16084
1102	0.0155		1102	0.02525		1102	0.16145
1100	0.01577		1100	0.02561		1100	0.1619
1098	0.01581		1098	0.0258		1098	0.16257
1096	0.01587		1096	0.02566		1096	0.164
1094	0.01589		1094	0.02578		1094	0.16459
1092	0.01585		1092	0.02589		1092	0.16549
1090	0.01598		1090	0.02611		1090	0.16704
1088	0.01599		1088	0.02636		1088	0.16837
1086	0.01611		1086	0.02652		1086	0.16934
1084	0.01613		1084	0.02679		1084	0.17005
1082	0.01633		1082	0.02695		1082	0.17183
1080	0.01629		1080	0.02719		1080	0.17292
1078	0.01637		1078	0.02736		1078	0.17423
1076	0.0167		1076	0.0278		1076	0.17554
1074	0.01655		1074	0.02785		1074	0.17689
1072	0.01648		1072	0.02798		1072	0.17804
1070	0.01689		1070	0.02833		1070	0.18024
1068	0.01704		1068	0.02879		1068	0.18163
1066	0.01674		1066	0.02896		1066	0.18268
1064	0.01695		1064	0.02903		1064	0.18464
1062	0.01679		1062	0.02927		1062	0.18698
1060	0.0169		1060	0.02952		1060	0.18877
1058	0.01732		1058	0.03022		1058	0.19065
1056	0.01744		1056	0.03073		1056	0.19223
1054	0.01713		1054	0.03067		1054	0.19395
1052	0.01774		1052	0.03145		1052	0.19621
1050	0.01785		1050	0.03181		1050	0.19848
1048	0.01767		1048	0.03214		1048	0.20067
1046	0.01775		1046	0.03239		1046	0.20305
1044	0.0179		1044	0.03274		1044	0.20498
1042	0.01779		1042	0.03318		1042	0.20728
1040	0.01785		1040	0.03354		1040	0.20942
1038	0.01791		1038	0.03404		1038	0.21195
1036	0.01836		1036	0.03481		1036	0.2146
1034	0.01826		1034	0.03493		1034	0.21743
1032	0.01865		1032	0.03568		1032	0.21979
1030	0.01882		1030	0.03596		1030	0.22205
1028	0.01868		1028	0.03673		1028	0.22472
1026	0.01857		1026	0.03702		1026	0.22725
1024	0.01902		1024	0.03778		1024	0.23028
1022	0.01924		1022	0.03836		1022	0.23316
1020	0.01934		1020	0.03864		1020	0.23563
1018	0.01936		1018	0.03929		1018	0.23859
1016	0.01933		1016	0.03987		1016	0.24144
1014	0.01961		1014	0.04053		1014	0.24398
1012	0.01962		1012	0.04118		1012	0.24748
1010	0.0197		1010	0.04166		1010	0.25
1008	0.01973		1008	0.04226		1008	0.25302
1006	0.01992		1006	0.04276		1006	0.25587
1004	0.02016		1004	0.04349		1004	0.25937
1002	0.02054		1002	0.04445		1002	0.26219
1000	0.02026		1000	0.04468		1000	0.26488
998	0.02025		998	0.04535		998	0.26764
996	0.0208		996	0.04639		996	0.27101
994	0.02098		994	0.04661		994	0.27416
992	0.02093		992	0.04733		992	0.27741
990	0.02106		990	0.04802		990	0.28014
988	0.02119		988	0.04865		988	0.28298
986	0.02153		986	0.0494		986	0.28637
984	0.02128		984	0.04958		984	0.28979
982	0.02143		982	0.05027		982	0.29289
980	0.02168		980	0.0512		980	0.29544
978	0.02192		978	0.05208		978	0.29891
976	0.02205		976	0.05256		976	0.3019
974	0.02232		974	0.05331		974	0.30516
972	0.02222		972	0.05371		972	0.30783
970	0.02258		970	0.05462		970	0.31116
968	0.02258		968	0.0551		968	0.31359
966	0.02273		966	0.05565		966	0.31656
964	0.02271		964	0.05616		964	0.32007
962	0.02295		962	0.05676		962	0.32251
960	0.02325		960	0.05763		960	0.32541
958	0.02368		958	0.05857		958	0.32873
956	0.02372		956	0.05921		956	0.33092
954	0.02368		954	0.0598		954	0.33367
952	0.02389		952	0.06039		952	0.33648
950	0.02416		950	0.06104		950	0.3394
948	0.02416		948	0.06157		948	0.34212
946	0.02435		946	0.06225		946	0.34455
944	0.02464		944	0.06307		944	0.34753
942	0.0246		942	0.06373		942	0.35016
940	0.02464		940	0.0642		940	0.3527
938	0.02484		938	0.06507		938	0.35457
936	0.02541		936	0.06597		936	0.35718
934	0.02584		934	0.06676		934	0.35975
932	0.02572		932	0.06745		932	0.36168
930	0.02588		930	0.0682		930	0.36395
928	0.02603		928	0.06887		928	0.36637
926	0.02596		926	0.06937		926	0.36831
924	0.02603		924	0.0701		924	0.37042
922	0.02647		922	0.07119		922	0.37204
920	0.02666		920	0.07186		920	0.37416
918	0.02714		918	0.07272		918	0.37635
916	0.02696		916	0.0733		916	0.37826
914	0.02726		914	0.07417		914	0.37995
912	0.02756		912	0.07495		912	0.38147
910	0.02765		910	0.07589		910	0.38327
908	0.02799		908	0.07701		908	0.38492
906	0.02799		906	0.07746		906	0.38637
904	0.02845		904	0.07836		904	0.38788
902	0.0286		902	0.07925		902	0.38948
900	0.029		900	0.08014		900	0.39071
898	0.0293		898	0.08103		898	0.3921
896	0.02947		896	0.08197		896	0.39338
894	0.02948		894	0.08282		894	0.39438
892	0.02974		892	0.08384		892	0.39514
890	0.03003		890	0.08479		890	0.39652
888	0.03018		888	0.08529		888	0.39775
886	0.03043		886	0.08612		886	0.39869
884	0.03063		884	0.08695		884	0.39963
882	0.03083		882	0.08796		882	0.40049
880	0.03108		880	0.08902		880	0.40114
878	0.03134		878	0.08979		878	0.40168
876	0.03185		876	0.09074		876	0.40256
874	0.03206		874	0.09167		874	0.40329
872	0.03225		872	0.09238		872	0.40382
870	0.0324		870	0.09326		870	0.40442
868	0.03282		868	0.09424		868	0.40486
866	0.03313		866	0.09524		866	0.40534
864	0.03309		864	0.09598		864	0.40578
862	0.03305		862	0.09672		862	0.40621
860	0.03324		860	0.0968		860	0.40682
858	0.03366		858	0.09622		858	0.40759
856	0.03408		856	0.09565		856	0.40837
854	0.03469		854	0.09691		854	0.40891
852	0.03541		852	0.0975		852	0.40851
850	0.03498		850	0.09768		850	0.40797
848	0.03426		848	0.0984		848	0.4076
846	0.03466		846	0.09866		846	0.4066
844	0.03545		844	0.09949		844	0.40706
842	0.03651		842	0.10096		842	0.40684
840	0.03677		840	0.10148		840	0.40628
838	0.03715		838	0.10282		838	0.40639
836	0.03858		836	0.10445		836	0.40585
834	0.03945		834	0.10622		834	0.40531
832	0.04026		832	0.10776		832	0.40534
830	0.04196		830	0.10946		830	0.4051
828	0.04252		828	0.11072		828	0.40463
826	0.0426		826	0.11124		826	0.40429
824	0.04376		824	0.11283		824	0.40309
822	0.04488		822	0.11428		822	0.40295
820	0.04553		820	0.11548		820	0.40205
818	0.04591		818	0.11643		818	0.40092
816	0.04609		816	0.11721		816	0.40028
814	0.04665		814	0.11805		814	0.39932
812	0.04782		812	0.11924		812	0.39818
810	0.04866		810	0.12013		810	0.39768
808	0.04878		808	0.12052		808	0.39664
806	0.04907		806	0.12136		806	0.39514
804	0.04962		804	0.12245		804	0.39366
802	0.05		802	0.12341		802	0.39307
800	0.05072		800	0.1245		800	0.39157
798	0.05178		798	0.12555		798	0.39033
796	0.05228		796	0.12617		796	0.38963
794	0.05258		794	0.12703		794	0.38798
792	0.05285		792	0.12816		792	0.38608
790	0.05295		790	0.12886		790	0.38489
788	0.05337		788	0.12967		788	0.38347
786	0.05416		786	0.13043		786	0.38184
784	0.055		784	0.13134		784	0.3807
782	0.05539		782	0.1324		782	0.37914
780	0.05622		780	0.13337		780	0.37754
778	0.05693		778	0.13439		778	0.37611
776	0.05703		776	0.13507		776	0.37455
774	0.05798		774	0.13602		774	0.37279
772	0.05901		772	0.13746		772	0.37104
770	0.05974		770	0.13845		770	0.36947
768	0.06037		768	0.13903		768	0.36784
766	0.06088		766	0.14003		766	0.36612
764	0.06147		764	0.14146		764	0.36398
762	0.06229		762	0.14241		762	0.36223
760	0.06327		760	0.14328		760	0.36064
758	0.06386		758	0.14436		758	0.3586
756	0.06433		756	0.14536		756	0.35694
754	0.06517		754	0.14662		754	0.35548
752	0.06601		752	0.14774		752	0.3536
750	0.06669		750	0.14854		750	0.35187
748	0.06773		748	0.14968		748	0.3501
746	0.06854		746	0.1506		746	0.34823
744	0.06943		744	0.15158		744	0.34636
742	0.07038		742	0.15292		742	0.34447
740	0.07129		740	0.15403		740	0.34226
738	0.07246		738	0.15514		738	0.34039
736	0.07343		736	0.15608		736	0.33882
734	0.07439		734	0.15716		734	0.33648
732	0.07548		732	0.15819		732	0.33415
730	0.07659		730	0.15925		730	0.33227
728	0.07769		728	0.16042		728	0.33034
726	0.07852		726	0.16138		726	0.32832
724	0.07988		724	0.16243		724	0.32644
722	0.0812		722	0.16346		722	0.32459
720	0.08237		720	0.16467		720	0.32258
718	0.08392		718	0.16596		718	0.32008
716	0.08536		716	0.16714		716	0.31731
714	0.08684		714	0.16845		714	0.31521
712	0.08848		712	0.16988		712	0.31356
710	0.09003		710	0.17102		710	0.31161
708	0.09151		708	0.17204		708	0.30933
706	0.09356		706	0.17363		706	0.30709
704	0.09546		704	0.17484		704	0.30494
702	0.09678		702	0.17574		702	0.30293
700	0.09862		700	0.17722		700	0.30067
698	0.1007		698	0.17871		698	0.29834
696	0.10271		696	0.18026		696	0.29671
694	0.10512		694	0.18184		694	0.29464
692	0.10717		692	0.18335		692	0.29213
690	0.10957		690	0.18493		690	0.29021
688	0.11229		688	0.18682		688	0.2882
686	0.11492		686	0.18858		686	0.28581
684	0.11771		684	0.19055		684	0.28352
682	0.12085		682	0.19263		682	0.2815
680	0.12419		680	0.19489		680	0.27938
678	0.12771		678	0.19712		678	0.27706
676	0.13129		676	0.19941		676	0.27498
674	0.13544		674	0.20206		674	0.273
672	0.13979		672	0.20507		672	0.27099
670	0.14427		670	0.20809		670	0.26881
668	0.14897		668	0.21111		668	0.26644
666	0.15435		666	0.21463		666	0.26438
664	0.16028		664	0.2186		664	0.26258
662	0.16633		662	0.22243		662	0.26035
660	0.17303		660	0.22677		660	0.25828
658	0.1807		658	0.23155		658	0.25627
656	0.18886		656	0.23689		656	0.25428
654	0.19766		654	0.24258		654	0.25216
652	0.20744		652	0.24889		652	0.25021
650	0.21812		650	0.2555		650	0.24819
648	0.22985		648	0.26317		648	0.24627
646	0.24237		646	0.27132		646	0.24414
644	0.25651		644	0.28031		644	0.24184
642	0.27174		642	0.29008		642	0.23997
640	0.2883		640	0.3006		640	0.23828
638	0.30665		638	0.31225		638	0.23643
636	0.32654		636	0.32492		636	0.23443
634	0.34821		634	0.33886		634	0.23268
632	0.37162		632	0.35409		632	0.23097
630	0.39656		630	0.37025		630	0.22925
628	0.42329		628	0.38779		628	0.22748
626	0.45173		626	0.4067		626	0.22555
624	0.4819		624	0.42675		624	0.22362
622	0.51306		622	0.4477		622	0.22201
620	0.54498		620	0.4697		620	0.2203
618	0.57741		618	0.49226		618	0.21863
616	0.60993		616	0.51524		616	0.21687
614	0.64224		614	0.53849		614	0.21525
612	0.67353		612	0.56186		612	0.21359
610	0.7036		610	0.58465		610	0.21233
608	0.73196		608	0.60662		608	0.21093
606	0.75868		606	0.62794		606	0.20963
604	0.78295		604	0.64789		604	0.20821
602	0.80474		602	0.66611		602	0.20706
600	0.8241		600	0.68315		600	0.20548
598	0.84083		598	0.69831		598	0.20422
596	0.85562		596	0.71195		596	0.20305
594	0.86852		594	0.72445		594	0.20165
592	0.87962		592	0.73527		592	0.20041
590	0.88901		590	0.74471		590	0.19935
588	0.89732		588	0.75316		588	0.1981
586	0.90474		586	0.76075		586	0.19685
584	0.91145		584	0.76738		584	0.19571
582	0.91803		582	0.77349		582	0.19509
580	0.92426		580	0.77889		580	0.19394
578	0.93043		578	0.78411		578	0.19281
576	0.93725		576	0.78942		576	0.19193
574	0.94415		574	0.79446		574	0.19134
572	0.95119		572	0.79933		572	0.19072
570	0.95856		570	0.80432		570	0.1901
568	0.96605		568	0.80919		568	0.18914
566	0.9738		566	0.81453		566	0.1884
564	0.98138		564	0.81986		564	0.18821
562	0.98895		562	0.82518		562	0.18802
560	0.99415		560	0.82926		560	0.18765
558	0.99935		558	0.83335		558	0.18729
556	1.00326		556	0.83645		556	0.1871
554	1.00631		554	0.83866		554	0.18671
552	1.00745		552	0.83968		552	0.1862
550	1.00756		550	0.83999		550	0.18573
548	1.00561		548	0.83913		548	0.18537
546	1.00237		546	0.83759		546	0.18492
544	0.99786		544	0.83482		544	0.18465
542	0.99225		542	0.83125		542	0.18445
540	0.98511		540	0.82651		540	0.1842
538	0.97709		538	0.82128		538	0.18374
536	0.96857		536	0.81538		536	0.1837
534	0.95942		534	0.80873		534	0.18336
532	0.94997		532	0.80174		532	0.18321
530	0.93995		530	0.79415		530	0.18312
528	0.92981		528	0.7865		528	0.18271
526	0.91917		526	0.77842		526	0.18259
524	0.90876		524	0.76984		524	0.18226
522	0.89822		522	0.76157		522	0.18195
520	0.88706		520	0.75268		520	0.18171
518	0.87589		518	0.74363		518	0.18146
516	0.8644		516	0.73466		516	0.18129
514	0.85258		514	0.72504		514	0.18094
512	0.84033		512	0.71522		512	0.18047
510	0.82744		510	0.70505		510	0.18022
508	0.81402		508	0.69474		508	0.18007
506	0.80033		506	0.68406		506	0.17949
504	0.78609		504	0.67284		504	0.17917
502	0.77167		502	0.66136		502	0.179
500	0.75661		500	0.64981		500	0.17843
498	0.74167		498	0.63773		498	0.17798
496	0.72629		496	0.62542		496	0.17682
494	0.71107		494	0.61333		494	0.1764
492	0.69556		492	0.60114		492	0.17597
490	0.68032		490	0.58824		490	0.17531
488	0.66514		488	0.57601		488	0.17446
486	0.64952		486	0.56323		486	0.17402
484	0.63468		484	0.5515		484	0.17333
482	0.61975		482	0.53948		482	0.17311
480	0.60512		480	0.5277		480	0.17195
478	0.59048		478	0.51542		478	0.17088
476	0.57603		476	0.50349		476	0.17048
474	0.56164		474	0.49159		474	0.16991
472	0.54728		472	0.4799		472	0.16889
470	0.53359		470	0.46839		470	0.16834
468	0.51966		468	0.45658		468	0.16802
466	0.506		466	0.44523		466	0.16693
464	0.49224		464	0.43368		464	0.16656
462	0.47884		462	0.42244		462	0.16593
460	0.46616		460	0.41142		460	0.16484
458	0.45311		458	0.40074		458	0.16423
456	0.44043		456	0.39004		456	0.16343
454	0.4282		454	0.37933		454	0.16281
452	0.41641		452	0.36931		452	0.16199
450	0.40512		450	0.35929		450	0.1613
448	0.39383		448	0.34903		448	0.16016
446	0.38327		446	0.33966		446	0.15909
444	0.37213		444	0.33007		444	0.1583
442	0.36188		442	0.32063		442	0.1575
440	0.352		440	0.31192		440	0.15662
438	0.34226		438	0.30303		438	0.15549
436	0.33317		436	0.29479		436	0.15459
434	0.32397		434	0.28678		434	0.15394
432	0.31533		432	0.27839		432	0.1529
430	0.30653		430	0.2703		430	0.15214
428	0.29866		428	0.26279		428	0.15117
426	0.2907		426	0.25528		426	0.1506
424	0.28313		424	0.24818		424	0.14957
422	0.27609		422	0.24101		422	0.14902
420	0.26916		420	0.23429		420	0.14808
418	0.2623		418	0.22789		418	0.1469
416	0.25604		416	0.22172		416	0.14585
414	0.24952		414	0.21483		414	0.14531
412	0.24407		412	0.20954		412	0.14419
410	0.23813		410	0.20332		410	0.14353
408	0.2324		408	0.19811		408	0.1426
406	0.22695		406	0.19231		406	0.14228
404	0.22218		404	0.18719		404	0.14145
402	0.21715		402	0.18231		402	0.14091
400	0.21193		400	0.17738		400	0.14062
398	0.20795		398	0.17273		398	0.13972
396	0.20353		396	0.16821		396	0.13943
394	0.19894		394	0.16362		394	0.13885
392	0.19515		392	0.15955		392	0.13821
390	0.19071		390	0.15493		390	0.13816
388	0.18703		388	0.1513		388	0.13786
386	0.18313		386	0.14701		386	0.13777
384	0.18021		384	0.14348		384	0.13774
382	0.17622		382	0.13934		382	0.13827
380	0.17287		380	0.13595		380	0.13787
378	0.16743		378	0.13168		378	0.13831
376	0.16596		376	0.12799		376	0.13922
374	0.16262		374	0.12515		374	0.13803
372	0.16094		372	0.12296		372	0.13947
370	0.15846		370	0.12059		370	0.14002
368	0.15599		368	0.11812		368	0.14196
366	0.15319		366	0.11524		366	0.14465
364	0.15153		364	0.1128		364	0.14765
362	0.14888		362	0.11019		362	0.15244
360	0.14646		360	0.10843		360	0.15554
358	0.14556		358	0.1066		358	0.15573
356	0.1433		356	0.10465		356	0.15267
354	0.14151		354	0.10273		354	0.1518
352	0.13978		352	0.10098		352	0.15291
350	0.13846		350	0.09945		350	0.15304

## Sheet: Figure 1d
PBTTT on DDT-Au doped with Na2S2O8
pristine			without annealing			with annealing
wavelength (nm)	Nor. Abs (arb. units)		wavelength (nm)	Nor. Abs (arb.units)		wavelength (nm)	Nor. Abs (arb. units)
1800	0		1800	0.04009		1800	0.36422
1798	0.000351159		1798	0.04005		1798	0.36342
1796	8.13209e-05		1796	0.03983		1796	0.36286
1794	0.000487926		1794	0.03986		1794	0.36175
1792	0.000354855		1792	0.03979		1792	0.36186
1790	0.000439872		1790	0.03962		1790	0.36067
1788	0.000299409		1788	0.03955		1788	0.35961
1786	0.000410301		1786	0.03956		1786	0.35859
1784	0.000650568		1784	0.03961		1784	0.35834
1782	0.000650568		1782	0.03944		1782	0.35739
1780	0.000417694		1780	0.03919		1780	0.35656
1778	0.000243963		1778	0.03896		1778	0.35606
1776	0.000158945		1776	0.03864		1776	0.35647
1774	0.000255052		1774	0.03868		1774	0.35542
1772	0.000517497		1772	0.03868		1772	0.35478
1770	0.00070971		1770	0.03875		1770	0.35325
1768	0.000595121		1768	0.03848		1768	0.35286
1766	0.000476836		1766	0.03841		1766	0.35236
1764	0.00080212		1764	0.03829		1764	0.35159
1762	0.000554461		1762	0.03822		1762	0.35095
1760	0.000354855		1760	0.03811		1760	0.35033
1758	0.000399212		1758	0.03796		1758	0.34926
1756	0.000499015		1756	0.03781		1756	0.34836
1754	0.000702317		1754	0.03788		1754	0.34735
1752	0.000798424		1752	0.03772		1752	0.3468
1750	0.000794727		1750	0.03776		1750	0.34603
1748	0.000609907		1748	0.03755		1748	0.3455
1746	0.000717103		1746	0.03752		1746	0.3448
1744	0.000746674		1744	0.0371		1744	0.34414
1742	0.000791031		1742	0.03712		1742	0.34332
1740	0.000890834		1740	0.03731		1740	0.34258
1738	0.000942584		1738	0.03732		1738	0.34139
1736	0.000813209		1736	0.03715		1736	0.34128
1734	0.000887138		1734	0.03682		1734	0.3404
1732	0.00104		1732	0.0368		1732	0.33959
1730	0.00112		1730	0.03681		1730	0.33832
1728	0.000887138		1728	0.03672		1728	0.33794
1726	0.001		1726	0.03663		1726	0.3373
1724	0.000864959		1724	0.03639		1724	0.33712
1722	0.00107		1722	0.03614		1722	0.33601
1720	0.00141		1720	0.0364		1720	0.33536
1718	0.00131		1718	0.03618		1718	0.33412
1716	0.000938887		1716	0.03607		1716	0.33333
1714	0.00106		1714	0.03577		1714	0.33275
1712	0.00112		1712	0.03574		1712	0.33263
1710	0.00144		1710	0.03601		1710	0.3314
1708	0.00131		1708	0.03587		1708	0.33051
1706	0.00124		1706	0.03587		1706	0.32924
1704	0.00126		1704	0.03549		1704	0.32879
1702	0.00142		1702	0.03558		1702	0.32814
1700	0.00139		1700	0.03548		1700	0.32733
1698	0.00123		1698	0.03532		1698	0.32641
1696	0.00119		1696	0.03521		1696	0.32563
1694	0.00129		1694	0.0353		1694	0.32526
1692	0.00167		1692	0.03516		1692	0.3242
1690	0.00153		1690	0.0348		1690	0.3236
1688	0.00152		1688	0.03484		1688	0.32275
1686	0.00169		1686	0.03493		1686	0.32214
1684	0.0017		1684	0.03482		1684	0.32066
1682	0.00164		1682	0.0347		1682	0.32016
1680	0.00191		1680	0.03469		1680	0.31966
1678	0.00164		1678	0.03448		1678	0.3191
1676	0.00161		1676	0.03456		1676	0.31826
1674	0.00169		1674	0.03417		1674	0.31714
1672	0.00164		1672	0.03409		1672	0.31644
1670	0.00199		1670	0.03432		1670	0.31589
1668	0.00178		1668	0.03414		1668	0.31512
1666	0.00193		1666	0.03397		1666	0.31349
1664	0.00153		1664	0.0337		1664	0.31324
1662	0.00206		1662	0.03365		1662	0.31206
1660	0.00228		1660	0.03395		1660	0.31144
1658	0.0023		1658	0.03369		1658	0.31069
1656	0.00194		1656	0.03356		1656	0.30974
1654	0.00187		1654	0.03346		1654	0.30897
1652	0.00214		1652	0.03342		1652	0.30794
1650	0.00206		1650	0.03309		1650	0.30755
1648	0.00218		1648	0.03314		1648	0.30624
1646	0.00218		1646	0.03299		1646	0.30544
1644	0.00224		1644	0.03301		1644	0.30448
1642	0.00214		1642	0.03284		1642	0.30405
1640	0.0021		1640	0.03275		1640	0.30324
1638	0.0023		1638	0.0327		1638	0.30177
1636	0.00237		1636	0.03261		1636	0.30133
1634	0.00237		1634	0.03249		1634	0.30042
1632	0.00235		1632	0.03243		1632	0.29966
1630	0.00252		1630	0.03237		1630	0.29844
1628	0.00216		1628	0.03219		1628	0.29758
1626	0.00233		1626	0.03213		1626	0.29741
1624	0.00238		1624	0.03212		1624	0.29631
1622	0.00249		1622	0.03209		1622	0.2952
1620	0.00249		1620	0.03196		1620	0.29425
1618	0.00239		1618	0.03189		1618	0.29344
1616	0.00216		1616	0.03171		1616	0.29293
1614	0.00237		1614	0.03158		1614	0.29196
1612	0.0023		1612	0.03132		1612	0.29134
1610	0.00259		1610	0.03162		1610	0.29027
1608	0.00257		1608	0.03125		1608	0.28927
1606	0.00274		1606	0.03116		1606	0.2884
1604	0.00247		1604	0.03104		1604	0.28758
1602	0.00228		1602	0.03091		1602	0.28722
1600	0.00246		1600	0.03063		1600	0.28615
1598	0.00258		1598	0.03068		1598	0.28545
1596	0.00276		1596	0.03076		1596	0.28421
1594	0.00273		1594	0.03073		1594	0.28294
1592	0.00263		1592	0.03061		1592	0.28241
1590	0.00252		1590	0.03072		1590	0.2814
1588	0.00248		1588	0.03016		1588	0.28059
1586	0.00289		1586	0.02984		1586	0.27997
1584	0.00281		1584	0.03016		1584	0.27887
1582	0.00279		1582	0.03007		1582	0.27798
1580	0.00282		1580	0.02996		1580	0.27691
1578	0.0026		1578	0.02987		1578	0.27599
1576	0.00277		1576	0.0298		1576	0.27549
1574	0.00291		1574	0.02977		1574	0.27447
1572	0.00274		1572	0.02954		1572	0.27331
1570	0.00294		1570	0.02958		1570	0.27239
1568	0.0029		1568	0.02934		1568	0.27144
1566	0.00256		1566	0.02902		1566	0.27088
1564	0.00292		1564	0.02929		1564	0.26998
1562	0.00299		1562	0.02929		1562	0.26894
1560	0.00303		1560	0.0291		1560	0.26786
1558	0.00309		1558	0.02912		1558	0.26674
1556	0.00276		1556	0.02898		1556	0.26622
1554	0.003		1554	0.02892		1554	0.26554
1552	0.00297		1552	0.02854		1552	0.2645
1550	0.00294		1550	0.0285		1550	0.26357
1548	0.00315		1548	0.02857		1548	0.26237
1546	0.00337		1546	0.02879		1546	0.26155
1544	0.00303		1544	0.02851		1544	0.26093
1542	0.00315		1542	0.02842		1542	0.26003
1540	0.00322		1540	0.02838		1540	0.25902
1538	0.00328		1538	0.02822		1538	0.25798
1536	0.00329		1536	0.02808		1536	0.25685
1534	0.00312		1534	0.02796		1534	0.256
1532	0.00315		1532	0.02777		1532	0.25526
1530	0.00335		1530	0.02779		1530	0.25423
1528	0.00338		1528	0.02785		1528	0.25348
1526	0.00322		1526	0.02776		1526	0.2524
1524	0.00334		1524	0.02776		1524	0.25146
1522	0.00351		1522	0.02764		1522	0.2507
1520	0.00366		1520	0.02746		1520	0.25003
1518	0.0037		1518	0.02747		1518	0.249
1516	0.00355		1516	0.02739		1516	0.24822
1514	0.00341		1514	0.02725		1514	0.24713
1512	0.00354		1512	0.02726		1512	0.24613
1510	0.00359		1510	0.0273		1510	0.24541
1508	0.00351		1508	0.02707		1508	0.24438
1506	0.00353		1506	0.02693		1506	0.24304
1504	0.00362		1504	0.02687		1504	0.24196
1502	0.00382		1502	0.02684		1502	0.24124
1500	0.00398		1500	0.02701		1500	0.24044
1498	0.00366		1498	0.02679		1498	0.23968
1496	0.0038		1496	0.02661		1496	0.23866
1494	0.00391		1494	0.02664		1494	0.23733
1492	0.00383		1492	0.02648		1492	0.23658
1490	0.00396		1490	0.02656		1490	0.23593
1488	0.00433		1488	0.02676		1488	0.23503
1486	0.00424		1486	0.02677		1486	0.23412
1484	0.00409		1484	0.02641		1484	0.2332
1482	0.00403		1482	0.02608		1482	0.23209
1480	0.00393		1480	0.02621		1480	0.23126
1478	0.00393		1478	0.02611		1478	0.23045
1476	0.00401		1476	0.02601		1476	0.2296
1474	0.00422		1474	0.02593		1474	0.22851
1472	0.00429		1472	0.02581		1472	0.22744
1470	0.00418		1470	0.02564		1470	0.22661
1468	0.00429		1468	0.02568		1468	0.22556
1466	0.00422		1466	0.02572		1466	0.22438
1464	0.00399		1464	0.02561		1464	0.22336
1462	0.00407		1462	0.02542		1462	0.22258
1460	0.00436		1460	0.02559		1460	0.22134
1458	0.00443		1458	0.02573		1458	0.22036
1456	0.00433		1456	0.02545		1456	0.2197
1454	0.00446		1454	0.02546		1454	0.21882
1452	0.00467		1452	0.02559		1452	0.21785
1450	0.00444		1450	0.02534		1450	0.21704
1448	0.00434		1448	0.02526		1448	0.21642
1446	0.00448		1446	0.02505		1446	0.21546
1444	0.00428		1444	0.02463		1444	0.21439
1442	0.00441		1442	0.02488		1442	0.21348
1440	0.00463		1440	0.02506		1440	0.21267
1438	0.00466		1438	0.02497		1438	0.21146
1436	0.00471		1436	0.02484		1436	0.21017
1434	0.00473		1434	0.02479		1434	0.20953
1432	0.00461		1432	0.02466		1432	0.2091
1430	0.00451		1430	0.02451		1430	0.20804
1428	0.00445		1428	0.02444		1428	0.20682
1426	0.00453		1426	0.02449		1426	0.20608
1424	0.0047		1424	0.0244		1424	0.20538
1422	0.00482		1422	0.02428		1422	0.20432
1420	0.00483		1420	0.02426		1420	0.20308
1418	0.00444		1418	0.02398		1418	0.20217
1416	0.00461		1416	0.02401		1416	0.20145
1414	0.00473		1414	0.02383		1414	0.20044
1412	0.0048		1412	0.02385		1412	0.19933
1410	0.00485		1410	0.02389		1410	0.19822
1408	0.00461		1408	0.02359		1408	0.19722
1406	0.00489		1406	0.02385		1406	0.19637
1404	0.00499		1404	0.02402		1404	0.19576
1402	0.00514		1402	0.02388		1402	0.19482
1400	0.00461		1400	0.02317		1400	0.19358
1398	0.00459		1398	0.02316		1398	0.19281
1396	0.00481		1396	0.02339		1396	0.19135
1394	0.00452		1394	0.02303		1394	0.19031
1392	0.00447		1392	0.0229		1392	0.18999
1390	0.00478		1390	0.02314		1390	0.18954
1388	0.00489		1388	0.02319		1388	0.18844
1386	0.00495		1386	0.02309		1386	0.18736
1384	0.00531		1384	0.02315		1384	0.18588
1382	0.00491		1382	0.0228		1382	0.18525
1380	0.00442		1380	0.02235		1380	0.18522
1378	0.00465		1378	0.02254		1378	0.18444
1376	0.0051		1376	0.02298		1376	0.1834
1374	0.00544		1374	0.02323		1374	0.18194
1372	0.0053		1372	0.02285		1372	0.18036
1370	0.00491		1370	0.02257		1370	0.1798
1368	0.00474		1368	0.02251		1368	0.17923
1366	0.00488		1366	0.02241		1366	0.17902
1364	0.00519		1364	0.02263		1364	0.17823
1362	0.00495		1362	0.02227		1362	0.17654
1360	0.00476		1360	0.02208		1360	0.17581
1358	0.00499		1358	0.02227		1358	0.17521
1356	0.00504		1356	0.02234		1356	0.17434
1354	0.00502		1354	0.02234		1354	0.17386
1352	0.00513		1352	0.02225		1352	0.17275
1350	0.00508		1350	0.02198		1350	0.17121
1348	0.00519		1348	0.02187		1348	0.17029
1346	0.00544		1346	0.02221		1346	0.17
1344	0.00552		1344	0.02238		1344	0.16951
1342	0.00567		1342	0.0221		1342	0.16862
1340	0.00553		1340	0.02193		1340	0.16746
1338	0.00536		1338	0.02201		1338	0.16633
1336	0.00548		1336	0.02204		1336	0.16535
1334	0.00574		1334	0.02216		1334	0.16466
1332	0.00584		1332	0.02218		1332	0.16401
1330	0.00576		1330	0.0221		1330	0.16346
1328	0.00576		1328	0.02203		1328	0.16249
1326	0.00578		1326	0.022		1326	0.16139
1324	0.00577		1324	0.02185		1324	0.16057
1322	0.0059		1322	0.02188		1322	0.15988
1320	0.00576		1320	0.0219		1320	0.15883
1318	0.00567		1318	0.02164		1318	0.15809
1316	0.00574		1316	0.02158		1316	0.15731
1314	0.00576		1314	0.02167		1314	0.15671
1312	0.00581		1312	0.02155		1312	0.15584
1310	0.00574		1310	0.02139		1310	0.15515
1308	0.00597		1308	0.02153		1308	0.15452
1306	0.00619		1306	0.02169		1306	0.15365
1304	0.00628		1304	0.02166		1304	0.15273
1302	0.00609		1302	0.02161		1302	0.15177
1300	0.00612		1300	0.02166		1300	0.15111
1298	0.00621		1298	0.02163		1298	0.15008
1296	0.00635		1296	0.02152		1296	0.14951
1294	0.00608		1294	0.02129		1294	0.14869
1292	0.00609		1292	0.02126		1292	0.14799
1290	0.00609		1290	0.0213		1290	0.14729
1288	0.00613		1288	0.02126		1288	0.1464
1286	0.00625		1286	0.02117		1286	0.14588
1284	0.00645		1284	0.02144		1284	0.145
1282	0.00661		1282	0.02152		1282	0.1443
1280	0.00656		1280	0.02147		1280	0.14379
1278	0.00654		1278	0.02134		1278	0.14303
1276	0.00669		1276	0.02146		1276	0.14212
1274	0.00663		1274	0.02138		1274	0.141
1272	0.0066		1272	0.02118		1272	0.14025
1270	0.00651		1270	0.02099		1270	0.13968
1268	0.00652		1268	0.02097		1268	0.13878
1266	0.00636		1266	0.02084		1266	0.13813
1264	0.00645		1264	0.02084		1264	0.13766
1262	0.00674		1262	0.02112		1262	0.13692
1260	0.00679		1260	0.02118		1260	0.13624
1258	0.00659		1258	0.02099		1258	0.13542
1256	0.00653		1256	0.02097		1256	0.13464
1254	0.00664		1254	0.02085		1254	0.13431
1252	0.00655		1252	0.02069		1252	0.1338
1250	0.00667		1250	0.02077		1250	0.13291
1248	0.00673		1248	0.02069		1248	0.13253
1246	0.0068		1246	0.02065		1246	0.1317
1244	0.0068		1244	0.02064		1244	0.13125
1242	0.00712		1242	0.0209		1242	0.13069
1240	0.00723		1240	0.021		1240	0.1301
1238	0.00712		1238	0.02106		1238	0.12934
1236	0.00712		1236	0.02093		1236	0.12851
1234	0.00717		1234	0.02087		1234	0.12798
1232	0.00719		1232	0.02082		1232	0.12751
1230	0.00713		1230	0.02073		1230	0.12692
1228	0.00708		1228	0.02078		1228	0.12636
1226	0.00722		1226	0.02079		1226	0.12564
1224	0.00728		1224	0.02075		1224	0.12478
1222	0.00717		1222	0.02078		1222	0.12407
1220	0.00741		1220	0.02097		1220	0.12365
1218	0.00737		1218	0.02083		1218	0.12304
1216	0.00715		1216	0.02068		1216	0.12244
1214	0.00736		1214	0.02075		1214	0.12198
1212	0.00742		1212	0.02072		1212	0.12162
1210	0.00746		1210	0.02076		1210	0.12135
1208	0.00742		1208	0.02063		1208	0.12057
1206	0.00745		1206	0.02083		1206	0.11998
1204	0.00751		1204	0.02102		1204	0.11984
1202	0.00762		1202	0.02081		1202	0.11926
1200	0.00758		1200	0.02071		1200	0.11885
1198	0.00758		1198	0.02075		1198	0.11846
1196	0.00769		1196	0.02085		1196	0.11786
1194	0.00785		1194	0.02085		1194	0.11722
1192	0.00783		1192	0.02078		1192	0.1169
1190	0.00761		1190	0.02083		1190	0.11688
1188	0.00767		1188	0.02092		1188	0.11634
1186	0.00769		1186	0.02093		1186	0.11552
1184	0.00749		1184	0.02076		1184	0.11512
1182	0.00779		1182	0.02086		1182	0.11502
1180	0.00785		1180	0.0209		1180	0.11479
1178	0.00787		1178	0.02085		1178	0.1147
1176	0.00787		1176	0.02083		1176	0.11416
1174	0.00799		1174	0.02089		1174	0.11374
1172	0.008		1172	0.02101		1172	0.11326
1170	0.00805		1170	0.02108		1170	0.11292
1168	0.00814		1168	0.02122		1168	0.11288
1166	0.00817		1166	0.02112		1166	0.11229
1164	0.0083		1164	0.02115		1164	0.11196
1162	0.00864		1162	0.0212		1162	0.11216
1160	0.00876		1160	0.0214		1160	0.11193
1158	0.00852		1158	0.02128		1158	0.11171
1156	0.00846		1156	0.02121		1156	0.11122
1154	0.00839		1154	0.02115		1154	0.11119
1152	0.00835		1152	0.02109		1152	0.1109
1150	0.00843		1150	0.02131		1150	0.11092
1148	0.00873		1148	0.02146		1148	0.11119
1146	0.00876		1146	0.02141		1146	0.11111
1144	0.00872		1144	0.02143		1144	0.11111
1142	0.00853		1142	0.02137		1142	0.11093
1140	0.00858		1140	0.02159		1140	0.11089
1138	0.00877		1138	0.02164		1138	0.11097
1136	0.00896		1136	0.02184		1136	0.11115
1134	0.00875		1134	0.0218		1134	0.11071
1132	0.00861		1132	0.02161		1132	0.11107
1130	0.00871		1130	0.0218		1130	0.11137
1128	0.0088		1128	0.02181		1128	0.11142
1126	0.00921		1126	0.02204		1126	0.11176
1124	0.00923		1124	0.02208		1124	0.11169
1122	0.00895		1122	0.02188		1122	0.11195
1120	0.00908		1120	0.02215		1120	0.11245
1118	0.0096		1118	0.02246		1118	0.11272
1116	0.00953		1116	0.02244		1116	0.11297
1114	0.00948		1114	0.02248		1114	0.11369
1112	0.00938		1112	0.0226		1112	0.11407
1110	0.00962		1110	0.0229		1110	0.11478
1108	0.00961		1108	0.02277		1108	0.1147
1106	0.00937		1106	0.02249		1106	0.11559
1104	0.00931		1104	0.02276		1104	0.11612
1102	0.00958		1102	0.02305		1102	0.11659
1100	0.00967		1100	0.02303		1100	0.11693
1098	0.00965		1098	0.02313		1098	0.11762
1096	0.00976		1096	0.02346		1096	0.11843
1094	0.00995		1094	0.02353		1094	0.11916
1092	0.00968		1092	0.02343		1092	0.12013
1090	0.00979		1090	0.02377		1090	0.12116
1088	0.01003		1088	0.02401		1088	0.12205
1086	0.01014		1086	0.02415		1086	0.12274
1084	0.00982		1084	0.02411		1084	0.12387
1082	0.01029		1082	0.02444		1082	0.12523
1080	0.01025		1080	0.02455		1080	0.12595
1078	0.01005		1078	0.02465		1078	0.12743
1076	0.01036		1076	0.0248		1076	0.12828
1074	0.01052		1074	0.02516		1074	0.12949
1072	0.01028		1072	0.02522		1072	0.13083
1070	0.0104		1070	0.02538		1070	0.13256
1068	0.01036		1068	0.02567		1068	0.13358
1066	0.01028		1066	0.02552		1066	0.13491
1064	0.0107		1064	0.02591		1064	0.13624
1062	0.01078		1062	0.02624		1062	0.1383
1060	0.01075		1060	0.02646		1060	0.13996
1058	0.0108		1058	0.02658		1058	0.14108
1056	0.01074		1056	0.02703		1056	0.14333
1054	0.0109		1054	0.027		1054	0.14468
1052	0.01103		1052	0.02735		1052	0.14625
1050	0.01094		1050	0.02739		1050	0.14852
1048	0.01083		1048	0.02764		1048	0.15084
1046	0.01096		1046	0.02775		1046	0.15187
1044	0.01092		1044	0.0282		1044	0.15563
1042	0.01114		1042	0.02836		1042	0.15685
1040	0.01133		1040	0.02868		1040	0.15882
1038	0.01141		1038	0.02896		1038	0.16079
1036	0.01124		1036	0.02924		1036	0.16363
1034	0.01177		1034	0.02951		1034	0.16553
1032	0.01167		1032	0.03001		1032	0.16827
1030	0.01159		1030	0.0302		1030	0.17072
1028	0.01153		1028	0.03026		1028	0.17287
1026	0.0116		1026	0.03042		1026	0.17561
1024	0.01179		1024	0.03083		1024	0.17834
1022	0.01191		1022	0.03128		1022	0.18086
1020	0.01199		1020	0.03143		1020	0.18358
1018	0.01188		1018	0.0317		1018	0.1865
1016	0.01207		1016	0.03215		1016	0.18925
1014	0.01188		1014	0.03215		1014	0.19176
1012	0.01194		1012	0.03239		1012	0.19468
1010	0.01208		1010	0.03289		1010	0.19777
1008	0.01205		1008	0.03323		1008	0.20062
1006	0.01222		1006	0.03343		1006	0.20349
1004	0.01249		1004	0.03385		1004	0.20646
1002	0.01249		1002	0.0342		1002	0.2101
1000	0.01231		1000	0.0344		1000	0.21334
998	0.01224		998	0.03459		998	0.21656
996	0.01235		996	0.03475		996	0.2194
994	0.01232		994	0.0351		994	0.22248
992	0.01272		992	0.03578		992	0.22625
990	0.01272		990	0.03586		990	0.22915
988	0.01268		988	0.03614		988	0.23229
986	0.01239		986	0.03612		986	0.23581
984	0.01262		984	0.03638		984	0.23976
982	0.01284		982	0.03705		982	0.24268
980	0.01289		980	0.03723		980	0.24548
978	0.01313		978	0.03762		978	0.24932
976	0.01277		976	0.03779		976	0.25306
974	0.01279		974	0.03802		974	0.2566
972	0.01298		972	0.03836		972	0.25951
970	0.0129		970	0.0387		970	0.26326
968	0.01303		968	0.03888		968	0.26657
966	0.01313		966	0.0392		966	0.27017
964	0.01305		964	0.03923		964	0.2738
962	0.0131		962	0.03944		962	0.27697
960	0.01339		960	0.04		960	0.2804
958	0.01323		958	0.0402		958	0.2837
956	0.01337		956	0.04061		956	0.28673
954	0.0134		954	0.04078		954	0.29001
952	0.01343		952	0.04093		952	0.29318
950	0.01365		950	0.04143		950	0.29693
948	0.01367		948	0.04172		948	0.30015
946	0.01367		946	0.04196		946	0.3031
944	0.01371		944	0.04227		944	0.30635
942	0.0137		942	0.04239		942	0.31001
940	0.01348		940	0.0427		940	0.3133
938	0.01368		938	0.04287		938	0.3161
936	0.01361		936	0.04311		936	0.31922
934	0.01372		934	0.04364		934	0.3225
932	0.01379		932	0.04335		932	0.32544
930	0.01356		930	0.04348		930	0.32795
928	0.01348		928	0.044		928	0.33049
926	0.01377		926	0.04437		926	0.33301
924	0.01371		924	0.04485		924	0.33573
922	0.01362		922	0.04516		922	0.3381
920	0.0137		920	0.04516		920	0.34086
918	0.01375		918	0.04545		918	0.34373
916	0.01353		916	0.04546		916	0.34627
914	0.01342		914	0.0458		914	0.34869
912	0.01341		912	0.04602		912	0.35069
910	0.01341		910	0.04624		910	0.35315
908	0.01329		908	0.04654		908	0.35539
906	0.01342		906	0.04678		906	0.35724
904	0.0136		904	0.04719		904	0.35912
902	0.01329		902	0.04737		902	0.36149
900	0.0129		900	0.04721		900	0.36317
898	0.01301		898	0.04776		898	0.365
896	0.01282		896	0.04792		896	0.3667
894	0.01279		894	0.04821		894	0.36832
892	0.01265		892	0.04857		892	0.36951
890	0.01232		890	0.04841		890	0.37113
888	0.01228		888	0.04885		888	0.37272
886	0.01206		886	0.04871		886	0.37415
884	0.01193		884	0.04896		884	0.37561
882	0.01187		882	0.04934		882	0.3767
880	0.01181		880	0.04935		880	0.3781
878	0.0117		878	0.04961		878	0.37899
876	0.01153		876	0.04991		876	0.38006
874	0.01151		874	0.05011		874	0.38092
872	0.01147		872	0.0503		872	0.38195
870	0.01155		870	0.05061		870	0.38301
868	0.01167		868	0.05116		868	0.3834
866	0.0117		866	0.05153		866	0.38423
864	0.01157		864	0.05167		864	0.38495
862	0.01145		862	0.05182		862	0.38567
860	0.01124		860	0.0514		860	0.3866
858	0.01095		858	0.05044		858	0.38776
856	0.01065		856	0.04947		856	0.38892
854	0.01131		854	0.05126		854	0.39003
852	0.0123		852	0.05206		852	0.38911
850	0.01248		850	0.05186		850	0.38907
848	0.01201		848	0.05219		848	0.38939
846	0.01145		846	0.05277		846	0.38869
844	0.0123		844	0.05297		844	0.3885
842	0.01231		842	0.05251		842	0.38945
840	0.01186		840	0.05267		840	0.38985
838	0.01194		838	0.0535		838	0.39009
836	0.01205		836	0.05378		836	0.38968
834	0.0128		834	0.05409		834	0.38993
832	0.01307		832	0.05458		832	0.39007
830	0.01304		830	0.0552		830	0.39072
828	0.01379		828	0.05595		828	0.39081
826	0.01343		826	0.05585		826	0.39058
824	0.01387		824	0.05663		824	0.39027
822	0.01396		822	0.05722		822	0.39025
820	0.01444		820	0.05744		820	0.3897
818	0.01413		818	0.05721		818	0.38968
816	0.01471		816	0.05752		816	0.38865
814	0.01485		814	0.05794		814	0.38864
812	0.01496		812	0.0587		812	0.38783
810	0.01462		810	0.05847		810	0.38745
808	0.01517		808	0.05878		808	0.38663
806	0.01571		806	0.05967		806	0.38516
804	0.0158		804	0.06015		804	0.38432
802	0.01552		802	0.06021		802	0.3837
800	0.01566		800	0.06005		800	0.3821
798	0.01606		798	0.06043		798	0.38086
796	0.0161		796	0.06127		796	0.38018
794	0.01639		794	0.06157		794	0.37903
792	0.01674		792	0.06181		792	0.37754
790	0.01672		790	0.06217		790	0.37661
788	0.01687		788	0.06262		788	0.3754
786	0.01678		786	0.06278		786	0.37391
784	0.01692		784	0.06304		784	0.37292
782	0.0175		782	0.06356		782	0.37143
780	0.01717		780	0.06408		780	0.36963
778	0.01722		778	0.06496		778	0.36817
776	0.01786		776	0.06513		776	0.36734
774	0.01793		774	0.06516		774	0.36587
772	0.01848		772	0.06563		772	0.36412
770	0.01886		770	0.06627		770	0.36256
768	0.01884		768	0.06698		768	0.36095
766	0.01893		766	0.06748		766	0.35945
764	0.01908		764	0.0677		764	0.35777
762	0.01956		762	0.06851		762	0.35592
760	0.01971		760	0.06875		760	0.35425
758	0.02013		758	0.06916		758	0.35249
756	0.02079		756	0.0697		756	0.35082
754	0.02114		754	0.07026		754	0.34924
752	0.02167		752	0.07079		752	0.34745
750	0.02192		750	0.07133		750	0.34564
748	0.02211		748	0.07172		748	0.3442
746	0.02228		746	0.07209		746	0.34244
744	0.02256		744	0.07268		744	0.3404
742	0.02318		742	0.07315		742	0.3387
740	0.02351		740	0.07375		740	0.3369
738	0.02368		738	0.07402		738	0.33486
736	0.02428		736	0.07444		736	0.33308
734	0.02455		734	0.07507		734	0.33084
732	0.02504		732	0.0756		732	0.32888
730	0.02537		730	0.07578		730	0.32719
728	0.02582		728	0.07639		728	0.32536
726	0.0264		726	0.077		726	0.32341
724	0.02691		724	0.07753		724	0.32128
722	0.0274		722	0.07811		722	0.31921
720	0.02771		720	0.0787		720	0.31714
718	0.02817		718	0.07947		718	0.31483
716	0.02868		716	0.08		716	0.31253
714	0.02943		714	0.08066		714	0.31078
712	0.02986		712	0.08099		712	0.30878
710	0.03056		710	0.08144		710	0.30693
708	0.03144		708	0.08229		708	0.30502
706	0.03235		706	0.08328		706	0.30266
704	0.033		704	0.08361		704	0.30063
702	0.03343		702	0.084		702	0.29862
700	0.03419		700	0.08503		700	0.29619
698	0.03481		698	0.08532		698	0.29408
696	0.03582		696	0.08602		696	0.29255
694	0.03704		694	0.08718		694	0.2904
692	0.0382		692	0.08827		692	0.28806
690	0.03899		690	0.08916		690	0.28599
688	0.03996		688	0.09002		688	0.28378
686	0.04116		686	0.09129		686	0.28179
684	0.04246		684	0.09243		684	0.27959
682	0.04387		682	0.09344		682	0.27737
680	0.0455		680	0.09485		680	0.27532
678	0.0469		678	0.09622		678	0.27325
676	0.04837		676	0.09764		676	0.27139
674	0.05041		674	0.09931		674	0.26925
672	0.05245		672	0.10096		672	0.26707
670	0.0547		670	0.10297		670	0.26521
668	0.05719		668	0.1053		668	0.26316
666	0.05973		666	0.10735		666	0.2611
664	0.0627		664	0.10989		664	0.25902
662	0.06586		662	0.11246		662	0.25697
660	0.06942		660	0.11543		660	0.25506
658	0.07339		658	0.11893		658	0.25297
656	0.07797		656	0.12274		656	0.2511
654	0.08322		654	0.1271		654	0.24911
652	0.08919		652	0.13209		652	0.24722
650	0.09554		650	0.13739		650	0.24552
648	0.10275		648	0.14322		648	0.24367
646	0.11135		646	0.15009		646	0.24166
644	0.12086		644	0.15784		644	0.23961
642	0.13142		642	0.16646		642	0.23779
640	0.1436		640	0.17628		640	0.23603
638	0.15729		638	0.18741		638	0.23445
636	0.17282		636	0.19968		636	0.23282
634	0.19006		634	0.21321		634	0.23119
632	0.20887		632	0.22825		632	0.22933
630	0.22994		630	0.24493		630	0.22758
628	0.25291		628	0.26325		628	0.22613
626	0.27774		626	0.28315		626	0.22468
624	0.30454		624	0.30475		624	0.22291
622	0.33307		622	0.32771		622	0.22131
620	0.36321		620	0.35207		620	0.21988
618	0.39451		618	0.37769		618	0.21853
616	0.42707		616	0.40423		616	0.21706
614	0.46054		614	0.43147		614	0.2157
612	0.49432		612	0.45918		612	0.21442
610	0.52786		610	0.4867		610	0.21337
608	0.56105		608	0.51372		608	0.21227
606	0.59336		606	0.54026		606	0.21129
604	0.62438		604	0.56575		604	0.21011
602	0.65382		602	0.58987		602	0.2094
600	0.68121		600	0.61234		600	0.2084
598	0.7065		598	0.63301		598	0.20746
596	0.72992		596	0.65227		596	0.20666
594	0.75107		594	0.66934		594	0.20578
592	0.76984		592	0.68452		592	0.20503
590	0.78657		590	0.69818		590	0.20446
588	0.80156		588	0.71025		588	0.20375
586	0.81485		586	0.72094		586	0.20322
584	0.82673		584	0.73054		584	0.20301
582	0.83777		582	0.73945		582	0.20254
580	0.84809		580	0.74776		580	0.20201
578	0.85802		578	0.75544		578	0.20162
576	0.86776		576	0.76265		576	0.20138
574	0.87784		574	0.77019		574	0.20149
572	0.8881		572	0.77808		572	0.20148
570	0.89835		570	0.78605		570	0.20138
568	0.90913		568	0.79445		568	0.20114
566	0.92028		566	0.8032		566	0.20096
564	0.93143		564	0.81195		564	0.20126
562	0.94604		562	0.82029		562	0.20157
560	0.95224		560	0.82823		560	0.20186
558	0.96239		558	0.83617		558	0.20215
556	0.97185		556	0.84347		556	0.20264
554	0.98035		554	0.85025		554	0.20283
552	0.98756		552	0.85594		552	0.20288
550	0.99311		550	0.86057		550	0.20309
548	0.99684		548	0.86402		548	0.20329
546	0.99927		546	0.86595		546	0.20354
544	1		544	0.86669		544	0.20346
542	0.99893		542	0.86633		542	0.20365
540	0.99629		540	0.86465		540	0.20369
538	0.99224		538	0.86175		538	0.20395
536	0.987		536	0.85808		536	0.20423
534	0.98089		534	0.8534		534	0.204
532	0.9735		532	0.8476		532	0.20428
530	0.96556		530	0.84151		530	0.20439
528	0.95719		528	0.83503		528	0.204
526	0.94795		526	0.82774		526	0.20381
524	0.93809		524	0.8199		524	0.20361
522	0.92795		522	0.81194		522	0.20357
520	0.91778		520	0.8039		520	0.20314
518	0.90709		518	0.79504		518	0.20263
516	0.89549		516	0.78583		516	0.20232
514	0.88344		514	0.77625		514	0.20189
512	0.87071		512	0.76598		512	0.20115
510	0.85758		510	0.75519		510	0.20061
508	0.84368		508	0.74411		508	0.20006
506	0.82886		506	0.73229		506	0.1992
504	0.81336		504	0.71949		504	0.19828
502	0.79736		502	0.70621		502	0.19729
500	0.7805		500	0.69221		500	0.19649
498	0.76342		498	0.67812		498	0.19535
496	0.74535		496	0.66311		496	0.19399
494	0.727		494	0.6477		494	0.19281
492	0.70889		492	0.63231		492	0.19142
490	0.69051		490	0.61677		490	0.19037
488	0.67227		488	0.60146		488	0.18867
486	0.65366		486	0.58599		486	0.1871
484	0.63503		484	0.57047		484	0.18585
482	0.6172		482	0.55611		482	0.18448
480	0.59936		480	0.54191		480	0.18273
478	0.58182		478	0.52724		478	0.18117
476	0.56391		476	0.51201		476	0.17998
474	0.54611		474	0.49678		474	0.1785
472	0.52826		472	0.48187		472	0.17666
470	0.51059		470	0.467		470	0.17501
468	0.49316		468	0.45215		468	0.17364
466	0.47528		466	0.43699		466	0.17195
464	0.45798		464	0.42223		464	0.17057
462	0.44122		462	0.40792		462	0.169
460	0.42448		460	0.3935		460	0.16683
458	0.4081		458	0.37955		458	0.16546
456	0.39192		456	0.36556		456	0.16379
454	0.37609		454	0.352		454	0.16238
452	0.36064		452	0.33835		452	0.16065
450	0.34573		450	0.32568		450	0.15892
448	0.33096		448	0.31252		448	0.15751
446	0.31684		446	0.3001		446	0.15582
444	0.30353		444	0.28825		444	0.15405
442	0.29045		442	0.27646		442	0.1522
440	0.27802		440	0.26552		440	0.15053
438	0.26627		438	0.25482		438	0.14892
436	0.25447		436	0.24438		436	0.14746
434	0.24316		434	0.23387		434	0.14588
432	0.23238		432	0.22419		432	0.14407
430	0.22217		430	0.2151		430	0.14221
428	0.21232		428	0.20602		428	0.14076
426	0.20247		426	0.19704		426	0.13972
424	0.19324		424	0.18864		424	0.1383
422	0.18448		422	0.18054		422	0.13719
420	0.17607		420	0.17288		420	0.13508
418	0.168		418	0.165		418	0.13335
416	0.16025		416	0.15754		416	0.13213
414	0.15296		414	0.15088		414	0.13112
412	0.14563		412	0.14399		412	0.12956
410	0.13894		410	0.13773		410	0.12826
408	0.13242		408	0.13155		408	0.12716
406	0.12588		406	0.12506		406	0.12636
404	0.11965		404	0.11944		404	0.12521
402	0.11387		402	0.11369		402	0.12384
400	0.10816		400	0.10843		400	0.12303
398	0.10262		398	0.10327		398	0.12212
396	0.09751		396	0.09817		396	0.12138
394	0.09233		394	0.09321		394	0.12032
392	0.08722		392	0.08861		392	0.11934
390	0.08249		390	0.0837		390	0.11841
388	0.07727		388	0.07906		388	0.11726
386	0.073		386	0.07461		386	0.11652
384	0.06811		384	0.07005		384	0.11633
382	0.06367		382	0.06611		382	0.11617
380	0.05925		380	0.06197		380	0.11559
378	0.05433		378	0.05608		378	0.11524
376	0.05032		376	0.0514		376	0.11641
374	0.04616		374	0.04864		374	0.11497
372	0.04317		372	0.04514		372	0.11643
370	0.03926		370	0.04225		370	0.11773
368	0.03542		368	0.03849		368	0.11865
366	0.03261		366	0.03606		366	0.12107
364	0.02963		364	0.03281		364	0.1233
362	0.02731		362	0.03002		362	0.12692
360	0.02413		360	0.02771		360	0.1306
358	0.0212		358	0.02538		358	0.13046
356	0.01893		356	0.02282		356	0.12804
354	0.01708		354	0.02127		354	0.12531
352	0.01548		352	0.01935		352	0.12608
350	0.01354		350	0.01746		350	0.12509
348	0.0127		348	0.01658		348	-0.02278
346	0.01198		346	0.01523		346	-0.02428
344	0.01117		344	0.01386		344	-0.02557
342	0.01063		342	0.01336		342	-0.02711
340	0.01025		340	0.01309		340	-0.02771
338	0.00997		338	0.01276		338	-0.029
336	0.0089		336	0.01176		336	-0.02961
334	0.00833		334	0.01089		334	-0.03098
332	0.00841		332	0.01058		332	-0.03105
330	0.00736		330	0.00945		330	-0.03211
328	0.00757		328	0.00969		328	-0.03141
326	0.00594		326	0.00803		326	-0.03333
324	0.00606		324	0.00788		324	-0.03266
322	0.00526		322	0.0079		322	-0.03276
320	0.00446		320	0.00793		320	-0.03285
318	0.00461		318	0.00852		318	-0.03243
316	0.00573		316	0.00967		316	-0.03149
314	0.00685		314	0.01082		314	-0.03056
312	0.00856		312	0.01234		312	-0.03047
310	0.01087		310	0.01503		310	-0.02783
308	0.01498		308	0.01858		308	-0.02511
306	0.01801		306	0.02112		306	-0.02352
304	0.02298		304	0.02628		304	-0.02171
302	0.02922		302	0.03223		302	-0.01946
300	0.03583		300	0.03915		300	-0.01797

## Sheet: Figure 1e
PBTTT doped with Na2S2O8
on Au				on DDT-Au, without annealing				on DDT-Au, with annealing
Time (s)	Conductivity (S/cm)	S.D.		Time (s)	Conductivity (S/cm)	S.D.		Time (s)	Conductivity (S/cm)	S.D.
0	1.6558e-05	6.37893e-06		0	6.05098e-06	2.74872e-06		0	9.72478e-06	1.28789e-05
10	714.46	34.8126		10	0.000468033	0.000151906		10	375.684	20.3655
20	965.224	123.226		20	0.00149	0.000275912		20	489.784	52.79
30	963.712	59.134		30	0.04914	0.0183		30	854.868	132.785
40	812.2	70.4996		40	0.0357	0.0095		40	828.818	124.126
				50	0.02934	0.00512

## Sheet: Figure 1f
XPS S(2p) of PBTTT
prinstine						doped PBTTT without Au										doped PBTTT with Au
Binding energy (eV)	Raw Intensity (arb. units)	Peak Sum (arb. units)	peak 1 (arb. units)	peak 2 (arb. units)		Binding energy (eV)	Raw Intensity (arb. units)	Peak Sum (arb. units)	peak 1 (arb. units)	peak 2 (arb. units)	peak 3 (arb. units)	peak 4 (arb. units)	peak 5 (arb. units)	peak 6 (arb. units)		Binding energy (eV)	Raw Intensity (arb. units)	Peak Sum (arb. units)	peak 1 (arb. units)	peak 2 (arb. units)	peak 3 (arb. units)	peak 4 (arb. units)	peak 5 (arb. units)	peak 6 (arb. units)
174	-26.925	0	0	0		172.85	0	146.85	1.84	1.23	56.3	63.33	14.44	9.72		173.8	0	104.61	6.02	3.84	43.51	36.27	9.07	5.91
173.95	68.741	0	0	0		172.8	424.67	151.86	1.86	1.24	57.89	66.41	14.61	9.85		173.75	904.33	106.46	6.07	3.88	44.27	37.09	9.16	5.98
173.9	81.845	0	0	0		172.75	501.89	157.24	1.88	1.26	59.55	69.79	14.78	9.98		173.7	1093.91	108.35	6.13	3.92	45.05	37.94	9.26	6.05
173.85	101.97	0	0	0		172.7	414.55	163.04	1.9	1.27	61.27	73.51	14.95	10.12		173.65	651.62	110.31	6.2	3.97	45.86	38.82	9.36	6.13
173.8	-117.209	0	0	0		172.65	387.1	169.33	1.92	1.29	63.08	77.64	15.13	10.26		173.6	121.7	112.31	6.25	4.01	46.68	39.72	9.45	6.19
173.75	-261.387	0	0	0		172.6	119.62	176.16	1.95	1.32	64.97	82.22	15.31	10.41		173.55	-31.89	114.39	6.32	4.06	47.52	40.66	9.55	6.27
173.7	-138.116	0	0	0		172.55	361.77	183.58	1.97	1.33	66.94	87.3	15.49	10.55		173.5	-17.57	116.51	6.38	4.1	48.39	41.64	9.65	6.35
173.65	-26.992	0	0	0		172.5	102.25	191.71	1.99	1.34	69	93	15.68	10.7		173.45	-149.58	118.71	6.44	4.15	49.29	42.65	9.76	6.43
173.6	-129.033	0	0	0		172.45	404.39	200.63	2.02	1.37	71.16	99.37	15.87	10.85		173.4	-77.67	120.99	6.51	4.2	50.21	43.71	9.87	6.51
173.55	-363.562	0	0	0		172.4	567.59	210.42	2.04	1.38	73.42	106.51	16.06	11		173.35	0.94	123.33	6.57	4.25	51.15	44.81	9.98	6.59
173.5	-285.447	0	0	0		172.35	209.34	221.21	2.06	1.4	75.79	114.52	16.26	11.16		173.3	-241.72	125.75	6.64	4.3	52.12	45.95	10.09	6.68
173.45	-69.879	0	0	0		172.3	240.95	233.11	2.09	1.42	78.29	123.53	16.46	11.32		173.25	508.12	128.25	6.71	4.34	53.11	47.15	10.19	6.75
173.4	-102.985	0	0	0		172.25	404.61	246.27	2.12	1.45	80.91	133.65	16.67	11.49		173.2	178.78	130.85	6.78	4.4	54.14	48.4	10.31	6.84
173.35	-214.808	0	0	0		172.2	102.14	260.8	2.14	1.46	83.67	144.99	16.87	11.65		173.15	-305.11	133.54	6.84	4.44	55.19	49.71	10.42	6.93
173.3	-147.467	0	0	0		172.15	249.94	276.87	2.17	1.49	86.59	157.72	17.09	11.83		173.1	-195.63	136.34	6.92	4.5	56.28	51.1	10.54	7.02
173.25	-204.023	0	0	0		172.1	441.61	294.63	2.19	1.51	89.68	171.95	17.3	12.01		173.05	374.9	139.25	6.98	4.55	57.39	52.56	10.65	7.11
173.2	-143	0	0	0		172.05	459.19	314.24	2.22	1.53	92.95	187.85	17.52	12.18		173	917.48	142.29	7.06	4.6	58.54	54.1	10.77	7.2
173.15	-291.883	0	0	0		172	310.13	335.88	2.25	1.55	96.42	205.55	17.75	12.37		172.95	479.4	145.46	7.13	4.66	59.72	55.74	10.9	7.29
173.1	-398.992	0	0	0		171.95	376.87	359.71	2.28	1.57	100.13	225.2	17.97	12.56		172.9	-180.96	148.78	7.21	4.72	60.94	57.5	11.02	7.39
173.05	-332.264	0	0	0		171.9	280.71	385.89	2.31	1.6	104.09	246.95	18.21	12.75		172.85	151.26	152.27	7.28	4.77	62.2	59.37	11.14	7.49
173	-114.768	0	0	0		171.85	189.74	414.58	2.33	1.62	108.33	270.91	18.45	12.95		172.8	-270.98	155.95	7.36	4.83	63.5	61.39	11.28	7.59
172.95	-109.941	0	0	0		171.8	440.33	445.95	2.36	1.65	112.9	297.21	18.69	13.15		172.75	-560.81	159.84	7.45	4.9	64.84	63.57	11.41	7.7
172.9	-185.774	0	0	0		171.75	381.24	480.15	2.39	1.67	117.84	325.95	18.93	13.35		172.7	-306.17	163.96	7.52	4.96	66.22	65.93	11.55	7.8
172.85	-253.056	0	0	0		171.7	427.75	517.3	2.43	1.7	123.21	357.23	19.19	13.57		172.65	207.63	168.35	7.6	5.01	67.65	68.51	11.68	7.91
172.8	-371.439	0	0	0		171.65	369.64	557.51	2.45	1.72	129.05	391.06	19.44	13.78		172.6	67.76	173.02	7.68	5.07	69.11	71.32	11.81	8.01
172.75	-336.002	0	0	0		171.6	554.8	600.87	2.49	1.75	135.45	427.49	19.71	14		172.55	421.81	178.06	7.77	5.14	70.64	74.44	11.96	8.13
172.7	-317.179	0	0	0		171.55	493.2	647.47	2.52	1.77	142.47	466.51	19.97	14.22		172.5	367.08	183.46	7.86	5.21	72.2	77.87	12.1	8.24
172.65	-232.659	0	0	0		171.5	543.19	697.35	2.56	1.81	150.23	508.06	20.25	14.46		172.45	773.31	189.32	7.94	5.27	73.82	81.68	12.24	8.35
172.6	-310.679	0	0	0		171.45	431.57	750.49	2.58	1.83	158.82	552.03	20.52	14.69		172.4	459.81	195.67	8.03	5.34	75.5	85.94	12.39	8.47
172.55	-348.15	0	0	0		171.4	253.8	806.88	2.62	1.86	168.37	598.28	20.8	14.94		172.35	-339.23	202.59	8.12	5.41	77.24	90.69	12.55	8.6
172.5	-406.344	0	0	0		171.35	588.81	866.44	2.66	1.89	179.02	646.59	21.1	15.19		172.3	592.89	210.17	8.21	5.48	79.04	96.03	12.7	8.72
172.45	-178.959	0	0	0		171.3	496.26	929.07	2.7	1.92	190.92	696.69	21.4	15.45		172.25	49.6	218.49	8.3	5.55	80.9	102.04	12.86	8.84
172.4	-138.898	0	0	0		171.25	481.91	994.59	2.73	1.95	204.25	748.25	21.69	15.7		172.2	274.3	227.64	8.39	5.62	82.84	108.81	13.01	8.97
172.35	-194.108	0	0	0		171.2	846.88	1062.79	2.77	1.98	219.21	800.84	22.01	15.98		172.15	236.81	237.77	8.49	5.7	84.85	116.46	13.18	9.1
172.3	-300.735	0	0	0		171.15	1327.33	1133.38	2.81	2.02	236.01	853.96	22.32	16.25		172.1	236.96	248.98	8.59	5.77	86.94	125.11	13.34	9.23
172.25	-313.191	0	0	0		171.1	1279.09	1205.97	2.85	2.06	254.88	907.02	22.65	16.54		172.05	144.78	261.43	8.68	5.84	89.11	134.9	13.51	9.37
172.2	-453	0	0	0		171.05	1026.12	1280.16	2.89	2.09	276.06	959.34	22.98	16.83		172	238.21	275.29	8.79	5.93	91.39	145.98	13.69	9.52
172.15	-479.02	0	0	0		171	1044.8	1355.44	2.92	2.12	299.82	1010.13	23.31	17.12		171.95	-170.31	290.69	8.89	6.01	93.76	158.52	13.86	9.66
172.1	-550.079	0	0	0		170.95	1531.19	1431.21	2.97	2.16	326.45	1058.55	23.66	17.44		171.9	127.25	307.88	9	6.09	96.24	172.71	14.04	9.8
172.05	-441.247	0	0	0		170.9	1706.54	1506.79	3.01	2.2	356.21	1103.61	24.01	17.75		171.85	168.33	327.03	9.1	6.17	98.84	188.74	14.22	9.95
172	-466.915	0	0	0		170.85	1814.47	1581.47	3.06	2.24	389.41	1144.34	24.37	18.07		171.8	-518.89	348.4	9.21	6.26	101.58	206.84	14.4	10.11
171.95	-558.289	0	0	0		170.8	1451.87	1654.57	3.1	2.28	426.34	1179.72	24.74	18.41		171.75	43.11	372.23	9.32	6.35	104.47	227.24	14.6	10.27
171.9	-591.136	0	0	0		170.75	1262.46	1725.39	3.15	2.32	467.29	1208.79	25.12	18.75		171.7	578.46	398.77	9.43	6.43	107.51	250.17	14.78	10.42
171.85	-787.031	0	0	0		170.7	1980.78	1793.32	3.19	2.35	512.52	1230.66	25.49	19.09		171.65	110.83	428.32	9.54	6.52	110.75	275.92	14.98	10.59
171.8	-862.225	0	0	0		170.65	2182.07	1857.93	3.24	2.4	562.3	1244.65	25.89	19.45		171.6	42.91	461.2	9.67	6.62	114.21	304.76	15.19	10.76
171.75	-697.198	0	0	0		170.6	2322.96	1918.96	3.29	2.45	616.82	1250.29	26.29	19.82		171.55	549.94	497.7	9.79	6.72	117.91	336.98	15.39	10.94
171.7	-578.588	0	0	0		170.55	2321.03	1976.42	3.34	2.49	676.31	1247.37	26.71	20.2		171.5	464.29	538.16	9.91	6.82	121.87	372.87	15.6	11.11
171.65	-539.799	0	0	0		170.5	1983.1	2030.56	3.39	2.54	740.9	1236.02	27.13	20.6		171.45	12.93	582.92	10.03	6.92	126.15	412.74	15.81	11.29
171.6	-672.283	0	0	0		170.45	2091.05	2081.83	3.44	2.58	810.66	1216.59	27.56	21		171.4	-153.06	632.36	10.16	7.02	130.79	456.9	16.03	11.48
171.55	-670.303	0	0	0		170.4	2291.48	2130.88	3.49	2.63	885.6	1189.73	28	21.41		171.35	267.5	686.78	10.28	7.12	135.85	505.63	16.25	11.67
171.5	-836.318	0	0	0		170.35	2695.18	2178.47	3.55	2.68	965.66	1156.28	28.45	21.84		171.3	416.01	746.61	10.41	7.22	141.38	559.26	16.48	11.86
171.45	-651.586	0	0	0		170.3	2467.41	2225.42	3.61	2.74	1050.73	1117.15	28.92	22.28		171.25	247.94	812.18	10.55	7.34	147.46	618.08	16.71	12.06
171.4	-577.573	0	0	0		170.25	2599.01	2272.48	3.66	2.79	1140.55	1073.35	29.39	22.74		171.2	730.77	883.86	10.68	7.45	154.18	682.35	16.95	12.27
171.35	-623.116	0	0	0		170.2	2515.11	2320.32	3.73	2.85	1234.76	1025.91	29.88	23.21		171.15	766.9	961.98	10.81	7.55	161.63	752.32	17.18	12.47
171.3	-633.394	0	0	0		170.15	2562.43	2369.41	3.78	2.9	1332.89	975.77	30.38	23.68		171.1	1760.73	1046.88	10.95	7.67	169.93	828.2	17.43	12.69
171.25	-713.688	0	0	0		170.1	2768.82	2420.07	3.84	2.96	1434.33	923.86	30.89	24.18		171.05	1452.53	1138.91	11.1	7.79	179.21	910.22	17.68	12.91
171.2	-619.103	0	0	0		170.05	2957.82	2472.38	3.9	3.02	1538.38	870.95	31.42	24.69		171	1496.8	1238.35	11.25	7.92	189.62	998.49	17.94	13.14
171.15	-527.374	0	0	0		170	2793.73	2526.13	3.97	3.08	1644.12	817.78	31.95	25.22		170.95	2357.09	1345.45	11.39	8.04	201.33	1093.12	18.21	13.37
171.1	-636.507	0	0	0		169.95	2329.42	2580.89	4.03	3.14	1750.47	764.96	32.5	25.77		170.9	2379.6	1460.45	11.54	8.16	214.52	1194.15	18.47	13.61
171.05	-690.138	0	0	0		169.9	2473.83	2635.92	4.1	3.21	1856.17	713.02	33.07	26.33		170.85	2223.47	1583.52	11.69	8.29	229.41	1301.51	18.74	13.85
171	-690.185	0	0	0		169.85	2425.78	2690.23	4.18	3.28	1959.78	662.43	33.66	26.92		170.8	2229.23	1714.88	11.85	8.43	246.25	1415.21	19.02	14.1
170.95	-750.897	0	0	0		169.8	2373.64	2742.54	4.24	3.35	2059.67	613.51	34.25	27.52		170.75	1765.34	1854.6	12.02	8.57	265.31	1535.03	19.32	14.37
170.9	-832.368	0	0	0		169.75	2774.12	2791.37	4.32	3.42	2154.06	566.57	34.86	28.14		170.7	1411.8	2002.75	12.18	8.7	286.88	1660.73	19.6	14.63
170.85	-783.63	0	0	0		169.7	2953.79	2834.99	4.39	3.5	2240.97	521.85	35.49	28.78		170.65	2328.04	2159.31	12.35	8.85	311.3	1792	19.91	14.9
170.8	-612.484	0	0	0		169.65	2859.02	2871.54	4.47	3.57	2318.39	479.51	36.13	29.44		170.6	2728.88	2324.2	12.52	9	338.91	1928.37	20.21	15.18
170.75	-760.08	0	0	0		169.6	2874.47	2899.14	4.55	3.65	2384.31	439.68	36.8	30.13		170.55	2889.96	2497.42	12.69	9.14	370.13	2069.44	20.53	15.47
170.7	-839.898	0	0	0		169.55	2983.28	2916.01	4.64	3.74	2436.89	402.43	37.49	30.85		170.5	2639.49	2678.76	12.87	9.3	405.39	2214.57	20.85	15.77
170.65	-661.505	0	0	0		169.5	2726.55	2920.53	4.72	3.83	2474.47	367.75	38.18	31.59		170.45	2114.85	2868	13.06	9.46	445.13	2363.08	21.18	16.07
170.6	-512.841	0	0	0		169.45	2601.82	2911.48	4.8	3.91	2495.85	335.66	38.9	32.35		170.4	2594.55	3064.84	13.24	9.62	489.86	2514.21	21.52	16.39
170.55	-680.285	0	0	0		169.4	2475.92	2888.09	4.88	4	2500.29	306.12	39.64	33.14		170.35	3375.22	3268.92	13.43	9.79	540.08	2667.04	21.86	16.71
170.5	-676.316	0	0	0		169.35	2943.2	2850.16	4.98	4.1	2487.66	279.06	40.41	33.96		170.3	3722.39	3479.95	13.63	9.96	596.36	2820.74	22.22	17.05
170.45	-719.342	0	0	0		169.3	3120.43	2797.99	5.07	4.2	2458.37	254.36	41.19	34.81		170.25	3822.79	3697.43	13.83	10.14	659.27	2974.23	22.58	17.4
170.4	-685.432	0	0	0		169.25	2918.88	2732.46	5.16	4.3	2413.39	231.91	41.99	35.69		170.2	4043.57	3920.84	14.03	10.31	729.39	3126.41	22.95	17.74
170.35	-688.137	0	0	0		169.2	2543.41	2654.89	5.26	4.4	2354.17	211.61	42.82	36.61		170.15	4031.18	4149.66	14.24	10.51	807.34	3276.13	23.34	18.11
170.3	-673.18	0	0	0		169.15	2262.44	2566.9	5.37	4.52	2282.47	193.3	43.69	37.56		170.1	4467.1	4383.16	14.45	10.69	893.7	3422.11	23.72	18.49
170.25	-864.867	0	0	0		169.1	2275.43	2470.32	5.47	4.63	2200.26	176.85	44.57	38.55		170.05	4739.97	4620.85	14.66	10.89	989.13	3563.18	24.12	18.87
170.2	-779.511	0	0	0		169.05	2352.44	2366.97	5.58	4.75	2109.51	162.1	45.48	39.58		170	4566.02	4861.98	14.89	11.09	1094.21	3697.98	24.53	19.27
170.15	-573.026	0	0	0		169	2281.89	2258.75	5.69	4.87	2012.24	148.91	46.41	40.65		169.95	3880.96	5105.79	15.11	11.3	1209.54	3825.2	24.95	19.69
170.1	-625.896	0	0	0		168.95	1953.9	2147.38	5.8	4.99	1910.32	137.12	47.37	41.75		169.9	4541.45	5351.49	15.34	11.5	1335.65	3943.49	25.37	20.11
170.05	-646.177	0	0	0		168.9	1779.82	2034.47	5.92	5.13	1805.51	126.64	48.37	42.91		169.85	5487.72	5598.25	15.59	11.73	1473.03	4051.54	25.82	20.55
170	-796.156	0	0	0		168.85	1731.5	1921.46	6.04	5.27	1699.35	117.29	49.39	44.11		169.8	5939.9	5845.39	15.82	11.95	1622.2	4148.12	26.27	21
169.95	-744.03	0	0	0		168.8	1895.13	1809.52	6.16	5.41	1593.16	108.97	50.45	45.37		169.75	5609.06	6092.05	16.07	12.18	1783.53	4232.05	26.73	21.47
169.9	-650.49	0	0	0		168.75	1995.64	1699.74	6.3	5.57	1488.11	101.57	51.55	46.68		169.7	5521.67	6337.48	16.33	12.41	1957.32	4302.23	27.21	21.96
169.85	-722.81	0	0	0		168.7	1964.6	1592.99	6.42	5.71	1385.19	94.95	52.67	48.03		169.65	5730.88	6580.94	16.59	12.66	2143.79	4357.73	27.7	22.46
169.8	-736.239	0	0	0		168.65	1499.2	1490.04	6.56	5.88	1285.24	89.06	53.83	49.46		169.6	6099.24	6821.72	16.86	12.92	2342.99	4397.76	28.21	22.98
169.75	-655.355	0	0	0		168.6	1332.85	1391.47	6.7	6.05	1188.95	83.78	55.03	50.94		169.55	6647.83	7059.36	17.13	13.17	2555.02	4421.79	28.73	23.51
169.7	-580.682	0	0	0		168.55	1144.95	1297.71	6.85	6.23	1096.81	79.05	56.28	52.5		169.5	7070.11	7293.31	17.41	13.44	2779.68	4429.44	29.26	24.07
169.65	-641.562	0	0	0		168.5	1307.13	1209.12	7	6.41	1009.24	74.79	57.57	54.12		169.45	8047.99	7523.17	17.7	13.72	3016.68	4420.63	29.81	24.65
169.6	-781.534	0	0	0		168.45	1046.86	1125.96	7.15	6.61	926.54	70.94	58.9	55.82		169.4	8683.49	7748.61	17.99	14	3265.56	4395.45	30.37	25.23
169.55	-746.386	0	0	0		168.4	1290.24	1048.35	7.31	6.8	848.91	67.45	60.27	57.59		169.35	9126.08	7969.34	18.29	14.3	3525.64	4354.3	30.95	25.86
169.5	-617.517	0	0	0		168.35	1174.61	976.41	7.48	7.02	776.48	64.28	61.7	59.46		169.3	9108.29	8185.28	18.6	14.6	3796.31	4297.74	31.55	26.5
169.45	-575.119	0	0	0		168.3	728.5	910.05	7.65	7.24	709.21	61.38	63.17	61.4		169.25	8617.15	8396.21	18.93	14.92	4076.5	4226.56	32.16	27.16
169.4	-705.658	0	0	0		168.25	420.79	849.25	7.82	7.46	647.09	58.71	64.69	63.45		169.2	9102.35	8601.9	19.25	15.23	4365.1	4141.7	32.79	27.84
169.35	-880.728	0	0	0		168.2	540.02	793.86	8.01	7.71	590	56.26	66.28	65.59		169.15	10059.5	8802.15	19.57	15.56	4660.76	4044.25	33.42	28.55
169.3	-701.396	0	0	0		168.15	967.06	743.69	8.2	7.96	537.77	53.98	67.92	67.84		169.1	10677	8996.59	19.92	15.91	4961.92	3935.44	34.09	29.3
169.25	-768.125	0	0	0		168.1	821.01	698.57	8.39	8.23	490.23	51.87	69.62	70.21		169.05	10939.5	9184.94	20.27	16.26	5267.07	3816.47	34.78	30.07
169.2	-731.957	0	0	0		168.05	525.1	658.2	8.6	8.51	447.09	49.91	71.39	72.7		169	11623.9	9366.58	20.63	16.63	5574.28	3688.68	35.49	30.87
169.15	-668.399	0	0	0		168	230.79	622.33	8.81	8.8	408.1	48.06	73.22	75.32		168.95	11265.1	9540.86	21.01	17.02	5881.53	3553.39	36.23	31.71
169.1	-434.745	0	0	0		167.95	374.76	590.69	9.03	9.12	373	46.34	75.12	78.08		168.9	10861	9706.92	21.38	17.4	6186.65	3411.92	36.97	32.57
169.05	-622.071	0	0	0		167.9	559.25	562.98	9.26	9.44	341.48	44.71	77.09	80.98		168.85	10448.3	9863.75	21.78	17.82	6487.29	3265.64	37.75	33.48
169	-801.015	0	0	0		167.85	672.66	538.93	9.49	9.79	313.27	43.17	79.15	84.05		168.8	10292	10010.3	22.18	18.23	6781.17	3115.7	38.55	34.43
168.95	-651.229	0	0	0		167.8	579.88	518.25	9.74	10.15	288.06	41.72	81.28	87.28		168.75	9997.97	10145.1	22.59	18.68	7065.69	2963.39	39.38	35.42
168.9	-491.549	0	0	0		167.75	405.99	500.67	10	10.54	265.57	40.35	83.51	90.71		168.7	9963.06	10266.9	23.02	19.12	7338.27	2809.86	40.23	36.45
168.85	-415.961	0	0	0		167.7	498.53	485.93	10.27	10.95	245.54	39.05	85.82	94.33		168.65	9851.14	10374.1	23.46	19.59	7596.24	2656.19	41.11	37.53
168.8	-486.591	0	0	0		167.65	687.51	473.77	10.53	11.37	227.68	37.8	88.22	98.14		168.6	8915.14	10465	23.9	20.08	7836.88	2503.44	42.01	38.67
168.75	-438.995	0	0	0		167.6	410.75	464.01	10.82	11.82	211.8	36.61	90.73	102.2		168.55	8641.54	10538	24.37	20.59	8057.72	2352.48	42.95	39.87
168.7	-455.327	0	0	0		167.55	120.97	456.43	11.13	12.31	197.66	35.49	93.35	106.5		168.5	8513.1	10591.3	24.84	21.11	8256.14	2204.18	43.92	41.13
168.65	-332.352	0	0	0		167.5	182.13	450.84	11.44	12.83	185.03	34.42	96.08	111.06		168.45	8377.91	10623.4	25.33	21.65	8429.71	2059.31	44.92	42.47
168.6	-591.521	0	0	0		167.45	636.37	447.1	11.76	13.37	173.75	33.39	98.93	115.9		168.4	8640.63	10632.7	25.83	22.21	8576.25	1918.56	45.96	43.89
168.55	-585.417	0	0	0		167.4	673.88	445.05	12.1	13.95	163.65	32.41	101.9	121.05		168.35	9007.19	10617.9	26.35	22.8	8693.77	1782.53	47.03	45.41
168.5	-234.305	0	0	0		167.35	643.1	444.59	12.45	14.57	154.58	31.47	105	126.52		168.3	8607.98	10577.9	26.89	23.41	8780.73	1651.65	48.14	47.04
168.45	-260.994	0	0	0		167.3	463.95	445.63	12.82	15.23	146.41	30.57	108.24	132.36		168.25	8956.52	10511.8	27.45	24.05	8835.86	1526.36	49.29	48.8
168.4	-272.723	0	0	0		167.25	357.89	448.07	13.2	15.93	139.01	29.7	111.64	138.57		168.2	9248.28	10419.2	28.01	24.71	8858.36	1406.96	50.48	50.71
168.35	-338.803	0	0	0		167.2	740.37	451.89	13.61	16.7	132.3	28.88	115.2	145.21		168.15	9132.56	10300.1	28.6	25.39	8847.91	1293.71	51.71	52.79
168.3	-117.982	0	0	0		167.15	478.35	457.02	14.04	17.51	126.18	28.09	118.92	152.31		168.1	9279.1	10154.8	29.2	26.11	8804.68	1186.78	52.99	55.07
168.25	-193.828	0	0	0		167.1	824.65	463.45	14.47	18.39	120.58	27.33	122.81	159.88		168.05	9070.74	9984.07	29.82	26.86	8729.27	1086.21	54.31	57.6
168.2	-168.455	0	0	0		167.05	830.41	471.19	14.94	19.35	115.42	26.6	126.9	167.99		168	9724.58	9789	30.47	27.64	8622.75	992.04	55.69	60.42
168.15	-134.044	0	0	0		167	730.51	480.25	15.42	20.41	110.67	25.9	131.19	176.68		167.95	10029.8	9571.12	31.14	28.45	8486.62	904.2	57.12	63.59
168.1	-91.913	0	0	0		166.95	915.8	490.65	15.93	21.57	106.25	25.22	135.69	185.98		167.9	10310.3	9332.22	31.82	29.31	8322.7	822.63	58.6	67.16
168.05	-328.053	0	0	0		166.9	713.68	502.5	16.46	22.91	102.14	24.56	140.42	195.98		167.85	11283.6	9074.44	32.53	30.19	8133.17	747.17	60.14	71.22
168	-364.55	0	0	0		166.85	626.63	515.88	17.03	24.49	98.32	23.95	145.41	206.71		167.8	11727.8	8799.89	33.27	31.12	7920.26	677.61	61.74	75.88
167.95	-174.437	0	0	0		166.8	1154.46	530.97	17.62	26.41	94.73	23.35	150.65	218.24		167.75	11197.4	8511.02	34.02	32.09	7686.52	613.74	63.41	81.22
167.9	-258.034	0	0	0		166.75	1084.98	547.98	18.23	28.85	91.35	22.76	156.16	230.63		167.7	10063.6	8210.34	34.82	33.12	7434.57	555.3	65.15	87.39
167.85	-305.759	0	0	0		166.7	626.75	567.3	18.89	32.1	88.18	22.21	161.97	243.97		167.65	9056.05	7900.36	35.63	34.18	7167.03	502.02	66.96	94.54
167.8	-205.222	0	0	0		166.65	695.58	589.42	19.58	36.59	85.17	21.67	168.11	258.33		167.6	8555.54	7583.72	36.47	35.3	6886.66	453.61	68.85	102.82
167.75	36.8	0	0	0		166.6	1135.16	615.11	20.3	42.99	82.32	21.14	174.57	273.76		167.55	8423.38	7262.8	37.34	36.48	6595.92	409.78	70.83	112.46
167.7	20.522	0	0	0		166.55	476	645.51	21.08	52.34	79.64	20.65	181.42	290.4		167.5	8647.46	6940.14	38.24	37.71	6297.41	370.19	72.89	123.66
167.65	-76.446	0	0	0		166.5	373.95	682.17	21.88	66.11	77.07	20.16	188.64	308.29		167.45	8228.36	6618.17	39.19	39.02	5993.63	334.58	75.06	136.71
167.6	191.104	0	0	0		166.45	686.12	727.39	22.75	86.47	74.64	19.69	196.3	327.54		167.4	7402.99	6299.25	40.15	40.38	5686.89	302.61	77.34	151.87
167.55	106.061	0	0	0		166.4	1132.03	784.28	23.66	116.43	72.32	19.24	204.41	348.23		167.35	6164.75	5985.72	41.16	41.82	5379.53	274.01	79.73	169.47
167.5	-64.445	0	0	0		166.35	1046.85	857.04	24.62	160.09	70.11	18.8	212.99	370.41		167.3	5966.72	5679.53	42.21	43.34	5073.41	248.46	82.26	189.86
167.45	-205.543	0	0	0		166.3	1100.91	951.37	25.65	223.04	68	18.39	222.12	394.19		167.25	4847.55	5382.81	43.29	44.93	4770.52	225.7	84.93	213.42
167.4	-70.188	0	0	0		166.25	661.69	1074.49	26.74	312.42	65.98	17.97	231.79	419.57		167.2	3652.67	5097.51	44.42	46.63	4472.62	205.48	87.79	240.57
167.35	56.373	0	0	0		166.2	905.91	1235.52	27.9	437.28	64.05	17.58	242.1	446.61		167.15	3338.35	4825.39	45.6	48.41	4181.27	187.54	90.82	271.74
167.3	180.458	0	0	0		166.15	1441.44	1445.53	29.14	608.69	62.21	17.2	253.05	475.25		167.1	3545.17	4568.18	46.82	50.3	3897.95	171.65	94.08	307.39
167.25	162.398	0.001	0	0.001		166.1	1756.01	1717.47	30.46	839.6	60.44	16.83	264.71	505.42		167.05	3105.78	4327.26	48.09	52.3	3623.67	157.58	97.6	348.03
167.2	428.645	0.001	0	0.001		166.05	2091.99	2066.2	31.87	1144.94	58.74	16.47	277.15	537.02		167	2438.11	4104.08	49.41	54.42	3359.56	145.16	101.41	394.14
167.15	69.294	0.003	0	0.003		166	2414.43	2507.53	33.39	1540.68	57.12	16.13	290.42	569.8		166.95	2413.01	3899.85	50.78	56.67	3106.46	134.16	105.56	446.2
167.1	129.066	0.006	0	0.006		165.95	2833.62	3057.59	35.02	2043.19	55.56	15.79	304.6	603.43		166.9	2137.23	3715.67	52.22	59.07	2865.06	124.46	110.14	504.72
167.05	162.262	0.015	0	0.015		165.9	3755.04	3731.59	36.79	2668.02	54.06	15.47	319.76	637.51		166.85	1769.94	3552.47	53.72	61.61	2635.9	115.89	115.2	570.15
167	64.841	0.032	0	0.032		165.85	4521	4541.95	38.7	3428.07	52.62	15.15	335.97	671.43		166.8	2787.74	3410.92	55.27	64.32	2419.22	108.3	120.84	642.96
166.95	153.938	0.067	0	0.067		165.8	5180.98	5497.55	40.81	4332.77	51.24	14.84	353.35	704.55		166.75	3066.2	3291.68	56.9	67.2	2215.27	101.59	127.16	723.54
166.9	3.839	0.139	0	0.139		165.75	6132.83	6600.37	43.15	5384.75	49.91	14.54	371.97	736.04		166.7	2821.85	3195.2	58.61	70.3	2024.13	95.64	134.33	812.22
166.85	0.178	0.282	0	0.282		165.7	7347.94	7844.55	45.84	6578.86	48.63	14.26	391.96	765		166.65	2930.66	3121.74	60.39	73.6	1845.72	90.34	142.46	909.25
166.8	-51.487	0.559	0	0.559		165.65	9032.65	9214.73	48.98	7900.45	47.4	13.97	413.41	790.5		166.6	2639.54	3071.42	62.24	77.13	1679.89	85.62	151.75	1014.77
166.75	87.101	1.084	0	1.084		165.6	10504.9	10684.7	52.82	9323.89	46.22	13.71	436.47	811.6		166.55	2484.9	3044.2	64.19	80.93	1526.31	81.4	162.44	1128.92
166.7	289.566	2.059	0	2.059		165.55	11974.8	12219	57.7	10814.1	45.08	13.44	461.27	827.45		166.5	2357.5	3039.88	66.23	85.02	1384.63	77.61	174.78	1251.6
166.65	247.005	3.83	0	3.83		165.5	13540.3	13771.4	64.19	12324.8	43.97	13.18	487.94	837.38		166.45	3580.02	3058.1	68.37	89.43	1254.44	74.21	189.07	1382.6
166.6	149.38	6.969	0	6.969		165.45	14811.5	15288.3	73.17	13801.8	42.91	12.93	516.64	840.93		166.4	3910.32	3098.38	70.61	94.21	1135.23	71.12	205.65	1521.57
166.55	29.939	12.411	0	12.411		165.4	16430.1	16711.6	85.99	15185.6	41.88	12.69	547.54	837.95		166.35	3140.17	3160.07	72.96	99.41	1026.49	68.31	224.91	1667.96
166.5	85.317	21.635	0	21.635		165.35	17497.5	17982.1	104.68	16414.7	40.9	12.46	580.8	828.58		166.3	2866.85	3242.44	75.43	105.12	927.59	65.75	247.34	1821.2
166.45	341.78	36.914	0	36.914		165.3	18882.7	19045.3	132.23	17431.1	39.94	12.23	616.59	813.22		166.25	3376.04	3344.63	78.03	111.44	837.96	63.41	273.43	1980.37
166.4	-17.701	61.643	0	61.643		165.25	19637.6	19854.5	172.94	18182.9	39.02	12	655.09	792.56		166.2	3345.54	3465.7	80.77	118.5	757	61.24	303.75	2144.44
166.35	40.937	100.731	0	100.731		165.2	20028.2	20376.7	232.85	18630.1	38.13	11.79	696.46	767.41		166.15	3961.02	3604.65	83.64	126.53	684.07	59.23	338.94	2312.23
166.3	348	161.131	0	161.131		165.15	20388.4	20596.8	320.23	18748.1	37.27	11.57	740.85	738.71		166.1	4507.91	3760.48	86.68	135.81	618.61	57.37	379.71	2482.29
166.25	463.527	252.264	0	252.264		165.1	20720.4	20520.3	446.08	18530.6	36.44	11.37	788.37	707.42		166.05	4789.14	3932.3	89.88	146.78	559.97	55.63	426.84	2653.2
166.2	730.896	386.545	0	386.545		165.05	20892.8	20174.7	624.83	17989.5	35.63	11.16	839.15	674.41		166	4800.22	4119.22	93.26	160.02	507.59	53.99	481.13	2823.23
166.15	1344.34	579.709	0	579.709		165	19687.4	19608.3	874.57	17154.2	34.86	10.98	893.21	640.52		165.95	3896.31	4320.61	96.83	176.4	460.91	52.45	543.48	2990.54
166.1	1495.38	850.814	0.001	850.813		164.95	18568.7	18887.8	1217.38	16068.6	34.1	10.79	950.5	606.44		165.9	4984.14	4536.06	100.6	197.06	419.4	50.99	614.81	3153.19
166.05	1702.98	1222.29	0.001	1222.29		164.9	17689	18093.8	1679.37	14786.8	33.37	10.6	1010.87	572.75		165.85	5453.69	4765.55	104.61	223.59	382.57	49.62	696.06	3309.11
166	2136.89	1718.62	0.003	1718.62		164.85	17268.3	17316.2	2289.89	13369.3	32.67	10.42	1074.04	539.89		165.8	5557.2	5009.73	108.85	258.1	349.92	48.31	788.27	3456.29
165.95	3015.8	2365.11	0.008	2365.1		164.8	16680.2	16647.6	3081.37	11876.2	31.98	10.25	1139.59	508.18		165.75	6030.77	5269.69	113.35	303.3	321.02	47.06	892.4	3592.56
165.9	3574.03	3185.57	0.016	3185.55		164.75	16328.2	16178.8	4086.38	10366.3	31.31	10.07	1206.87	477.86		165.7	6442.98	5547.39	118.13	362.65	295.48	45.86	1009.44	3715.82
165.85	4403.45	4199.07	0.036	4199.03		164.7	16719.2	15992.2	5336.04	8891.49	30.67	9.9	1275.01	449.07		165.65	6569.45	5845.67	123.21	440.44	272.9	44.72	1140.34	3824.04
165.8	5513.12	5417.78	0.078	5417.7		164.65	16537.2	16156	6856.65	7494.79	30.04	9.74	1342.88	421.9		165.6	6850.02	6168.21	128.63	541.75	252.96	43.63	1285.93	3915.3
165.75	6846.82	6841.6	0.164	6841.43		164.6	17155.5	16719.4	8665.54	6209.4	29.44	9.58	1409.09	396.37		165.55	6905.09	6520	134.42	672.61	235.35	42.58	1447.08	3987.97
165.7	8678.53	8455.91	0.338	8455.58		164.55	17746.5	17708.8	10769.5	5056.49	28.85	9.42	1472.07	372.46		165.5	6870.53	6906.62	140.59	839.65	219.77	41.57	1624.43	4040.63
165.65	10335.7	10229	0.68	10228.3		164.5	19220.6	19123.6	13157.7	4048.2	28.29	9.28	1530.01	350.13		165.45	8111.95	7334.48	147.19	1050.01	205.98	40.6	1818.5	4072.21
165.6	12287	12110.3	1.34	12109		164.45	21215.7	20935.2	15800.9	3187.09	27.73	9.13	1581	329.32		165.4	8904.84	7810.32	154.27	1310.96	193.75	39.66	2029.63	4082.07
165.55	13863.6	14034	2.586	14031.4		164.4	23067.4	23086.3	18648.7	2468.29	27.19	8.98	1623.2	309.94		165.35	9248.89	8340.61	161.86	1629.26	182.88	38.75	2257.85	4070.01
165.5	15710.7	15918.1	4.884	15913.2		164.35	25734.2	25492.1	21628.2	1881.57	26.67	8.84	1654.9	291.94		165.3	9531.18	8931.58	170.03	2010.98	173.21	37.88	2503.19	4036.28
165.45	17663.8	17672.7	9.028	17663.7		164.3	28656.9	28046.8	24649.5	1412.51	26.16	8.7	1674.75	275.19		165.25	10138.6	9587.41	178.86	2460.19	164.57	37.03	2765.19	3981.56
165.4	18896.6	19206	16.334	19189.7		164.25	30862.1	30624.6	27603.5	1045.39	25.67	8.57	1681.87	259.64		165.2	10932.2	10310.1	188.42	2978.52	156.81	36.21	3043.14	3906.95
165.35	21036.9	20432.8	28.919	20403.9		164.2	33170.9	33089.7	30371.2	763.81	25.2	8.44	1675.91	245.2		165.15	11266.2	11098.4	198.84	3564.37	149.84	35.43	3336.03	3813.88
165.3	22156.1	21284.1	50.12	21234		164.15	35381.5	35304	32830	552.04	24.73	8.31	1657.15	231.78		165.1	12150.4	11946.9	210.25	4211.98	143.53	34.67	3642.39	3704.09
165.25	22185.4	21713	85.015	21627.9		164.1	37332.6	37136.2	34862.2	395.8	24.27	8.18	1626.45	219.3		165.05	13493.3	12846.6	222.88	4911.83	137.81	33.93	3960.73	3579.44
165.2	22265	21701.9	141.139	21560.7		164.05	38827.3	38473	36365.8	282.56	23.83	8.06	1585.11	207.69		165	14019.3	13782.8	237.01	5649.09	132.59	33.22	4288.89	3441.98
165.15	22159.4	21266	229.331	21036.6		164	38979.3	39225.1	37260.1	201.91	23.4	7.94	1534.83	196.9		164.95	14511.3	14736.1	253.06	6404.46	127.8	32.52	4624.45	3293.81
165.1	21126	20453.8	364.656	20089.1		163.95	39074.2	39336.7	37496.3	145.37	22.99	7.82	1477.43	186.85		164.9	15193.6	15682.9	271.63	7154.28	123.4	31.85	4964.69	3137.08
165.05	19630.7	19343.7	567.589	18776.2		163.9	39017.2	38789.9	37061	106.28	22.58	7.71	1414.82	177.48		164.85	15361.4	16595.3	293.55	7870.9	119.32	31.2	5306.41	2973.92
165	18232.8	18040.4	864.665	17175.8		163.85	38172.4	37605.9	35979	79.57	22.18	7.6	1348.83	168.74		164.8	16345.9	17443.4	320.05	8524.54	115.54	30.57	5646.46	2806.25
164.95	16982.4	16666.9	1289.22	15377.7		163.8	36421.5	35840.7	34308.4	61.45	21.8	7.49	1281.05	160.58		164.75	17286.5	18195.4	352.8	9083.54	111.99	29.95	5981.07	2636.06
164.9	15770.5	15356.4	1881.35	13475		163.75	33353	33580.9	32137.1	49.17	21.42	7.37	1212.88	152.95		164.7	18220.9	18821.2	394.13	9517.51	108.68	29.36	6306.38	2465.15
164.85	14802	14244	2686.78	11557.3		163.7	30760.1	30934.1	29573.6	40.83	21.05	7.27	1145.49	145.82		164.65	18074.6	19295.2	447.2	9800.16	105.56	28.78	6618.31	2295.2
164.8	13858.5	13457.1	3755.85	9701.21		163.65	27811.8	28019.5	26737.7	35.08	20.7	7.17	1079.75	139.15		164.6	18181.6	19600.3	516.2	9912.92	102.62	28.22	6912.58	2127.78
164.75	13543.5	13108.7	5138.65	7970.07		163.6	24853.6	24960.1	23752.5	31.02	20.35	7.07	1016.35	132.89		164.55	18401.9	19731.5	606.59	9848.09	99.82	27.67	7185.12	1964.14
164.7	13384.3	13289.6	6881.04	6408.59		163.55	22034.8	21870.4	20732.7	28.05	20.01	6.97	955.71	127.02		164.5	18429.5	19696.9	725.31	9610.09	97.18	27.15	7431.65	1805.53
164.65	13968.6	14061.7	9018.28	5043.44		163.5	18677.9	18855	17783	25.79	19.67	6.87	898.14	121.51		164.45	19229	19518	880.88	9214.83	94.65	26.62	7648.08	1652.94
164.6	15716.5	15452.2	11567.2	3885.02		163.45	15897.9	15999.9	14989.6	23.99	19.35	6.78	843.8	116.34		164.4	19125	19226.7	1083.58	8686.85	92.24	26.13	7830.65	1507.22
164.55	17454.6	17450.9	14522.1	2928.81		163.4	12947.9	13370.5	12418	22.5	19.04	6.69	792.74	111.47		164.35	18424	18861.8	1345.22	8055.97	89.93	25.64	7975.95	1369.07
164.5	19469.4	20005.1	17844.1	2160.99		163.35	10523.7	11011.3	10113	21.21	18.73	6.6	744.93	106.89		164.3	17742.2	18465.6	1679.29	7353.23	87.73	25.17	8081.26	1238.9
164.45	23130.6	23020.4	21459.8	1560.55		163.3	8918.31	8944.24	8096.39	20.08	18.43	6.5	700.26	102.57		164.25	18545.2	18081.3	2100.01	6609.51	85.6	24.71	8144.41	1117.07
164.4	26499.3	26362.3	25259.3	1102.98		163.25	7295.43	7174.9	6374.17	19.05	18.13	6.41	658.63	98.49		164.2	18727.2	17750.8	2621.9	5853.13	83.56	24.26	8164.14	1003.79
164.35	29025.8	29861.2	29098.1	763.089		163.2	6159.75	5693.42	4936.58	18.12	17.85	6.33	619.88	94.65		164.15	18297.5	17512.1	3258.73	5108.86	81.6	23.82	8140.01	899.09
164.3	32416.8	33325.6	32808.9	516.653		163.15	4384.89	4478.77	3762.81	17.26	17.57	6.24	583.85	91.01		164.1	17643	17398	4021.97	4397.43	79.72	23.41	8072.56	802.94
164.25	35585.3	36548.7	36206.4	342.363		163.1	3635.69	3502.93	2825.03	16.46	17.3	6.16	550.39	87.58		164.05	17680.7	17433.8	4920.38	3734.32	77.89	22.99	7963.13	715.09
164.2	37975.6	39327.9	39105.9	222.045		163.05	2841.83	2733.24	2090.79	15.72	17.03	6.09	519.29	84.33		164	17934.4	17635.9	5957.05	3130.94	76.13	22.59	7813.9	635.31
164.15	40650.5	41480.3	41339.4	140.947		163	1860.91	2137.05	1527.61	15.02	16.76	6	490.39	81.25		163.95	18290.2	18010.3	7128.72	2593.97	74.43	22.19	7627.75	563.25
164.1	42345.1	42858.3	42770.8	87.579		162.95	1330.72	1682.77	1104.07	14.38	16.52	5.93	463.55	78.33		163.9	18564.3	18551.7	8424.37	2126.05	72.79	21.81	7408.12	498.52
164.05	43276.6	43364.5	43311.3	53.254		162.9	1015.8	1341.57	791.53	13.77	16.26	5.85	438.59	75.55		163.85	18994.9	19242.3	9823.65	1726.46	71.2	21.44	7158.87	440.69
164	42622.8	42957.6	42925.9	31.694		162.85	1109.15	1088.46	565.13	13.21	16.02	5.78	415.39	72.93		163.8	20047.5	20053.5	11298.2	1391.39	69.67	21.08	6883.95	389.25
163.95	41994.5	41657.7	41639.2	18.46		162.8	1082.61	902.2	403.81	12.66	15.78	5.7	393.79	70.42		163.75	20757	20944.7	12808.9	1115.5	68.18	20.72	6587.62	343.71
163.9	39932.8	39542.7	39532.2	10.525		162.75	782.72	765.83	290.74	12.17	15.56	5.64	373.69	68.06		163.7	21688.7	21865.5	14308.6	892.12	66.73	20.37	6274.16	303.59
163.85	36546.3	36740.4	36734.5	5.873		162.7	321.75	665.87	212.56	11.69	15.32	5.56	354.94	65.79		163.65	22594	22757.8	15742.2	714.05	65.34	20.04	5947.73	268.4
163.8	33712.4	33411.5	33408.3	3.207		162.65	344.84	592.06	159.13	11.25	15.1	5.5	337.47	63.64		163.6	24077.5	23557	17049.1	574.1	63.99	19.71	5612.5	237.66
163.75	30126.8	29738.8	29737.1	1.714		162.6	500.96	536.74	122.88	10.82	14.88	5.42	321.15	61.58		163.55	24856.4	24197.5	18167.1	465.37	62.67	19.39	5272.11	210.9
163.7	26272.8	25907.4	25906.5	0.897		162.55	329.29	494.32	98.34	10.41	14.66	5.35	305.9	59.62		163.5	24759.7	24615.2	19035	381.74	61.4	19.07	4930.3	187.67
163.65	22269.9	22089.8	22089.3	0.459		162.5	479.73	460.86	81.67	10.04	14.46	5.29	291.64	57.76		163.45	25282.3	24755.1	19600.3	317.84	60.17	18.77	4590.41	167.59
163.6	18695	18435.4	18435.1	0.23		162.45	254.02	433.59	70.16	9.68	14.25	5.23	278.29	55.97		163.4	24480.9	24578.2	19825.9	269.18	58.98	18.48	4255.46	150.25
163.55	14776.7	15057.6	15057.5	0.113		162.4	598.7	410.66	62.04	9.34	14.06	5.17	265.78	54.27		163.35	24009.3	24067.8	19696.2	232.07	57.81	18.18	3928.29	135.31
163.5	11428.8	12037.2	12037.1	0.055		162.35	534.82	390.78	56.1	9.02	13.86	5.1	254.05	52.64		163.3	23560.4	23231.9	19220.2	203.61	56.68	17.89	3611.06	122.46
163.45	9211.43	9418.02	9418	0.026		162.3	339.2	373.13	51.58	8.72	13.67	5.04	243.03	51.08		163.25	22607.2	22101.7	18429.7	181.52	55.58	17.62	3305.89	111.42
163.4	6890.72	7212.06	7212.04	0.012		162.25	168.65	357.15	47.99	8.43	13.48	4.99	232.69	49.59		163.2	21286.1	20726.1	17373.7	164.12	54.52	17.35	3014.46	101.93
163.35	4679.84	5405.84	5405.84	0.005		162.2	90.87	342.48	44.99	8.15	13.3	4.92	222.95	48.16		163.15	20204.8	19164	16111.5	150.11	53.48	17.08	2738.07	93.76
163.3	3508.59	3965.48	3965.47	0.002		162.15	43.32	328.87	42.42	7.89	13.12	4.87	213.78	46.79		163.1	18660.1	17478.9	14706.5	138.6	52.48	16.82	2477.8	86.73
163.25	2475.24	2847.03	2847.03	0.001		162.1	358.38	316.17	40.16	7.64	12.94	4.81	205.15	45.48		163.05	16404.5	15730.8	13219	128.91	51.5	16.57	2234.15	80.65
163.2	1744.33	2000.57	2000.57	0		162.05	391.52	304.25	38.11	7.4	12.76	4.75	196.99	44.22		163	14439	13976.7	11706.3	120.57	50.54	16.32	2007.58	75.38
163.15	1250.64	1375.88	1375.88	0		162	281.37	293.03	36.24	7.17	12.6	4.7	189.31	43.02		162.95	12724	12265.7	10217.7	113.27	49.62	16.08	1798.19	70.79
163.1	901.201	926.241	926.241	0		161.95	176.41	282.44	34.52	6.95	12.43	4.65	182.04	41.85		162.9	10652.5	10638.4	8794.44	106.77	48.71	15.84	1605.82	66.78
163.05	674.234	610.214	610.214	0		161.9	18.97	272.43	32.92	6.74	12.26	4.59	175.16	40.73		162.85	8796.67	9126.43	7468.63	100.92	47.84	15.61	1430.18	63.25
163	465.589	393.464	393.464	0		161.85	30	262.97	31.44	6.55	12.11	4.54	168.66	39.67		162.8	7248.98	7750.55	6261.87	95.58	46.98	15.38	1270.61	60.12
162.95	304.961	248.309	248.309	0		161.8	100.71	253.99	30.06	6.36	11.95	4.49	162.5	38.64		162.75	5605.65	6523.8	5187.96	90.69	46.16	15.16	1126.51	57.34
162.9	248.757	153.372	153.372	0		161.75	331.5	245.48	28.76	6.17	11.79	4.44	156.66	37.64		162.7	5131.92	5450.45	4252.11	86.18	45.34	14.94	997.05	54.83
162.85	134.801	92.732	92.732	0		161.7	297.28	237.39	27.55	6	11.64	4.39	151.12	36.69		162.65	3771.89	4527.88	3452.68	82.01	44.55	14.72	881.35	52.56
162.8	21.005	54.867	54.867	0		161.65	202.67	229.7	26.4	5.83	11.49	4.34	145.85	35.77		162.6	2628.65	3748.2	2782.77	78.14	43.79	14.52	778.49	50.51
162.75	68.037	31.773	31.773	0		161.6	433.6	222.4	25.34	5.67	11.35	4.29	140.86	34.89		162.55	2387.34	3098.91	2231	74.53	43.04	14.32	687.42	48.61
162.7	218.807	18.008	18.008	0		161.55	201.51	215.44	24.33	5.51	11.2	4.24	136.1	34.03		162.5	1668.87	2565.9	1784.25	71.16	42.3	14.11	607.19	46.87
162.65	202.805	9.99	9.99	0		161.5	347.44	208.81	23.38	5.37	11.07	4.2	131.58	33.21		162.45	1719.28	2133.71	1428.11	68.02	41.59	13.92	536.81	45.25
162.6	164.779	5.425	5.425	0		161.45	721.24	202.49	22.48	5.23	10.93	4.15	127.27	32.42		162.4	1653.38	1786.9	1148.13	65.08	40.89	13.73	475.31	43.74
162.55	61.029	2.883	2.883	0		161.4	176.52	196.45	21.63	5.09	10.79	4.11	123.16	31.65		162.35	1272.45	1510.96	930.75	62.33	40.23	13.55	421.8	42.33
162.5	-60.878	1.499	1.499	0		161.35	307.09	190.7	20.84	4.96	10.67	4.07	119.25	30.92		162.3	863.94	1292.48	763.47	59.74	39.57	13.36	375.35	41
162.45	143.029	0.763	0.763	0		161.3	582.83	185.19	20.08	4.83	10.53	4.02	115.51	30.19		162.25	1010.16	1119.98	635.67	57.31	38.92	13.18	335.16	39.74
162.4	-8.421	0.38	0.38	0		161.25	715.6	179.92	19.36	4.71	10.4	3.98	111.94	29.5		162.2	654.81	983.68	538.34	55.02	38.28	13	300.48	38.55
162.35	-5.1	0.185	0.185	0		161.2	614.55	174.89	18.69	4.59	10.28	3.94	108.54	28.84		162.15	818.23	875.53	464.13	52.86	37.67	12.83	270.61	37.42
162.3	85.226	0.089	0.089	0		161.15	270.02	170.06	18.04	4.48	10.16	3.89	105.28	28.19		162.1	802.42	789.06	407.22	50.84	37.07	12.66	244.93	36.34
162.25	217.354	0.041	0.041	0		161.1	284.72	165.44	17.43	4.38	10.04	3.86	102.17	27.57		162.05	410.28	719.11	363.06	48.92	36.49	12.5	222.85	35.32
162.2	141.017	0.019	0.019	0		161.05	315.43	161.01	16.86	4.27	9.92	3.82	99.19	26.97		162	317.2	661.76	328.23	47.1	35.91	12.33	203.86	34.33
162.15	146.565	0.008	0.008	0		161	228.84	156.76	16.3	4.17	9.8	3.77	96.32	26.38		161.95	544.74	614.05	300.22	45.38	35.35	12.16	187.53	33.38
162.1	59.787	0.004	0.004	0		160.95	222.82	152.68	15.78	4.07	9.69	3.74	93.59	25.82		161.9	602.42	573.72	277.19	43.76	34.81	12.01	173.46	32.48
162.05	31.877	0.001	0.001	0		160.9	406.44	148.76	15.27	3.98	9.58	3.7	90.96	25.27		161.85	562.14	539.1	257.82	42.22	34.27	11.86	161.3	31.62
162	-49.408	0.001	0.001	0		160.85	243.98	145	14.8	3.89	9.47	3.66	88.45	24.74		161.8	283.5	508.93	241.15	40.76	33.75	11.71	150.76	30.79
161.95	88.851	0	0	0		160.8	257.97	141.38	14.34	3.8	9.36	3.63	86.03	24.23		161.75	620.36	482.32	226.55	39.38	33.25	11.56	141.59	30
161.9	104.986	0	0	0		160.75	1.97	137.89	13.9	3.71	9.25	3.59	83.71	23.73		161.7	934.75	458.55	213.54	38.06	32.74	11.41	133.56	29.22
161.85	-155.522	0	0	0		160.7	193.31	134.54	13.48	3.63	9.14	3.55	81.47	23.24		161.65	828.36	437.15	201.83	36.82	32.26	11.28	126.5	28.49
161.8	-53.425	0	0	0		160.65	252.9	131.32	13.09	3.55	9.04	3.52	79.34	22.78		161.6	653.56	417.71	191.16	35.62	31.78	11.14	120.25	27.78
161.75	19.828	0	0	0		160.6	431.23	128.2	12.71	3.47	8.94	3.48	77.27	22.32		161.55	1078.64	399.94	181.38	34.49	31.32	11	114.67	27.09
161.7	47.524	0	0	0		160.55	520.47	125.2	12.34	3.4	8.84	3.44	75.29	21.88		161.5	1379.67	383.57	172.36	33.4	30.86	10.86	109.66	26.43
161.65	11.596	0	0	0		160.5	394.49	122.32	11.99	3.33	8.74	3.41	73.38	21.45		161.45	1668.89	368.45	164.02	32.37	30.41	10.73	105.13	25.79
161.6	91.614	0	0	0		160.45	274.34	119.53	11.66	3.26	8.64	3.38	71.54	21.03		161.4	1753.63	354.41	156.26	31.38	29.97	10.59	101	25.17
161.55	39.087	0	0	0		160.4	417.71	116.84	11.34	3.2	8.55	3.35	69.78	20.63		161.35	1052.76	341.34	149.06	30.44	29.55	10.47	97.23	24.59
161.5	-70.521	0	0	0		160.35	247.26	114.24	11.04	3.13	8.46	3.32	68.07	20.24		161.3	482.1	329.1	142.33	29.54	29.13	10.34	93.74	24.01
161.45	-91.961	0	0	0		160.3	47.93	111.73	10.74	3.07	8.37	3.29	66.43	19.86		161.25	1134.75	317.64	136.05	28.68	28.72	10.22	90.51	23.46
161.4	-79.435	0	0	0		160.25	-5.35	109.31	10.46	3	8.28	3.25	64.84	19.49		161.2	845.14	306.86	130.17	27.86	28.32	10.1	87.49	22.93
161.35	-94.221	0	0	0		160.2	248.31	106.96	10.18	2.94	8.18	3.22	63.3	19.12		161.15	827.68	296.69	124.65	27.06	27.92	9.98	84.66	22.41
161.3	-73.364	0	0	0		160.15	433.31	104.69	9.92	2.88	8.1	3.19	61.82	18.77		161.1	588.88	287.1	119.48	26.31	27.54	9.86	82	21.91
161.25	-135.475	0	0	0		160.1	369.54	102.49	9.66	2.82	8.01	3.16	60.39	18.43		161.05	195.26	278.02	114.62	25.58	27.16	9.75	79.48	21.42
161.2	-212.014	0	0	0		160.05	-26.63	100.37	9.42	2.77	7.93	3.13	59.01	18.1		161	72.72	269.43	110.04	24.89	26.8	9.64	77.1	20.96
161.15	-155.668	0	0	0		160	0	98.32	9.19	2.72	7.85	3.1	57.69	17.78		160.95	682.1	261.25	105.73	24.22	26.43	9.52	74.83	20.5
161.1	91.429	0	0	0												160.9	929.87	253.49	101.66	23.57	26.07	9.41	72.67	20.07
161.05	44.901	0	0	0												160.85	889.47	246.1	97.83	22.96	25.73	9.31	70.62	19.64
161	-14.365	0	0	0												160.8	-68.29	239.06	94.2	22.36	25.39	9.2	68.65	19.23
160.95	-18.387	0	0	0												160.75	45.33	232.34	90.78	21.8	25.06	9.1	66.77	18.84
160.9	120.585	0	0	0												160.7	430.36	225.93	87.53	21.25	24.73	9	64.97	18.45
160.85	102.103	0	0	0												160.65	281.63	219.79	84.45	20.72	24.4	8.89	63.23	18.07
160.8	-150.077	0	0	0												160.6	648.16	213.93	81.53	20.21	24.1	8.8	61.58	17.71
160.75	-148.637	0	0	0												160.55	679.24	208.32	78.77	19.73	23.79	8.71	59.99	17.36
160.7	37.804	0	0	0												160.5	518.34	202.93	76.13	19.25	23.48	8.61	58.45	17.02
160.65	-3.138	0	0	0												160.45	420.68	197.77	73.63	18.8	23.19	8.52	56.97	16.69
160.6	-78.477	0	0	0												160.4	372.95	192.81	71.24	18.36	22.9	8.43	55.55	16.36
160.55	-94.262	0	0	0												160.35	238.51	188.05	68.96	17.92	22.6	8.33	54.18	16.04
160.5	10.595	0	0	0												160.3	49.34	183.48	66.8	17.52	22.32	8.24	52.86	15.74
160.45	-76.723	0	0	0												160.25	196.37	179.09	64.73	17.12	22.05	8.16	51.58	15.44
160.4	-27.505	0	0	0												160.2	1130.83	174.86	62.77	16.74	21.78	8.07	50.36	15.16
160.35	-331.547	0	0	0												160.15	980.89	170.78	60.88	16.36	21.51	7.98	49.17	14.87
160.3	-254.716	0	0	0												160.1	225.53	166.88	59.09	16.01	21.25	7.9	48.03	14.61
160.25	-142.77	0	0	0												160.05	0	163.09	57.36	15.66	20.99	7.82	46.92	14.34
160.2	-6.652	0	0	0												160	--
160.15	147.004	0	0	0
160.1	84.894	0	0	0
160.05	-88.311	0	0	0
160	-27.444	0	0	0

## Sheet: Figure 1g
EPR od PBTTT
pristine			without Au			with Au
field (mT)	intensity (arb. units)		field (mT)	intensity (arb. units)		field (mT)	intensity (arb. units)
328.5	14.6836		328.6	-5.01268		328.5	-14.0376
328.651	-1.01853		328.752	-25.0311		328.651	-10.1669
328.803	9.54719		328.903	6.86652		328.803	-30.4673
328.955	31.6634		329.055	-20.4597		328.955	-8.15925
329.106	30.1743		329.206	-33.7013		329.106	0.26434
329.258	9.3125		329.358	-8.86515		329.258	-8.98583
329.409	27.6598		329.509	-20.9177		329.409	-33.1176
329.561	0.02959		329.661	-12.0382		329.561	0.13686
329.712	11.9986		329.812	-5.11994		329.712	-24.7113
329.864	14.6318		329.964	-21.3838		329.864	4.43861
330.015	1.55748		330.115	-50.7139		330.015	4.69818
330.167	14.5343		330.267	17.9418		330.167	16.57
330.318	-8.91732		330.418	-19.7737		330.318	3.5164
330.47	17.6723		330.57	26.0562		330.47	45.2714
330.621	39.9574		330.721	-11.7044		330.621	6.25979
330.773	16.4637		330.873	21.0779		330.773	-0.71808
330.924	41.2999		331.024	24.8575		330.924	6.94593
331.076	31.2635		331.176	76.0951		331.076	-11.5519
331.227	23.9665		331.327	34.25		331.227	-11.8076
331.379	15.1382		331.479	0.18214		331.379	23.8317
331.53	27.8182		331.63	18.1148		331.53	27.6525
331.682	18.2018		331.782	-1.73163		331.682	5.91202
331.833	64.5975		331.933	62.0268		331.833	10.8849
331.985	7.9673		332.085	12.9794		331.985	31.6218
332.136	32.4567		332.236	11.0292		332.136	-3.50883
332.288	29.6503		332.388	40.6697		332.288	12.5598
332.439	39.3795		332.539	21.4235		332.439	50.4592
332.591	31.429		332.691	10.8985		332.591	-10.9688
332.742	2.79791		332.842	29.1008		332.742	33.6642
332.894	21.8393		332.994	35.6251		332.894	13.5475
333.045	40.0458		333.145	27.5872		333.045	4.58522
333.197	30.108		333.297	35.7818		333.197	38.7878
333.349	29.3007		333.449	34.4945		333.349	33.5142
333.5	22.7502		333.6	60.1005		333.5	3.99069
333.651	27.7542		333.752	39.96		333.651	9.61573
333.803	36.7657		333.903	32.1778		333.803	23.0139
333.955	40.6553		334.055	41.5518		333.955	29.4364
334.106	38.8571		334.206	63.2398		334.106	49.147
334.258	57.8331		334.358	58.7369		334.258	56.027
334.409	58.6279		334.509	73.2242		334.409	37.4769
334.561	48.1803		334.661	76.3438		334.561	103.583
334.712	55.3477		334.812	89.0084		334.712	154.981
334.864	90.1624		334.964	142.881		334.864	208.201
335.015	75.8564		335.115	292.833		335.015	449.293
335.167	68.3778		335.267	434.037		335.167	1297.37
335.318	79.447		335.418	427.743		335.318	2836.87
335.47	65.223		335.57	272.916		335.47	3523.69
335.621	54.5803		335.721	34.2343		335.621	2113.6
335.773	24.7414		335.873	-171.298		335.773	-340.953
335.924	-3.58337		336.024	-356.041		335.924	-2584.59
336.076	-6.82082		336.176	-379.822		336.076	-3436.54
336.227	-6.41789		336.327	-292.119		336.227	-2386.25
336.379	5.80631		336.479	-91.4166		336.379	-1057.35
336.53	30.3549		336.63	-8.32645		336.53	-362.257
336.682	11.7489		336.782	-4.90267		336.682	-174.41
336.833	45.6858		336.933	6.99223		336.833	-88.0633
336.985	19.4844		337.085	15.5844		336.985	-47.9456
337.136	8.10208		337.236	34.4431		337.136	-17.5684
337.288	11.6737		337.388	50.6214		337.288	-23.3416
337.439	41.8593		337.539	22.4929		337.439	7.33399
337.591	27.2251		337.691	18.4265		337.591	7.66114
337.742	36.9435		337.842	19.4078		337.742	23.858
337.894	18.9815		337.994	21.3439		337.894	44.8249
338.045	18.547		338.145	22.1066		338.045	-2.20784
338.197	31.9041		338.297	10.4512		338.197	12.0943
338.349	9.14909		338.449	7.8855		338.349	27.4801
338.5	33.8124		338.6	36.6198		338.5	-5.58701
338.651	37.3532		338.752	47.5979		338.651	-10.3588
338.803	42.3008		338.903	31.1758		338.803	11.2264
338.955	39.3614		339.055	12.5044		338.955	13.6944
339.106	14.5731		339.206	7.01802		339.106	22.6432
339.258	24.5513		339.358	20.6024		339.258	20.0099
339.409	40.14		339.509	20.7797		339.409	12.9227
339.561	37.3924		339.661	7.04904		339.561	27.6618
339.712	21.8973		339.812	16.9753		339.712	30.5102
339.864	30.3291		339.964	17.7979		339.864	37.4303
340.015	38.5415		340.115	18.3198		340.015	30.2024
340.167	10.9328		340.267	31.9993		340.167	21.006
340.318	38.2692		340.418	56.3201		340.318	32.4008
340.47	32.5328		340.57	9.75536		340.47	47.5659
340.621	24.1498		340.721	4.18704		340.621	30.8957
340.773	68.7275		340.873	18.4983		340.773	33.1133
340.924	39.042		341.024	16.511		340.924	9.07974
341.076	64.1296		341.176	22.8582		341.076	35.7647
341.227	42.9811		341.327	28.1029		341.227	28.355
341.379	32.1781		341.479	20.3651		341.379	26.3005
341.53	59.4372		341.63	3.70451		341.53	14.2299
341.682	59.0638		341.782	33.1016		341.682	57.7199
341.833	47.0716		341.933	35.7184		341.833	46.2884
341.985	39.5178		342.085	8.7911		341.985	13.3463
342.136	37.5642		342.236	12.5797		342.136	39.4387
342.288	67.684		342.388	31.4286		342.288	37.4381
342.439	68.155		342.539	49.9096		342.439	9.13118
342.591	38.3232		342.691	30.392		342.591	37.4898
342.742	76.9792		342.842	40.101		342.742	61.7646
342.894	59.3857		342.994	9.06555		342.894	25.4696
343.045	57.6477		343.145	-5.46386		343.045	50.2844
343.197	69.4043		343.297	54.6655		343.197	29.1233
343.349	70.2969		343.449	54.3196		343.349	60.318
343.5	64.8414		343.6	38.4185		343.5	51.389

## Sheet: Figure 1h
UPS of PBTTT
pristine
Kinetic energy (eV)	Intensity (arb. units)		Kinetic energy (eV)	Intensity (arb. units)		Kinetic energy (eV)	Intensity (arb. units)
1.22	0.000538388		1.22	0.000270989		1.22	0.000434873
1.27	0.00067718		1.27	0.000250485		1.27	0.0004794
1.32	0.000683892		1.32	0.000272496		1.32	0.000442172
1.37	0.000698754		1.37	0.000281036		1.37	0.000498927
1.42	0.000717451		1.42	0.000309898		1.42	0.000466626
1.47	0.000700192		1.47	0.00034191		1.47	0.000444545
1.52	0.000827718		1.52	0.000335837		1.52	0.000508416
1.57	0.00105		1.57	0.000357757		1.57	0.000457501
1.62	0.00116		1.62	0.000406803		1.62	0.000559696
1.67	0.00137		1.67	0.000425481		1.67	0.00044637
1.72	0.00136		1.72	0.000525949		1.72	0.000573747
1.77	0.00136		1.77	0.00050444		1.77	0.000531227
1.82	0.00148		1.82	0.000592623		1.82	0.000553126
1.87	0.00159		1.87	0.000656877		1.87	0.000514256
1.92	0.0018		1.92	0.000719943		1.92	0.000571192
1.97	0.0018		1.97	0.000824384		1.97	0.000558601
2.02	0.00205		2.02	0.00086786		2.02	0.000634881
2.07	0.00202		2.07	0.000954353		2.07	0.000627399
2.12	0.00225		2.12	0.00108		2.12	0.000770836
2.17	0.00251		2.17	0.00112		2.17	0.000731601
2.22	0.00284		2.22	0.00121		2.22	0.000752222
2.27	0.00298		2.27	0.00125		2.27	0.00088325
2.32	0.00312		2.32	0.00137		2.32	0.000866643
2.37	0.00307		2.37	0.00142		2.37	0.00104
2.42	0.00353		2.42	0.00154		2.42	0.00107
2.47	0.00375		2.47	0.00159		2.47	0.00127
2.52	0.00386		2.52	0.00173		2.52	0.00129
2.57	0.00432		2.57	0.00186		2.57	0.00132
2.62	0.00473		2.62	0.00195		2.62	0.00158
2.67	0.00473		2.67	0.00207		2.67	0.00156
2.72	0.00498		2.72	0.00219		2.72	0.00176
2.77	0.00545		2.77	0.00241		2.77	0.00189
2.82	0.00581		2.82	0.00251		2.82	0.00205
2.87	0.00633		2.87	0.00261		2.87	0.00224
2.92	0.00653		2.92	0.00279		2.92	0.00211
2.97	0.00705		2.97	0.00296		2.97	0.0024
3.02	0.00736		3.02	0.00313		3.02	0.0025
3.07	0.00801		3.07	0.00352		3.07	0.0026
3.12	0.0083		3.12	0.00357		3.12	0.00275
3.17	0.00922		3.17	0.00379		3.17	0.003
3.22	0.00949		3.22	0.00408		3.22	0.00312
3.27	0.01064		3.27	0.00439		3.27	0.00329
3.32	0.01093		3.32	0.00455		3.32	0.0036
3.37	0.01145		3.37	0.0048		3.37	0.00351
3.42	0.01251		3.42	0.00511		3.42	0.00397
3.47	0.01293		3.47	0.00551		3.47	0.00418
3.52	0.01386		3.52	0.00586		3.52	0.00471
3.57	0.01382		3.57	0.00621		3.57	0.00467
3.62	0.01478		3.62	0.00652		3.62	0.00496
3.67	0.01532		3.67	0.00697		3.67	0.00531
3.72	0.01593		3.72	0.00761		3.72	0.00529
3.77	0.01632		3.77	0.00798		3.77	0.00616
3.82	0.01619		3.82	0.00867		3.82	0.00616
3.87	0.01693		3.87	0.00935		3.87	0.00645
3.92	0.01735		3.92	0.00998		3.92	0.00669
3.97	0.01753		3.97	0.0107		3.97	0.00739
4.02	0.01767		4.02	0.01141		4.02	0.00785
4.07	0.01836		4.07	0.01232		4.07	0.00809
4.12	0.01979		4.12	0.01299		4.12	0.0085
4.17	0.02173		4.17	0.0141		4.17	0.00942
4.22	0.02399		4.22	0.01485		4.22	0.00994
4.27	0.0286		4.27	0.01603		4.27	0.0107
4.32	0.04252		4.32	0.01704		4.32	0.01146
4.37	0.08739		4.37	0.01869		4.37	0.01199
4.42	0.19435		4.42	0.02046		4.42	0.01295
4.47	0.36844		4.47	0.02301		4.47	0.0139
4.52	0.54671		4.52	0.02865		4.52	0.0151
4.57	0.67818		4.57	0.0436		4.57	0.01617
4.62	0.76244		4.62	0.08214		4.62	0.01712
4.67	0.82594		4.67	0.16347		4.67	0.01847
4.72	0.87112		4.72	0.30187		4.72	0.01948
4.77	0.90704		4.77	0.50372		4.77	0.02098
4.82	0.93283		4.82	0.71402		4.82	0.02224
4.87	0.95336		4.87	0.85403		4.87	0.02362
4.92	0.9619		4.92	0.9306		4.92	0.02517
4.97	0.9757		4.97	0.97069		4.97	0.02741
5.02	0.98303		5.02	0.9908		5.02	0.02975
5.07	0.99349		5.07	1		5.07	0.03331
5.12	0.99902		5.12	0.99966		5.12	0.03622
5.17	0.99832		5.17	0.99502		5.17	0.04426
5.22	1		5.22	0.98587		5.22	0.06859
5.27	0.99962		5.27	0.97197		5.27	0.13309
5.32	0.994		5.32	0.9592		5.32	0.26893
5.37	0.9907		5.37	0.94482		5.37	0.45177
5.42	0.985		5.42	0.928		5.42	0.62434
5.47	0.96487		5.47	0.91366		5.47	0.75383
5.52	0.95241		5.52	0.89618		5.52	0.84118
5.57	0.9343		5.57	0.87769		5.57	0.90576
5.62	0.91518		5.62	0.85861		5.62	0.94831
5.67	0.89958		5.67	0.83844		5.67	0.97268
5.72	0.8726		5.72	0.81797		5.72	0.99025
5.77	0.85096		5.77	0.79762		5.77	1
5.82	0.82302		5.82	0.7742		5.82	0.99995
5.87	0.80011		5.87	0.75157		5.87	0.99391
5.92	0.77555		5.92	0.72658		5.92	0.98626
5.97	0.74951		5.97	0.70304		5.97	0.97608
6.02	0.72564		6.02	0.67937		6.02	0.96516
6.07	0.69904		6.07	0.65504		6.07	0.95083
6.12	0.67655		6.12	0.6305		6.12	0.93273
6.17	0.65283		6.17	0.6064		6.17	0.91803
6.22	0.63034		6.22	0.58325		6.22	0.90065
6.27	0.60571		6.27	0.56143		6.27	0.87815
6.32	0.58585		6.32	0.54029		6.32	0.86088
6.37	0.56579		6.37	0.52003		6.37	0.84092
6.42	0.54663		6.42	0.4998		6.42	0.82155
6.47	0.52791		6.47	0.48065		6.47	0.80446
6.52	0.51148		6.52	0.46209		6.52	0.78416
6.57	0.49567		6.57	0.44569		6.57	0.76242
6.62	0.47724		6.62	0.4295		6.62	0.74574
6.67	0.46091		6.67	0.41229		6.67	0.72536
6.72	0.44396		6.72	0.39721		6.72	0.70652
6.77	0.43117		6.77	0.3822		6.77	0.68964
6.82	0.41322		6.82	0.36926		6.82	0.6709
6.87	0.39963		6.87	0.35574		6.87	0.65416
6.92	0.38469		6.92	0.3416		6.92	0.63548
6.97	0.3731		6.97	0.3298		6.97	0.6191
7.02	0.35622		7.02	0.31846		7.02	0.60339
7.07	0.34301		7.07	0.30649		7.07	0.58538
7.12	0.33316		7.12	0.29443		7.12	0.56519
7.17	0.32099		7.17	0.28315		7.17	0.54976
7.22	0.3097		7.22	0.27387		7.22	0.53193
7.27	0.29592		7.27	0.26267		7.27	0.5165
7.32	0.28601		7.32	0.25318		7.32	0.49952
7.37	0.27468		7.37	0.24343		7.37	0.48616
7.42	0.26741		7.42	0.23398		7.42	0.47104
7.47	0.25804		7.47	0.22539		7.47	0.45207
7.52	0.24744		7.52	0.21625		7.52	0.43967
7.57	0.23843		7.57	0.20848		7.57	0.42488
7.62	0.22871		7.62	0.19877		7.62	0.41092
7.67	0.21975		7.67	0.1919		7.67	0.39775
7.72	0.21154		7.72	0.1841		7.72	0.3851
7.77	0.20567		7.77	0.17709		7.77	0.37303
7.82	0.1963		7.82	0.17006		7.82	0.36096
7.87	0.18798		7.87	0.16316		7.87	0.34758
7.92	0.18088		7.92	0.15686		7.92	0.3385
7.97	0.1745		7.97	0.15079		7.97	0.32605
8.02	0.16701		8.02	0.14434		8.02	0.31676
8.07	0.15907		8.07	0.13841		8.07	0.30744
8.12	0.15435		8.12	0.13245		8.12	0.29963
8.17	0.14855		8.17	0.1273		8.17	0.28987
8.22	0.14092		8.22	0.12185		8.22	0.28073
8.27	0.13645		8.27	0.11617		8.27	0.27442
8.32	0.13082		8.32	0.1115		8.32	0.26585
8.37	0.12664		8.37	0.10674		8.37	0.25926
8.42	0.12207		8.42	0.10226		8.42	0.25307
8.47	0.11805		8.47	0.09791		8.47	0.24642
8.52	0.11297		8.52	0.09387		8.52	0.24034
8.57	0.11024		8.57	0.0898		8.57	0.2326
8.62	0.10704		8.62	0.08602		8.62	0.22671
8.67	0.10365		8.67	0.08253		8.67	0.21991
8.72	0.0992		8.72	0.07941		8.72	0.21397
8.77	0.09724		8.77	0.0767		8.77	0.20858
8.82	0.09508		8.82	0.07345		8.82	0.20308
8.87	0.09366		8.87	0.0709		8.87	0.19931
8.92	0.09081		8.92	0.06807		8.92	0.19168
8.97	0.09044		8.97	0.06591		8.97	0.18679
9.02	0.08941		9.02	0.0638		9.02	0.18118
9.07	0.08769		9.07	0.06253		9.07	0.17767
9.12	0.08721		9.12	0.06111		9.12	0.17313
9.17	0.08714		9.17	0.05965		9.17	0.16885
9.22	0.08661		9.22	0.0581		9.22	0.16541
9.27	0.0865		9.27	0.05753		9.27	0.16107
9.32	0.08643		9.32	0.05629		9.32	0.15611
9.37	0.08541		9.37	0.05543		9.37	0.15314
9.42	0.08582		9.42	0.0547		9.42	0.14977
9.47	0.08697		9.47	0.05442		9.47	0.14496
9.52	0.08717		9.52	0.05455		9.52	0.1433
9.57	0.08602		9.57	0.05434		9.57	0.14119
9.62	0.08826		9.62	0.05421		9.62	0.1396
9.67	0.08872		9.67	0.05386		9.67	0.13704
9.72	0.08975		9.72	0.05399		9.72	0.13749
9.77	0.09156		9.77	0.05419		9.77	0.13517
9.82	0.09197		9.82	0.05472		9.82	0.13506
9.87	0.09245		9.87	0.05504		9.87	0.13443
9.92	0.09452		9.92	0.05578		9.92	0.13399
9.97	0.09425		9.97	0.05633		9.97	0.13499
10.02	0.09684		10.02	0.05673		10.02	0.13451
10.07	0.09711		10.07	0.0573		10.07	0.13533
10.12	0.09953		10.12	0.05823		10.12	0.13705
10.17	0.099		10.17	0.0587		10.17	0.1375
10.22	0.09978		10.22	0.0596		10.22	0.13875
10.27	0.09939		10.27	0.06042		10.27	0.14154
10.32	0.0996		10.32	0.06119		10.32	0.14175
10.37	0.10063		10.37	0.06182		10.37	0.14443
10.42	0.10015		10.42	0.0625		10.42	0.14738
10.47	0.1003		10.47	0.06269		10.47	0.14778
10.52	0.10082		10.52	0.06325		10.52	0.14882
10.57	0.10071		10.57	0.06347		10.57	0.1532
10.62	0.1005		10.62	0.06361		10.62	0.15577
10.67	0.10023		10.67	0.06336		10.67	0.15916
10.72	0.09917		10.72	0.06351		10.72	0.15997
10.77	0.10071		10.77	0.0636		10.77	0.1621
10.82	0.09958		10.82	0.06308		10.82	0.16512
10.87	0.09977		10.87	0.06327		10.87	0.16751
10.92	0.09967		10.92	0.06311		10.92	0.16987
10.97	0.09994		10.97	0.06327		10.97	0.17131
11.02	0.09918		11.02	0.06292		11.02	0.17344
11.07	0.09968		11.07	0.06285		11.07	0.17472
11.12	0.0997		11.12	0.06268		11.12	0.177
11.17	0.09963		11.17	0.06272		11.17	0.17765
11.22	0.09932		11.22	0.06269		11.22	0.17951
11.27	0.10023		11.27	0.06328		11.27	0.18009
11.32	0.10046		11.32	0.06298		11.32	0.18209
11.37	0.10069		11.37	0.06281		11.37	0.1821
11.42	0.10026		11.42	0.0627		11.42	0.18423
11.47	0.09978		11.47	0.06267		11.47	0.18568
11.52	0.09951		11.52	0.06234		11.52	0.18558
11.57	0.09977		11.57	0.06257		11.57	0.18721
11.62	0.1011		11.62	0.06296		11.62	0.18756
11.67	0.10109		11.67	0.06267		11.67	0.19037
11.72	0.09878		11.72	0.06279		11.72	0.19012
11.77	0.09972		11.77	0.06268		11.77	0.19105
11.82	0.0997		11.82	0.0631		11.82	0.19314
11.87	0.09975		11.87	0.06308		11.87	0.19338
11.92	0.09957		11.92	0.06324		11.92	0.19559
11.97	0.09889		11.97	0.06269		11.97	0.19527
12.02	0.09942		12.02	0.06268		12.02	0.19618
12.07	0.09884		12.07	0.06275		12.07	0.19756
12.12	0.09904		12.12	0.06263		12.12	0.19971
12.17	0.09977		12.17	0.0622		12.17	0.20015
12.22	0.0993		12.22	0.06259		12.22	0.201
12.27	0.09829		12.27	0.06224		12.27	0.20274
12.32	0.09848		12.32	0.06221		12.32	0.2027
12.37	0.09846		12.37	0.06198		12.37	0.20549
12.42	0.09852		12.42	0.06187		12.42	0.20563
12.47	0.09765		12.47	0.06161		12.47	0.20543
12.52	0.0971		12.52	0.06134		12.52	0.20722
12.57	0.09751		12.57	0.06108		12.57	0.20735
12.62	0.09717		12.62	0.06136		12.62	0.20583
12.67	0.0976		12.67	0.06105		12.67	0.20926
12.72	0.09707		12.72	0.061		12.72	0.20941
12.77	0.09653		12.77	0.06071		12.77	0.20937
12.82	0.09684		12.82	0.06098		12.82	0.21006
12.87	0.09674		12.87	0.0603		12.87	0.20807
12.92	0.09586		12.92	0.06009		12.92	0.20898
12.97	0.09738		12.97	0.05994		12.97	0.21101
13.02	0.09619		13.02	0.05985		13.02	0.21037
13.07	0.09553		13.07	0.05939		13.07	0.21138
13.12	0.09544		13.12	0.05971		13.12	0.21113
13.17	0.09639		13.17	0.0594		13.17	0.21169
13.22	0.09543		13.22	0.0592		13.22	0.21079
13.27	0.09586		13.27	0.05901		13.27	0.21097
13.32	0.09595		13.32	0.05924		13.32	0.21068
13.37	0.0956		13.37	0.05861		13.37	0.21259
13.42	0.09597		13.42	0.05899		13.42	0.2099
13.47	0.09598		13.47	0.05841		13.47	0.21208
13.52	0.09555		13.52	0.05882		13.52	0.21174
13.57	0.09507		13.57	0.05881		13.57	0.21329
13.62	0.09532		13.62	0.05869		13.62	0.21216
13.67	0.0942		13.67	0.05861		13.67	0.21155
13.72	0.0952		13.72	0.05856		13.72	0.21132
13.77	0.09528		13.77	0.05862		13.77	0.21149
13.82	0.09465		13.82	0.05849		13.82	0.2124
13.87	0.09556		13.87	0.05862		13.87	0.21066
13.92	0.09403		13.92	0.05815		13.92	0.21079
13.97	0.09454		13.97	0.05836		13.97	0.21121
14.02	0.09328		14.02	0.05801		14.02	0.21076
14.07	0.09395		14.07	0.058		14.07	0.21146
14.12	0.09371		14.12	0.05832		14.12	0.21163
14.17	0.09357		14.17	0.05784		14.17	0.21144
14.22	0.09211		14.22	0.0576		14.22	0.21143
14.27	0.0918		14.27	0.05752		14.27	0.21005
14.32	0.09157		14.32	0.05712		14.32	0.21204
14.37	0.09101		14.37	0.05687		14.37	0.2105
14.42	0.09067		14.42	0.05661		14.42	0.21017
14.47	0.08979		14.47	0.05625		14.47	0.20964
14.52	0.08947		14.52	0.0558		14.52	0.20926
14.57	0.08855		14.57	0.05577		14.57	0.20857
14.62	0.08733		14.62	0.05561		14.62	0.20789
14.67	0.08652		14.67	0.0552		14.67	0.20794
14.72	0.08648		14.72	0.0548		14.72	0.20664
14.77	0.08488		14.77	0.05428		14.77	0.20679
14.82	0.08294		14.82	0.05435		14.82	0.20737
14.87	0.08247		14.87	0.05371		14.87	0.20608
14.92	0.08067		14.92	0.05312		14.92	0.20673
14.97	0.08004		14.97	0.05265		14.97	0.20513
15.02	0.07786		15.02	0.05238		15.02	0.20533
15.07	0.07707		15.07	0.05145		15.07	0.20277
15.12	0.07427		15.12	0.05065		15.12	0.20215
15.17	0.07244		15.17	0.05006		15.17	0.20114
15.22	0.07108		15.22	0.04953		15.22	0.19983
15.27	0.06988		15.27	0.04847		15.27	0.19814
15.32	0.06815		15.32	0.04737		15.32	0.19664
15.37	0.0665		15.37	0.0467		15.37	0.19506
15.42	0.06365		15.42	0.04576		15.42	0.19481
15.47	0.06117		15.47	0.04443		15.47	0.19284
15.52	0.05911		15.52	0.04363		15.52	0.19034
15.57	0.05703		15.57	0.04235		15.57	0.18654
15.62	0.05485		15.62	0.04081		15.62	0.18692
15.67	0.05235		15.67	0.04002		15.67	0.18416
15.72	0.04967		15.72	0.03859		15.72	0.18182
15.77	0.04781		15.77	0.03716		15.77	0.17848
15.82	0.04485		15.82	0.03567		15.82	0.17683
15.87	0.04203		15.87	0.03415		15.87	0.17293
15.92	0.04049		15.92	0.03321		15.92	0.17004
15.97	0.03817		15.97	0.03155		15.97	0.16581
16.02	0.0355		16.02	0.03024		16.02	0.16119
16.07	0.03272		16.07	0.02913		16.07	0.15631
16.12	0.03056		16.12	0.02708		16.12	0.15126
16.17	0.02815		16.17	0.02567		16.17	0.14565
16.22	0.02558		16.22	0.02422		16.22	0.14081
16.27	0.02375		16.27	0.02285		16.27	0.13804
16.32	0.02144		16.32	0.02132		16.32	0.13198
16.37	0.01918		16.37	0.01959		16.37	0.12719
16.42	0.01673		16.42	0.01818		16.42	0.12108
16.47	0.01483		16.47	0.01684		16.47	0.11615
16.52	0.01316		16.52	0.01542		16.52	0.11174
16.57	0.01112		16.57	0.01394		16.57	0.10581
16.62	0.0101		16.62	0.01244		16.62	0.10132
16.67	0.00841		16.67	0.01116		16.67	0.09602
16.72	0.00751		16.72	0.00981		16.72	0.09118
16.77	0.0066		16.77	0.00853		16.77	0.08569
16.82	0.00569		16.82	0.00755		16.82	0.08126
16.87	0.00485		16.87	0.00648		16.87	0.07534
16.92	0.00439		16.92	0.00557		16.92	0.07186
16.97	0.00391		16.97	0.00475		16.97	0.06652
17.02	0.00375		17.02	0.0041		17.02	0.06202
17.07	0.00335		17.07	0.00348		17.07	0.05722
17.12	0.00293		17.12	0.00297		17.12	0.05217
17.17	0.003		17.17	0.00264		17.17	0.04843
17.22	0.0028		17.22	0.00228		17.22	0.0444
17.27	0.00275		17.27	0.00205		17.27	0.03941
17.32	0.00259		17.32	0.0018		17.32	0.03584
17.37	0.0025		17.37	0.00168		17.37	0.03244
17.42	0.00245		17.42	0.00151		17.42	0.02837
17.47	0.0024		17.47	0.00139		17.47	0.02511
17.52	0.00235		17.52	0.00128		17.52	0.02183
17.57	0.00237		17.57	0.00127		17.57	0.0186
17.62	0.00224		17.62	0.0012		17.62	0.01632
17.67	0.00242		17.67	0.00125		17.67	0.01422
17.72	0.00222		17.72	0.00122		17.72	0.0122
17.77	0.00215		17.77	0.00123		17.77	0.01024
17.82	0.00224		17.82	0.00123		17.82	0.00876
17.87	0.00222		17.87	0.00122		17.87	0.00794
17.92	0.00219		17.92	0.00123		17.92	0.00678
17.97	0.00223		17.97	0.00124		17.97	0.00626
18.02	0.00211		18.02	0.00132		18.02	0.00567
18.07	0.00214		18.07	0.00131		18.07	0.00522
18.12	0.002		18.12	0.00129		18.12	0.00499
18.17	0.00199		18.17	0.00128		18.17	0.0047
18.22	0.00191		18.22	0.00128		18.22	0.00451
18.27	0.00183		18.27	0.00125		18.27	0.00458
18.32	0.00168		18.32	0.0013		18.32	0.00426
18.37	0.00175		18.37	0.00129		18.37	0.00433
18.42	0.00141		18.42	0.00118		18.42	0.00419
18.47	0.00135		18.47	0.00117		18.47	0.00391
18.52	0.0014		18.52	0.00109		18.52	0.00391
18.57	0.00118		18.57	0.00111		18.57	0.00382
18.62	0.00116		18.62	0.00099518		18.62	0.00344
18.67	0.00109		18.67	0.000978602		18.67	0.00343
18.72	0.000897233		18.72	0.000894118		18.72	0.00323
18.77	0.000826279		18.77	0.000864891		18.77	0.00337
18.82	0.000764194		18.82	0.000818265		18.82	0.00297
18.87	0.000687008		18.87	0.000730812		18.87	0.00304
18.92	0.000704746		18.92	0.000679437		18.92	0.00282
18.97	0.000597836		18.97	0.000626919		18.97	0.0025
19.02	0.000548935		19.02	0.000602487		19.02	0.00238
19.07	0.000439388		19.07	0.000517957		19.07	0.00228
19.12	0.000431957		19.12	0.000480054		19.12	0.00224
19.17	0.000433155		19.17	0.000434249		19.17	0.00212
19.22	0.000413739		19.22	0.000380636		19.22	0.00189
19.27	0.000451134		19.27	0.000352185		19.27	0.0019
19.32	0.000408226		19.32	0.000295649		19.32	0.00175
19.37	0.000390247		19.37	0.000290032		19.37	0.00155
19.42	0.000334155		19.42	0.00027994		19.42	0.00142
19.47	0.000390966		19.47	0.000271674		19.47	0.00131
19.52	0.000365557		19.52	0.000265281		19.52	0.00129
19.57	0.000365557		19.57	0.000254229		19.57	0.00111
19.62	0.000356448		19.62	0.000251992		19.62	0.00104
19.67	0.000331039		19.67	0.000247105		19.67	0.000939456
19.72	0.000315218		19.72	0.000244868		19.72	0.000909163
19.77	0.000369393		19.77	0.000241899		19.77	0.000822116
19.82	0.000331758		19.82	0.000248521		19.82	0.00082321
19.87	0.000402952		19.87	0.00024158		19.87	0.000850949
19.92	0.000294843		19.92	0.000237789		19.92	0.000665904
19.97	0.000258407		19.97	0.000233542		19.97	0.000727768
20.02	0.00029748		20.02	0.00021733		20.02	0.000693643
20.07	0.000269673		20.07	0.000212581		20.07	0.000697293
20.12	0.000276625		20.12	0.000210937		20.12	0.00064802
20.17	0.00031402		20.17	0.000229706		20.17	0.000630866
20.22	0.000234196		20.22	0.000204361		20.22	0.000607508
20.27	0.000246182		20.27	0.000249663		20.27	0.00061061
20.32	0.000237552		20.32	0.00021153		20.32	0.000604041
20.37	0.000153174		20.37	0.000199474		20.37	0.000544366
20.42	0.000125128		20.42	0.000194725		20.42	0.000538162
20.47	0.000166838		20.47	0.000162119		20.47	0.000567178
20.52	0.000119375		20.52	0.000152848		20.52	0.000481955
20.57	0.000109068		20.57	0.000140107		20.57	0.00053287
20.62	9.39662e-05		20.62	0.000138189		20.62	0.000477393
20.67	4.55448e-05		20.67	0.000115766		20.67	0.000449107
20.72	4.57845e-05		20.72	0.000112478		20.72	0.000492174
20.77	5.32155e-05		20.77	9.04667e-05		20.77	0.000414799
20.82	4.02712e-05		20.82	6.40254e-05		20.82	0.000354577
20.87	2.25327e-05		20.87	4.93206e-05		20.87	0.000335781
20.92	2.99637e-05		20.92	3.54834e-05		20.92	0.000360052
20.97	2.25327e-05		20.97	3.02317e-05		20.97	0.000305305
21.02	3.04431e-05		21.02	1.86779e-05		21.02	0.000252383
21.07	3.40388e-05		21.07	1.25585e-05		21.07	0.000245084
21.12	1.60605e-05		21.12	8.95077e-06		21.12	0.000206761
21.17	2.34915e-05		21.17	9.77278e-06		21.17	0.000101829
21.22	6.71187e-05		21.22	8.6311e-06		21.22	0.000117158
21.27	3.64359e-05		21.27	1.61662e-05		21.27	9.94568e-05
21.32	4.14698e-05		21.32	1.31978e-05		21.32	5.63893e-05
21.37	7.19129e-06		21.37	1.46592e-05		21.37	4.70823e-05
21.42	2.70872e-05		21.42	2.08242e-05		21.42	5.00021e-05
21.47	4.79419e-06		21.47	3.10537e-06		21.47	3.10232e-05
21.52	2.34915e-05		21.52	6.21074e-06		21.52	2.44536e-05
21.57	1.67797e-06		21.57	9.17911e-06		21.57	3.96002e-05
21.62	2.3971e-06		21.62	3.42504e-06		21.62	4.05127e-05
21.67	5.0339e-06		21.67	8.3571e-06		21.67	2.59135e-05
21.72	7.91042e-06		21.72	1.02751e-05		21.72	4.23376e-05
21.77	7.67071e-06		21.77	5.25173e-06		21.77	3.24831e-05
21.82	1.84576e-05		21.82	7.35242e-06		21.82	4.01477e-05
21.87	5.99274e-06		21.87	5.61707e-06		21.87	4.72648e-05
21.92	9.8281e-06		21.92	3.24237e-06		21.92	4.63524e-05
21.97	5.27361e-06		21.97	3.10537e-06		21.97	3.08407e-05
22.02	2.03753e-05		22.02	4.84072e-06		22.02	2.51836e-05
22.07	8.86926e-06		22.07	2.42036e-06		22.07	4.10602e-05
22.12	1.4862e-05		22.12	3.24237e-06		22.12	5.00021e-05
22.17	1.98959e-05		22.17	2.96837e-06		22.17	3.10232e-06
22.22	2.61284e-05		22.22	5.52573e-06		22.22	2.09863e-05
22.27	9.34868e-06		22.27	3.42504e-06		22.27	5.47469e-06
22.32	1.91768e-06		22.32	8.4941e-06		22.32	1.27743e-06
22.37	1.58208e-05		22.37	6.25641e-06		22.37	2.37236e-06
22.42	7.19129e-07		22.42	1.10058e-05		22.42	4.92722e-06
22.47	1.654e-05		22.47	7.67209e-06		22.47	1.29568e-05
22.52	1.67797e-06		22.52	7.76342e-06		22.52	1.64241e-05
22.57	2.63681e-06		22.57	1.55268e-06		22.57	6.56962e-06
22.62	2.3971e-06		22.62	4.20138e-06		22.62	8.7595e-06
22.67	7.19129e-06		22.67	1.04121e-05		22.67	1.97089e-05
22.72	4.48257e-05		22.72	2.32903e-06		22.72	2.26287e-05
22.77	3.83535e-05		22.77	0		22.77	2.37236e-05
22.82	1.03075e-05		22.82	2.5117e-06		22.82	8.57701e-06
22.87	0		22.87	5.11473e-06		22.87	0
22.92	1.10266e-05		22.92	1.14168e-06		22.92	2.33587e-05
22.97	1.53414e-05		22.97	9.45311e-06		22.97	1.11319e-05
23.02	1.27046e-05		23.02	6.11941e-06		23.02	2.86509e-05
23.07	0		23.07	1.09601e-06		23.07	6.20465e-06
23.12	0		23.12	3.01404e-06		23.12	2.22637e-05
23.17	1.91768e-06		23.17	1.87236e-06		23.17	3.83228e-06
23.22	9.34868e-06		23.22	6.62174e-06		23.22	3.5403e-05

## Sheet: Figure 1i
GIWAXS of Na2S2O8 doped PBTTT
in-plane									in-plane
pristine			without Au			with Au			pristine			without Au			with Au
qxy (Å)	Intensity (arb. Units)		qxy (Å)	Intensity (arb. Units)		qxy (Å)	Intensity (arb. Units)		qxy (Å)	Intensity (arb. Units)		qxy (Å)	Intensity (arb. Units)		qxy (Å)	Intensity (arb. Units)
-2.03147	798.265		-2.03147	139.827		-2.03148	1464.93		-1.38852	10.3303		-1.38852	1000		-1.38852	21.3334
-2.02956	5383.55		-2.02956	781.6		-2.02956	6910.8		-1.38649	16.985		-1.38649	1334.53		-1.38649	30.012
-2.02764	5417.75		-2.02764	730.56		-2.02765	6630.27		-1.38446	18.6637		-1.38446	1567.26		-1.38446	35.3094
-2.02573	5426.4		-2.02573	752.12		-2.02574	6819.86		-1.38243	17.6726		-1.38243	1766.07		-1.38243	34.6666
-2.02382	5484.2		-2.02381	797.573		-2.02382	6740.67		-1.3804	17.997		-1.3804	1732.44		-1.3804	30.6428
-2.0219	5547.4		-2.0219	768.093		-2.02191	6459.73		-1.37836	17.985		-1.37836	1633.03		-1.37836	32.6428
-2.01999	5828.15		-2.01998	805.453		-2.01999	6938.93		-1.37633	14.6667		-1.37633	1499.7		-1.37633	30.012
-2.01807	5796.55		-2.01807	769.48		-2.01808	6889.6		-1.37429	14.3393		-1.37429	1401.79		-1.37429	24.018
-2.01615	5836.15		-2.01615	757.92		-2.01616	7277.47		-1.37226	18.6697		-1.37226	1268.76		-1.37226	26.6726
-2.01424	5684.4		-2.01424	747.92		-2.01424	7633.73		-1.37022	18		-1.37022	1667.26		-1.37022	26.6726
-2.01232	5322.95		-2.01232	771.947		-2.01233	7395.2		-1.36819	13.997		-1.36819	1633.03		-1.36819	28.6906
-2.0104	5281.6		-2.0104	791.773		-2.01041	7368.8		-1.36615	14.994		-1.36615	1499.1		-1.36615	34.024
-2.00848	5665.8		-2.00848	780.733		-2.00849	7575.73		-1.36411	15.003		-1.36411	1532.44		-1.36411	29.3274
-2.00656	5848.45		-2.00656	801.6		-2.00657	7347.6		-1.36207	10.3513		-1.36207	1267.56		-1.36207	39.3154
-2.00464	6104.55		-2.00464	785.107		-2.00465	7159.73		-1.36003	16.997		-1.36003	1332.74		-1.36003	33.3394
-2.00272	5843.95		-2.00272	835.453		-2.00273	7647.6		-1.35799	16.997		-1.35799	1499.1		-1.35799	28.6488
-2.0008	5935.05		-2.0008	820.733		-2.00081	7742.4		-1.35595	13.006		-1.35595	1632.14		-1.35595	26.6548
-1.99888	5910.6		-1.99888	826.533		-1.99889	7232		-1.35391	13.006		-1.35391	1565.47		-1.35391	29.976
-1.99696	6041.35		-1.99696	814.413		-1.99697	7637.2		-1.35187	17.6697		-1.35187	1401.2		-1.35187	27.976
-1.99504	6325.55		-1.99503	788.44		-1.99504	8138.93		-1.34983	12.003		-1.34983	1268.16		-1.34983	34.018
-1.99311	6304.55		-1.99311	791.6		-1.99312	8498.67		-1.34779	15.3393		-1.34779	1500.6		-1.34779	41.3094
-1.99119	6068.6		-1.99119	820.56		-1.9912	7965.33		-1.34575	15.6697		-1.34575	1400.9		-1.34575	41.2974
-1.98927	5870.35		-1.98926	810.213		-1.98927	7535.47		-1.3437	16.3333		-1.3437	1466.37		-1.3437	33.976
-1.98734	6071.2		-1.98734	773.893		-1.98735	8012.53		-1.34166	15.3393		-1.34166	1533.03		-1.34166	30.6606
-1.98542	6589.6		-1.98541	820.907		-1.98542	8491.33		-1.33962	13.3363		-1.33962	1467.26		-1.33962	27.3752
-1.98349	6279.85		-1.98349	881.253		-1.9835	8242.4		-1.33757	15.6607		-1.33757	1466.07		-1.33757	30.6966
-1.98156	6413.2		-1.98156	799.307		-1.98157	8138.93		-1.33553	13.3393		-1.33553	1502.69		-1.33553	33.982
-1.97964	6464.25		-1.97963	808.44		-1.97964	8080.93		-1.33348	16.6726		-1.33348	1602.09		-1.33348	36.6846
-1.97771	5981.6		-1.97771	885.973		-1.97771	7689.6		-1.33143	13.6726		-1.33143	1466.97		-1.33143	33.3572
-1.97578	6162.35		-1.97578	836.84		-1.97579	8437.2		-1.32939	14.003		-1.32939	1399.1		-1.32939	30.6786
-1.97385	6837.85		-1.97385	796.147		-1.97386	8237.2		-1.32734	18.3393		-1.32734	1532.44		-1.32734	30.6726
-1.97192	6948.45		-1.97192	848.613		-1.97193	7796.93		-1.32529	15.988		-1.32529	1567.26		-1.32529	30.6666
-1.96999	6835.25		-1.96999	871.6		-1.97	7898.67		-1.32324	15.015		-1.32324	1666.67		-1.32324	33.3094
-1.96806	6854.55		-1.96806	841.6		-1.96807	8170.53		-1.32119	14.6756		-1.32119	1632.74		-1.32119	32.006
-1.96613	6930.95		-1.96613	801.947		-1.96614	8402.13		-1.31914	14.6667		-1.31914	1632.74		-1.31914	30.6726
-1.9642	6836.15		-1.9642	819.133		-1.9642	8633.73		-1.31709	13.997		-1.31709	1499.1		-1.31709	31.988
-1.96227	6654.35		-1.96226	881.427		-1.96227	8732		-1.31504	15.6637		-1.31504	1366.07		-1.31504	34.6488
-1.96033	6570.35		-1.96033	909.867		-1.96034	8603.87		-1.31299	15.6786		-1.31299	1333.93		-1.31299	34.6368
-1.9584	6825.55		-1.9584	842.68		-1.95841	8252.8		-1.31094	13.6607		-1.31094	1365.47		-1.31094	33.976
-1.95647	6628.15		-1.95646	821.6		-1.95647	8345.87		-1.30888	15.6726		-1.30888	1533.63		-1.30888	32.6666
-1.95453	7051.05		-1.95453	822.987		-1.95454	8839.33		-1.30683	15.3423		-1.30683	1533.93		-1.30683	32
-1.9526	6915.15		-1.9526	890.347		-1.9526	8839.33		-1.30478	13.6697		-1.30478	1500.9		-1.30478	29.988
-1.95066	6526.4		-1.95066	912.813		-1.95067	9088.27		-1.30272	14.991		-1.30272	1433.93		-1.30272	26.018
-1.94873	6969.45		-1.94872	911.773		-1.94873	9270.53		-1.30067	16.994		-1.30067	1566.37		-1.30067	28.6906
-1.94679	7185.25		-1.94679	901.773		-1.94679	8984.4		-1.29861	16.003		-1.29861	1699.1		-1.29861	32.6308
-1.94485	7274.65		-1.94485	901.773		-1.94486	8770.53		-1.29656	15.6697		-1.29656	1432.44		-1.29656	29.2736
-1.94291	7507.15		-1.94291	932.293		-1.94292	8979.6		-1.2945	14		-1.2945	1332.44		-1.2945	33.9522
-1.94098	7404.55		-1.94097	1001.95		-1.94098	9188.27		-1.29244	15.3363		-1.29244	1466.67		-1.29244	34.6368
-1.93904	7663.2		-1.93904	996.533		-1.93904	8809.07		-1.29039	12.6756		-1.29039	1400.9		-1.29039	30
-1.9371	7639.6		-1.9371	958.613		-1.9371	8588.27		-1.28833	14.3363		-1.28833	1233.63		-1.28833	29.3512
-1.93516	7500.2		-1.93516	894.067		-1.93516	9853.2		-1.28627	14.003		-1.28627	1433.33		-1.28627	28.6906
-1.93322	7413.4		-1.93322	911.427		-1.93322	9272.27		-1.28421	14.6697		-1.28421	1400.6		-1.28421	28
-1.93128	7544.8		-1.93127	961.253		-1.93128	9567.07		-1.28215	14.3393		-1.28215	1433.63		-1.28215	24.6548
-1.92933	7505.4		-1.92933	990.04		-1.92934	9693.47		-1.28009	19.6667		-1.28009	1399.1		-1.28009	33.3512
-1.92739	7789.6		-1.92739	994.587		-1.9274	10230.3		-1.27803	18.3184		-1.27803	1565.77		-1.27803	36.6606
-1.92545	8099.35		-1.92545	954.24		-1.92546	10368.8		-1.27597	15.3303		-1.27597	1434.53		-1.27597	32.012
-1.92351	8065.15		-1.9235	966.88		-1.92351	10072.3		-1.27391	14.6667		-1.27391	1267.26		-1.27391	38.6488
-1.92156	7902.8		-1.92156	1011.95		-1.92157	9709.07		-1.27184	15.3333		-1.27184	1366.07		-1.27184	33.988
-1.91962	8028.35		-1.91962	982.467		-1.91962	9872.27		-1.26978	14.003		-1.26978	1499.4		-1.26978	28.6726
-1.91767	8350.2		-1.91767	969.48		-1.91768	10691.7		-1.26772	14.6697		-1.26772	1466.37		-1.26772	32.006
-1.91573	8015.8		-1.91573	982.813		-1.91573	10912.9		-1.26565	15.003		-1.26565	1532.14		-1.26565	28.6786
-1.91378	8096.55		-1.91378	1018.96		-1.91379	10648		-1.26359	16.6577		-1.26359	1300		-1.26359	24.6966
-1.91184	8120.35		-1.91183	1034.07		-1.91184	9968.8		-1.26153	14.6487		-1.26153	1465.77		-1.26153	29.3394
-1.90989	8815.15		-1.90989	1020.56		-1.90989	11200.4		-1.25946	15.3214		-1.25946	1500.3		-1.25946	33.2974
-1.90794	8613.4		-1.90794	1129.69		-1.90795	11100.8		-1.25739	16		-1.25739	1598.5		-1.25739	33.3094
-1.90599	8487		-1.90599	1132.16		-1.906	10746.3		-1.25533	16.009		-1.25533	1697.31		-1.25533	32.006
-1.90404	8271.2		-1.90404	1152.68		-1.90405	10558.4		-1.25326	18.6726		-1.25326	1534.23		-1.25326	34.006
-1.90209	8140.45		-1.90209	1149.17		-1.9021	10360.1		-1.25119	13.015		-1.25119	1665.77		-1.25119	30.6548
-1.90015	8264.05		-1.90014	1139.87		-1.90015	11116.4		-1.24912	16.6607		-1.24912	1700		-1.24912	30.6846
-1.89819	8519.25		-1.89819	1141.25		-1.8982	11379.6		-1.24705	17.3333		-1.24705	1433.93		-1.24705	30.6726
-1.89624	8851.75		-1.89624	1139.87		-1.89625	11507.7		-1.24499	16		-1.24499	1433.93		-1.24499	28.6666
-1.89429	9244.8		-1.89429	1175.49		-1.8943	12272.7		-1.24292	14.003		-1.24292	1533.33		-1.24292	29.3274
-1.89234	9149.15		-1.89234	1101.25		-1.89235	12148		-1.24085	15.3363		-1.24085	1567.26		-1.24085	32.6368
-1.89039	8712.35		-1.89039	1100.21		-1.89039	11923.7		-1.23877	17.6726		-1.23877	1369.06		-1.23877	28.018
-1.88843	8823.8		-1.88843	1237.96		-1.88844	11826.8		-1.2367	15.3333		-1.2367	1335.43		-1.2367	23.3512
-1.88648	8966.85		-1.88648	1184.97		-1.88649	11412.9		-1.23463	12.3274		-1.23463	1467.26		-1.23463	26.6726
-1.88453	9383.55		-1.88453	1187.4		-1.88453	11627.2		-1.23256	16.003		-1.23256	1500.9		-1.23256	31.3214
-1.88257	9214.25		-1.88257	1184.07		-1.88258	12241.1		-1.23049	16.6607		-1.23049	1501.2		-1.23049	30.6548
-1.88062	8916		-1.88061	1170.21		-1.88062	12806		-1.22841	14.3333		-1.22841	1533.93		-1.22841	31.994
-1.87866	9092.4		-1.87866	1183.89		-1.87867	12606		-1.22634	13.3602		-1.22634	1699.1		-1.22634	27.994
-1.8767	9241.55		-1.8767	1166.88		-1.87671	12635.9		-1.22426	16.009		-1.22426	1334.23		-1.22426	26.6846
-1.87475	9359.95		-1.87475	1159.69		-1.87475	12541.1		-1.22219	16.3333		-1.22219	1467.26		-1.22219	30.006
-1.87279	9529.2		-1.87279	1177.75		-1.8728	12091.7		-1.22011	13.3393		-1.22011	1666.07		-1.22011	30.6726
-1.87083	9554.55		-1.87083	1129.13		-1.87084	12328.5		-1.21804	14.3453		-1.21804	1797.91		-1.21804	38.018
-1.86887	9388.75		-1.86887	1154.59		-1.86888	13111.2		-1.21596	14.6667		-1.21596	1699.1		-1.21596	30.6368
-1.86691	9244.8		-1.86691	1131.64		-1.86692	12556.7		-1.21388	15.6667		-1.21388	1500		-1.21388	28.0358
-1.86496	9100.4		-1.86495	1166.36		-1.86496	12918.1		-1.21181	17.3184		-1.21181	1466.97		-1.21181	24.6966
-1.86299	9540.45		-1.86299	1202.16		-1.863	13235.9		-1.20973	16.991		-1.20973	1498.8		-1.20973	32
-1.86103	9407.35		-1.86103	1169.87		-1.86104	12835.9		-1.20765	16.997		-1.20765	1399.4		-1.20765	28.6726
-1.85907	9528.35		-1.85907	1189.31		-1.85908	12879.6		-1.20557	16.3333		-1.20557	1433.33		-1.20557	32
-1.85711	9909.05		-1.85711	1188.27		-1.85712	13312.9		-1.20349	15.003		-1.20349	1566.67		-1.20349	36.018
-1.85515	10205.6		-1.85515	1186.71		-1.85515	13276.1		-1.20141	13.6816		-1.20141	1698.5		-1.20141	31.3692
-1.85319	9782.65		-1.85318	1171.08		-1.85319	13199.1		-1.19933	13.012		-1.19933	1965.77		-1.19933	29.9642
-1.85122	9296.55		-1.85122	1174.41		-1.85123	13762.3		-1.19725	17.003		-1.19725	1467.86		-1.19725	30.6606
-1.84926	9561.45		-1.84926	1193.03		-1.84926	14330.7		-1.19517	17.3184		-1.19517	1301.5		-1.19517	29.982
-1.84729	10172		-1.84729	1206.71		-1.8473	14392.1		-1.19308	16.994		-1.19308	1300.3		-1.19308	25.3572
-1.84533	10196.5		-1.84533	1221.08		-1.84533	14785.2		-1.191	15.994		-1.191	1400.3		-1.191	25.3812
-1.84336	10206.2		-1.84336	1239.65		-1.84337	15418.5		-1.18892	16.3214		-1.18892	1533.03		-1.18892	32
-1.8414	10173.8		-1.8414	1228.09		-1.8414	14765.7		-1.18683	17.3303		-1.18683	1598.5		-1.18683	33.9522
-1.83943	10462.5		-1.83943	1238.65		-1.83944	15290.4		-1.18475	14.6637		-1.18475	1566.97		-1.18475	23.3572
-1.83746	10810.8		-1.83746	1274.45		-1.83747	16380		-1.18267	15.994		-1.18267	1632.74		-1.18267	30.6488
-1.8355	10185.2		-1.83549	1259.87		-1.8355	15557.1		-1.18058	15.6756		-1.18058	1400.6		-1.18058	24.6666
-1.83353	10461.5		-1.83353	1249.17		-1.83353	15499.1		-1.17849	15.012		-1.17849	1433.03		-1.17849	28.024
-1.83156	10787.9		-1.83156	1273.72		-1.83156	15442.8		-1.17641	15.009		-1.17641	1633.63		-1.17641	33.3452
-1.82959	10579.2		-1.82959	1311.6		-1.8296	17260.5		-1.17432	15.6667		-1.17432	1566.37		-1.17432	35.3214
-1.82762	10631		-1.82762	1295.11		-1.82763	17650.1		-1.17223	13.991		-1.17223	1632.74		-1.17223	29.3334
-1.82565	10739.6		-1.82565	1294.24		-1.82565	17474.8		-1.17015	16.997		-1.17015	1466.97		-1.17015	34.6726
-1.82368	10789.6		-1.82368	1335.67		-1.82368	18631.1		-1.16806	18.3333		-1.16806	1633.33		-1.16806	32.024
-1.82171	11095		-1.82171	1317.96		-1.82171	19731.1		-1.16597	17.6667		-1.16597	1467.26		-1.16597	32.012
-1.81973	11112.8		-1.81973	1284.93		-1.81974	19373.1		-1.16388	15.3274		-1.16388	1500		-1.16388	30.012
-1.81776	11409.2		-1.81776	1355.24		-1.81777	20238		-1.16179	14.3184		-1.16179	1732.74		-1.16179	24
-1.81579	11192.2		-1.81579	1404.76		-1.81579	20445.3		-1.1597	16.6607		-1.1597	1766.97		-1.1597	24.6666
-1.81382	11912.5		-1.81381	1463.41		-1.81382	21047.1		-1.15761	12.6786		-1.15761	1500.6		-1.15761	30.6606
-1.81184	12642.4		-1.81184	1465.67		-1.81185	22168.3		-1.15552	14.6577		-1.15552	1700		-1.15552	28.7086
-1.80987	13047.6		-1.80987	1470.73		-1.80987	22787.3		-1.15343	14.3393		-1.15343	1500		-1.15343	31.3572
-1.80789	13545		-1.80789	1527.57		-1.8079	23866.1		-1.15133	16.3393		-1.15133	1600		-1.15133	28.6846
-1.80592	13402.8		-1.80591	1514.93		-1.80592	25457.5		-1.14924	17.3303		-1.14924	1700.3		-1.14924	26.6786
-1.80394	13402		-1.80394	1543.72		-1.80395	25436.3		-1.14715	16.6607		-1.14715	1599.7		-1.14715	29.3452
-1.80196	13584.4		-1.80196	1609.17		-1.80197	25287.3		-1.14505	15.3214		-1.14505	1566.37		-1.14505	33.988
-1.79999	13847.6		-1.79998	1609.87		-1.79999	25734.9		-1.14296	15.3214		-1.14296	1667.56		-1.14296	28.6726
-1.79801	14268.8		-1.79801	1603.72		-1.79801	26910.3		-1.14087	17.6637		-1.14087	1700		-1.14087	30.6786
-1.79603	14548.6		-1.79603	1713.72		-1.79604	28264.4		-1.13877	17.6577		-1.13877	1499.4		-1.13877	32.006
-1.79405	14768.8		-1.79405	1795.28		-1.79406	29073.1		-1.13667	15.3333		-1.13667	1500		-1.13667	36.6726
-1.79207	15673.1		-1.79207	1860.56		-1.79208	30341.9		-1.13458	15.6726		-1.13458	1333.63		-1.13458	34.6666
-1.79009	16114.2		-1.79009	1912.47		-1.7901	31463.1		-1.13248	17.6667		-1.13248	1200.6		-1.13248	30
-1.78811	16224		-1.78811	1882.85		-1.78812	32108.5		-1.13038	17.3274		-1.13038	1434.23		-1.13038	28.6606
-1.78613	16424.8		-1.78613	1902.99		-1.78614	33447.5		-1.12829	14.003		-1.12829	1233.33		-1.12829	33.976
-1.78415	17319.8		-1.78415	2120.73		-1.78415	35331.9		-1.12619	14.3274		-1.12619	1100.3		-1.12619	23.3572
-1.78217	18332.2		-1.78216	2140.39		-1.78217	37081.2		-1.12409	15.988		-1.12409	1400.6		-1.12409	35.3334
-1.78018	18927.5		-1.78018	2214.28		-1.78019	39256.5		-1.12199	16.003		-1.12199	1334.23		-1.12199	33.976
-1.7782	19697		-1.7782	2260.77		-1.77821	40595.5		-1.11989	18.3184		-1.11989	1400.6		-1.11989	36.6606
-1.77622	20632.2		-1.77622	2334.63		-1.77622	43004.5		-1.11779	18.3393		-1.11779	1434.53		-1.11779	34
-1.77423	21052.3		-1.77423	2440.08		-1.77424	44100.7		-1.11569	17		-1.11569	1700.9		-1.11569	32.6606
-1.77225	21419		-1.77225	2473.93		-1.77225	44612.8		-1.11359	15.6637		-1.11359	1699.4		-1.11359	28.6666
-1.77026	22318.2		-1.77026	2482.85		-1.77027	45837.5		-1.11149	15.3333		-1.11149	1567.26		-1.11149	33.982
-1.76828	22964.7		-1.76828	2654.8		-1.76828	46446.1		-1.10939	17.6577		-1.10939	1633.63		-1.10939	32.012
-1.76629	23742.6		-1.76629	2851.99		-1.7663	47155.2		-1.10728	16.997		-1.10728	1699.4		-1.10728	32.6846
-1.7643	25203.4		-1.7643	2975.01		-1.76431	50690.7		-1.10518	15.6667		-1.10518	1766.67		-1.10518	30.024
-1.76232	26053.2		-1.76231	3009.73		-1.76232	50631.3		-1.10308	13.3244		-1.10308	1666.97		-1.10308	30.006
-1.76033	27439		-1.76033	3291.77		-1.76033	52890.1		-1.10097	14.6786		-1.10097	1700.3		-1.10097	30.6368
-1.75834	28665.8		-1.75834	3535.19		-1.75835	54530.4		-1.09887	15.3393		-1.09887	1400		-1.09887	27.3512
-1.75635	29957		-1.75635	3591.12		-1.75636	54448.1		-1.09676	16.3453		-1.09676	1600.9		-1.09676	30.6488
-1.75436	30134.6		-1.75436	3670.04		-1.75437	53649.9		-1.09466	17.3184		-1.09466	1534.23		-1.09466	29.9522
-1.75237	31066		-1.75237	3881.81		-1.75238	54528.3		-1.09255	14.991		-1.09255	1600.3		-1.09255	30.012
-1.75038	32588.2		-1.75038	4073.76		-1.75039	52948.7		-1.09045	14.997		-1.09045	1666.37		-1.09045	32.0358
-1.74839	33899.1		-1.74839	4240.81		-1.7484	52662.5		-1.08834	16.6667		-1.08834	1633.63		-1.08834	32.6906
-1.7464	35495.6		-1.7464	4424.88		-1.7464	52948.3		-1.08623	15.6697		-1.08623	1467.56		-1.08623	33.3452
-1.74441	37404.4		-1.74441	4585.75		-1.74441	52393.7		-1.08413	14.006		-1.08413	1333.63		-1.08413	38.6548
-1.74241	38711.6		-1.74241	4722.59		-1.74242	52853.9		-1.08202	15.006		-1.08202	1433.63		-1.08202	31.994
-1.74042	39695.6		-1.74042	4864.4		-1.74043	53659.5		-1.07991	15		-1.07991	1665.77		-1.07991	33.9582
-1.73843	40812.2		-1.73843	4974.92		-1.73843	51625.7		-1.0778	16.997		-1.0778	1598.8		-1.0778	32.6548
-1.73643	42209.7		-1.73643	5151.68		-1.73644	51094.1		-1.07569	17.988		-1.07569	1667.26		-1.07569	32.6368
-1.73444	44033.2		-1.73444	5343.45		-1.73444	51093.7		-1.07358	16.3303		-1.07358	1633.33		-1.07358	33.3394
-1.73244	44214.2		-1.73244	5412.37		-1.73245	50238.7		-1.07147	14.006		-1.07147	1600.3		-1.07147	30.6906
-1.73045	46369.2		-1.73045	5603.67		-1.73045	51242.5		-1.06936	15		-1.06936	1600.6		-1.06936	31.3692
-1.72845	46847.3		-1.72845	5572.2		-1.72846	47827.9		-1.06725	15.003		-1.06725	1533.93		-1.06725	28.024
-1.72646	48456		-1.72645	5668.52		-1.72646	46109.7		-1.06514	16.006		-1.06514	1599.1		-1.06514	34.6606
-1.72446	50092.5		-1.72446	5937.69		-1.72446	44122.3		-1.06302	17		-1.06302	1499.1		-1.06302	31.988
-1.72246	51053		-1.72246	6052.76		-1.72247	43844.8		-1.06091	15.6726		-1.06091	1500.3		-1.06091	33.3334
-1.72046	51459		-1.72046	6171.72		-1.72047	43751.7		-1.0588	16.6697		-1.0588	1434.53		-1.0588	33.3394
-1.71846	51594		-1.71846	6337.17		-1.71847	42390.7		-1.05668	16.6517		-1.05668	1266.97		-1.05668	28.6786
-1.71646	51746.5		-1.71646	6407.48		-1.71647	40543.1		-1.05457	15.994		-1.05457	1533.33		-1.05457	29.3274
-1.71447	52142		-1.71446	6469.25		-1.71447	38630.1		-1.05245	15.991		-1.05245	1599.1		-1.05245	28.012
-1.71246	52689.5		-1.71246	6374.45		-1.71247	35952.7		-1.05034	13.6607		-1.05034	1535.13		-1.05034	31.3394
-1.71046	54220		-1.71046	6499.64		-1.71047	34865.2		-1.04822	15.997		-1.04822	1500		-1.04822	26.0418
-1.70846	53309		-1.70846	6492.24		-1.70847	33400.7		-1.04611	15		-1.04611	1598.8		-1.04611	30
-1.70646	53530.5		-1.70646	6454.36		-1.70647	33786.4		-1.04399	15.3303		-1.04399	1698.5		-1.04399	30.6606
-1.70446	54130		-1.70446	6445.57		-1.70446	32349.2		-1.04187	14.991		-1.04187	1699.7		-1.04187	31.3274
-1.70246	55135		-1.70245	6563.28		-1.70246	32205.1		-1.03976	15.6577		-1.03976	1700.9		-1.03976	30.6488
-1.70045	54106		-1.70045	6476.13		-1.70046	29759.6		-1.03764	17.3244		-1.03764	1800.6		-1.03764	26
-1.69845	53108		-1.69845	6414.01		-1.69845	28729.7		-1.03552	16.3274		-1.03552	1666.67		-1.03552	30.6846
-1.69644	53175.5		-1.69644	6381.2		-1.69645	28543.6		-1.0334	16.3274		-1.0334	1999.1		-1.0334	32
-1.69444	52586		-1.69444	6261.89		-1.69444	27002.9		-1.03128	16.6397		-1.03128	1666.97		-1.03128	31.3512
-1.69243	52077.5		-1.69243	6239.81		-1.69244	25222.4		-1.02916	12.6517		-1.02916	1599.4		-1.02916	36.6188
-1.69043	51747.5		-1.69043	6227.73		-1.69043	24805.1		-1.02704	17.3543		-1.02704	1601.2		-1.02704	41.2914
-1.68842	50451		-1.68842	5987.35		-1.68843	24722.4		-1.02492	16.6726		-1.02492	1633.03		-1.02492	39.3214
-1.68641	50472		-1.68641	5834.19		-1.68642	23629.3		-1.0228	15.991		-1.0228	1499.1		-1.0228	34.6428
-1.68441	49284.6		-1.68441	5629.69		-1.68441	22616.8		-1.02068	16.3363		-1.02068	1566.37		-1.02068	31.3154
-1.6824	47796.7		-1.6824	5508.96		-1.6824	22930.7		-1.01856	14.3333		-1.01856	1598.8		-1.01856	30.006
-1.68039	48382.4		-1.68039	5434.36		-1.6804	22330.7		-1.01644	15.997		-1.01644	1567.26		-1.01644	34.6666
-1.67838	46195.3		-1.67838	5283.11		-1.67839	20809.5		-1.01431	16.3363		-1.01431	1400.6		-1.01431	33.994
-1.67637	44195.2		-1.67637	5193.45		-1.67638	20938		-1.01219	16.6726		-1.01219	1266.67		-1.01219	29.994
-1.67436	42676.6		-1.67436	5164.32		-1.67437	20859.2		-1.01007	16.009		-1.01007	1533.33		-1.01007	31.982
-1.67235	41628.9		-1.67235	4930.25		-1.67236	20260.9		-1.00794	15.3333		-1.00794	1700.9		-1.00794	37.988
-1.67034	40049.8		-1.67034	4730.43		-1.67035	19913.3		-1.00582	13.3274		-1.00582	1700.6		-1.00582	34.6666
-1.66833	38449.9		-1.66833	4617.13		-1.66833	19622		-1.00369	10.997		-1.00369	1831.54		-1.00369	27.3632
-1.66632	37406.2		-1.66632	4506.96		-1.66632	19185.2		-1.00157	13.6726		-1.00157	1865.17		-1.00157	37.982
-1.6643	36454.2		-1.6643	4366.92		-1.66431	19416.8		-0.99944	13.3303		-0.99944	1332.74		-0.99944	38.6846
-1.66229	35048		-1.66229	4210.6		-1.6623	19558.8		-0.99732	15.3303		-0.99732	1499.1		-0.99732	40.006
-1.66028	33316.2		-1.66028	4052.55		-1.66028	18664		-0.99519	14.3393		-0.99519	1666.67		-0.99519	30.6726
-1.65826	31885.2		-1.65826	3904.32		-1.65827	18502.5		-0.99306	15.3333		-0.99306	1300		-0.99306	29.982
-1.65625	30718.8		-1.65625	3817.83		-1.65626	18462.7		-0.99094	16.3333		-0.99094	1366.67		-0.99094	32.6606
-1.65423	29296.5		-1.65423	3674.8		-1.65424	18339.7		-0.98881	15.006		-0.98881	1566.97		-0.98881	34.6548
-1.65222	28312.3		-1.65222	3585.71		-1.65222	17803.9		-0.98668	14.997		-0.98668	1633.63		-0.98668	32.6428
-1.6502	27784		-1.6502	3288.13		-1.65021	19004.7		-0.98455	14.991		-0.98455	1766.07		-0.98455	29.3094
-1.64819	27504		-1.64819	3327.44		-1.64819	18632.4		-0.98242	14.985		-0.98242	1566.97		-0.98242	27.3334
-1.64617	26787.2		-1.64617	3200.77		-1.64617	18588.7		-0.98029	15.6487		-0.98029	1865.77		-0.98029	32.0418
-1.64415	26042.6		-1.64415	3058.31		-1.64416	17677.9		-0.97816	17.3393		-0.97816	1633.03		-0.97816	33.3572
-1.64213	24775		-1.64213	2943.72		-1.64214	17765.7		-0.97603	17.3333		-0.97603	1534.23		-0.97603	33.3452
-1.64012	23951.5		-1.64011	2861.08		-1.64012	17992.1		-0.9739	16.3333		-0.9739	1634.23		-0.9739	26.6666
-1.6381	23506.7		-1.6381	2772.68		-1.6381	18192.1		-0.97177	16.6786		-0.97177	1599.7		-0.97177	28.6906
-1.63608	22907.3		-1.63608	2716.57		-1.63608	18358.8		-0.96964	17.6637		-0.96964	1900.3		-0.96964	33.3394
-1.63406	22243.5		-1.63406	2742.89		-1.63406	18262.3		-0.9675	15.994		-0.9675	1399.4		-0.9675	32.012
-1.63204	21487.6		-1.63204	2768.48		-1.63204	18128.9		-0.96537	13.3393		-0.96537	1469.36		-0.96537	37.3632
-1.63002	21359.5		-1.63001	2739.69		-1.63002	18390.4		-0.96324	17.6667		-0.96324	1967.86		-0.96324	26.6846
-1.62799	21509.5		-1.62799	2576.4		-1.628	18065.7		-0.96111	18.012		-0.96111	1766.97		-0.96111	30.024
-1.62597	21332		-1.62597	2605.15		-1.62598	19146.7		-0.95897	17.003		-0.95897	1533.33		-0.95897	34.6606
-1.62395	21036.5		-1.62395	2536.19		-1.62395	18267.9		-0.95684	15.003		-0.95684	1532.74		-0.95684	34.012
-1.62193	20269.5		-1.62193	2505.49		-1.62193	18058.8		-0.9547	16		-0.9547	1699.1		-0.9547	34.024
-1.6199	19510.4		-1.6199	2347.75		-1.61991	18734.1		-0.95257	17.003		-0.95257	1898.5		-0.95257	30.7026
-1.61788	19219.2		-1.61788	2351.95		-1.61788	18339.3		-0.95043	15.6697		-0.95043	1732.14		-0.95043	30.7086
-1.61585	19337		-1.61585	2441.25		-1.61586	18265.7		-0.9483	18.985		-0.9483	1533.93		-0.9483	41.3094
-1.61383	18770.3		-1.61383	2411.08		-1.61383	18527.2		-0.94616	14.997		-0.94616	1433.63		-0.94616	37.2974
-1.6118	18377.2		-1.6118	2302.51		-1.61181	18897.3		-0.94402	14.6667		-0.94402	1565.17		-0.94402	34.6606
-1.60978	18520.3		-1.60978	2284.45		-1.60978	19513.3		-0.94188	13.6607		-0.94188	1433.03		-0.94188	34.6428
-1.60775	18454.8		-1.60775	2309.17		-1.60776	20094.3		-0.93975	15.012		-0.93975	1301.5		-0.93975	29.3632
-1.60573	18092.4		-1.60572	2243.37		-1.60573	19899.5		-0.93761	15.3423		-0.93761	1500.9		-0.93761	32.6726
-1.6037	18218.6		-1.6037	2237.4		-1.6037	19113.3		-0.93547	14.6667		-0.93547	1765.47		-0.93547	31.3334
-1.60167	18261.7		-1.60167	2237.57		-1.60167	19648.4		-0.93333	15.3363		-0.93333	1698.21		-0.93333	30.6726
-1.59964	18322		-1.59964	2248.27		-1.59965	19702.9		-0.93119	16.6517		-0.93119	1732.74		-0.93119	28.6786
-1.59761	18316.7		-1.59761	2133.33		-1.59762	19316.8		-0.92905	13.997		-0.92905	1832.14		-0.92905	33.994
-1.59558	18656.5		-1.59558	2162.68		-1.59559	18433.7		-0.92691	13.3543		-0.92691	1532.74		-0.92691	32.6786
-1.59355	18768		-1.59355	2194.24		-1.59356	19458.8		-0.92477	14.0179		-0.92477	1433.03		-0.92477	28.0358
-1.59152	18337.2		-1.59152	2220.91		-1.59153	20583.5		-0.92263	15.009		-0.92263	1600		-0.92263	30
-1.58949	18575		-1.58949	2187.57		-1.5895	20796		-0.92049	15.6786		-0.92049	1900.6		-0.92049	34.6428
-1.58746	18394.3		-1.58746	2166.88		-1.58747	20864.4		-0.91835	14.3363		-0.91835	1833.93		-0.91835	34
-1.58543	18563.6		-1.58543	2111.25		-1.58543	21111.6		-0.91621	17.006		-0.91621	1600		-0.91621	29.994
-1.5834	18257.3		-1.5834	2105.63		-1.5834	21153.6		-0.91406	16.994		-0.91406	1365.47		-0.91406	39.3334
-1.58136	17914.2		-1.58136	2181.95		-1.58137	21415.1		-0.91192	16.3244		-0.91192	1666.67		-0.91192	34.024
-1.57933	18224.8		-1.57933	2260.73		-1.57934	21867.9		-0.90978	13.6726		-0.90978	1134.53		-0.90978	31.3452
-1.5773	18422.2		-1.5773	2344.28		-1.5773	22199.5		-0.90763	19.3303		-0.90763	1567.86		-0.90763	33.3334
-1.57526	19143		-1.57526	2317.79		-1.57527	23213.3		-0.90549	18.3423		-0.90549	1732.44		-0.90549	31.3214
-1.57323	18967.8		-1.57323	2251.6		-1.57323	22564		-0.90334	21.015		-0.90334	1700.3		-0.90334	25.3154
-1.57119	19035.7		-1.57119	2214.41		-1.5712	22676.5		-0.9012	17.6816		-0.9012	1700.3		-0.9012	25.3214
-1.56916	18967		-1.56916	2237.23		-1.56916	22896		-0.89905	14.6637		-0.89905	1700.6		-0.89905	24.012
-1.56712	19204		-1.56712	2387.96		-1.56713	23778.7		-0.89691	15.985		-0.89691	1832.44		-0.89691	26.03
-1.56508	18976.8		-1.56508	2334.76		-1.56509	24612		-0.89476	16.6607		-0.89476	1864.87		-0.89476	28.6786
-1.56305	19505.8		-1.56305	2274.93		-1.56305	24462.7		-0.89261	16.006		-0.89261	1566.07		-0.89261	31.3334
-1.56101	19468		-1.56101	2301.64		-1.56101	23899.5		-0.89047	17		-0.89047	1799.7		-0.89047	29.3632
-1.55897	19528.3		-1.55897	2283.37		-1.55898	24034.5		-0.88832	15.6667		-0.88832	1766.67		-0.88832	34.6786
-1.55693	19834.4		-1.55693	2313.89		-1.55694	24318.9		-0.88617	13.6667		-0.88617	1633.63		-0.88617	30.6548
-1.55489	20128.3		-1.55489	2431.47		-1.5549	24761.3		-0.88402	14.997		-0.88402	1600		-0.88402	35.3274
-1.55285	20286.3		-1.55285	2520.43		-1.55286	25714.1		-0.88188	15.6667		-0.88188	1566.67		-0.88188	35.3094
-1.55081	20615.3		-1.55081	2534.45		-1.55082	26787.7		-0.87973	16.997		-0.87973	1667.86		-0.87973	29.3214
-1.54877	21119.8		-1.54877	2569.87		-1.54878	27266.5		-0.87758	17.3333		-0.87758	1735.13		-0.87758	26.6666
-1.54673	20836.3		-1.54673	2494.03		-1.54674	26998.1		-0.87543	19.3393		-0.87543	1700.6		-0.87543	32.6548
-1.54469	20719.7		-1.54469	2556.49		-1.5447	27276		-0.87328	14.985		-0.87328	1767.26		-0.87328	38.018
-1.54265	21040.7		-1.54265	2565.15		-1.54265	27434.9		-0.87113	14.3214		-0.87113	1632.14		-0.87113	38.012
-1.54061	21758.4		-1.5406	2695.15		-1.54061	28123.2		-0.86898	15.6607		-0.86898	1533.63		-0.86898	33.988
-1.53856	21924.2		-1.53856	2557.05		-1.53857	28038.4		-0.86683	16.6637		-0.86683	1567.56		-0.86683	31.3632
-1.53652	22319.7		-1.53652	2786.96		-1.53652	28941.9		-0.86467	16.3453		-0.86467	1766.67		-0.86467	28.6548
-1.53448	22742.6		-1.53447	2736.4		-1.53448	28587.3		-0.86252	15.006		-0.86252	2097.91		-0.86252	25.3752
-1.53243	23500.6		-1.53243	2727.57		-1.53244	28801.2		-0.86037	15.6816		-0.86037	2064.57		-0.86037	29.3572
-1.53039	24091.8		-1.53039	2787.23		-1.53039	29020.7		-0.85822	15.0239		-0.85822	1798.8		-0.85822	32.6548
-1.52834	23852.2		-1.52834	2874.8		-1.52835	29761.3		-0.85606	14.6786		-0.85606	1699.1		-0.85606	35.3094
-1.5263	23689.8		-1.52629	2882.72		-1.5263	30203.3		-0.85391	15.3303		-0.85391	1731.84		-0.85391	32.6548
-1.52425	24185.5		-1.52425	2838.13		-1.52425	30766.5		-0.85176	17.988		-0.85176	1731.54		-0.85176	30.6666
-1.5222	24821.6		-1.5222	2890.87		-1.52221	31791.6		-0.8496	15.3333		-0.8496	1599.4		-0.8496	30.6666
-1.52016	25454.8		-1.52015	2980.39		-1.52016	31212.4		-0.84745	14.6816		-0.84745	1701.2		-0.84745	34
-1.51811	25618		-1.51811	3033.37		-1.51811	31936.7		-0.84529	16.6637		-0.84529	1699.7		-0.84529	32
-1.51606	25798.8		-1.51606	3030.77		-1.51606	32950.9		-0.84314	16.009		-0.84314	1634.83		-0.84314	31.3274
-1.51401	25821.4		-1.51401	3142.03		-1.51402	33622.8		-0.84098	16.3274		-0.84098	1566.37		-0.84098	26.6906
-1.51196	26461.8		-1.51196	3092.72		-1.51197	33296.8		-0.83882	17.6607		-0.83882	1433.33		-0.83882	28.006
-1.50991	26631.2		-1.50991	3271.33		-1.50992	34573.9		-0.83667	14.6667		-0.83667	1800		-0.83667	33.3214
-1.50786	26866.8		-1.50786	3274.49		-1.50787	34959.6		-0.83451	13.6667		-0.83451	1800.6		-0.83451	29.3512
-1.50581	27776.6		-1.50581	3301.64		-1.50582	34568.3		-0.83235	12.997		-0.83235	1666.07		-0.83235	32.6666
-1.50376	28262.5		-1.50376	3382.33		-1.50377	35844		-0.8302	17.6756		-0.8302	1699.1		-0.8302	27.988
-1.50171	27885.2		-1.50171	3432.72		-1.50171	37124.9		-0.82804	19.3303		-0.82804	1631.84		-0.82804	30.6488
-1.49966	27883.5		-1.49966	3492.37		-1.49966	37691.6		-0.82588	15.3453		-0.82588	1799.1		-0.82588	30.6548
-1.4976	29077.5		-1.4976	3550.77		-1.49761	38279.5		-0.82372	16.3393		-0.82372	1699.1		-0.82372	33.3334
-1.49555	30321.4		-1.49555	3570.77		-1.49556	38839.2		-0.82156	18.003		-0.82156	1500.3		-0.82156	26.6846
-1.4935	30565.3		-1.4935	3628.48		-1.4935	39126.7		-0.8194	17.3303		-0.8194	1500		-0.8194	30.012
-1.49145	31108.6		-1.49144	3704.63		-1.49145	39776.4		-0.81724	18.6667		-0.81724	1632.44		-0.81724	30
-1.48939	32150		-1.48939	3798.52		-1.4894	39821.9		-0.81508	18		-0.81508	1865.17		-0.81508	27.988
-1.48734	33232.2		-1.48733	3718.35		-1.48734	40288.1		-0.81292	16.6577		-0.81292	1865.77		-0.81292	29.988
-1.48528	33251.1		-1.48528	3863.24		-1.48529	40837.5		-0.81076	15.994		-0.81076	1733.33		-0.81076	32.6666
-1.48323	33290		-1.48322	4072.2		-1.48323	41788.5		-0.8086	15.6726		-0.8086	1567.86		-0.8086	34
-1.48117	33225.8		-1.48117	4104.8		-1.48117	42976.4		-0.80644	15.006		-0.80644	1534.23		-0.80644	33.3274
-1.47911	33459.2		-1.47911	4143.72		-1.47912	42839.6		-0.80428	14.3363		-0.80428	1700.3		-0.80428	35.3274
-1.47706	34470.1		-1.47705	4269.87		-1.47706	43009.3		-0.80211	14.6756		-0.80211	1733.03		-0.80211	30.6786
-1.475	35603.4		-1.475	4335.49		-1.475	43400.7		-0.79995	17.994		-0.79995	1899.4		-0.79995	32.03
-1.47294	36405.2		-1.47294	4447.96		-1.47294	44667.7		-0.79779	17.3363		-0.79779	1631.54		-0.79779	29.3334
-1.47088	37054.4		-1.47088	4485.15		-1.47089	45781.6		-0.79562	16.3363		-0.79562	1467.56		-0.79562	32.6666
-1.46882	37451		-1.46882	4433.55		-1.46883	46374.3		-0.79346	14.003		-0.79346	1699.4		-0.79346	38.012
-1.46676	37504.2		-1.46676	4573.72		-1.46677	47674.7		-0.7913	16.6577		-0.7913	1232.74		-0.7913	32.6906
-1.4647	38288.7		-1.4647	4752.85		-1.46471	48422.3		-0.78913	17.985		-0.78913	1367.26		-0.78913	31.3752
-1.46264	39256.2		-1.46264	4728.13		-1.46265	48204.5		-0.78697	17.6667		-0.78697	1567.56		-0.78697	20.6488
-1.46058	40024.8		-1.46058	4777.05		-1.46059	49750		-0.7848	15.6756		-0.7848	1767.56		-0.7848	32
-1.45852	40333.9		-1.45852	4795.53		-1.45853	49630.5		-0.78264	17.3333		-0.78264	1798.8		-0.78264	35.3154
-1.45646	39626.6		-1.45646	4817.57		-1.45646	49358.7		-0.78047	17.3303		-0.78047	1633.03		-0.78047	35.3274
-1.4544	40321.2		-1.4544	4916.71		-1.4544	51667.7		-0.7783	17.3333		-0.7783	1366.37		-0.7783	32.6966
-1.45234	41461.2		-1.45233	5035.84		-1.45234	51637.5		-0.77614	16.3244		-0.77614	1466.67		-0.77614	31.3334
-1.45027	42664		-1.45027	5071.47		-1.45028	52350.4		-0.77397	16.997		-0.77397	1533.93		-0.77397	28.018
-1.44821	43258.8		-1.44821	5093.72		-1.44821	52106.7		-0.7718	14.3423		-0.7718	1699.7		-0.7718	36.018
-1.44614	43915.1		-1.44614	5163.24		-1.44615	52630.9		-0.76964	14.994		-0.76964	1632.14		-0.76964	37.3394
-1.44408	43855.3		-1.44408	5222.07		-1.44408	53557.3		-0.76747	16.3274		-0.76747	1532.74		-0.76747	30.006
-1.44202	43596.2		-1.44201	5229.95		-1.44202	53471.6		-0.7653	15.6637		-0.7653	1666.07		-0.7653	26.006
-1.43995	44489.3		-1.43995	5207.09		-1.43995	53892.8		-0.76313	15.3214		-0.76313	1764.27		-0.76313	30.6726
-1.43788	45446.8		-1.43788	5187.57		-1.43789	55603.6		-0.76096	12.6726		-0.76096	1864.87		-0.76096	35.3334
-1.43582	45574.2		-1.43582	5268.31		-1.43582	54456		-0.75879	14.997		-0.75879	1400.3		-0.75879	36.006
-1.43375	45315.8		-1.43375	5448.77		-1.43376	54719.6		-0.75662	17.015		-0.75662	1664.87		-0.75662	34.6846
-1.43168	46195.4		-1.43168	5684.01		-1.43169	55034.8		-0.75445	13.6786		-0.75445	1666.97		-0.75445	35.3094
-1.42962	45435.2		-1.42962	5420.6		-1.42962	55242.1		-0.75228	15.994		-0.75228	1699.4		-0.75228	33.3214
-1.42755	45582.8		-1.42755	5520.29		-1.42755	54248.7		-0.75011	18.3094		-0.75011	1498.5		-0.75011	31.3452
-1.42548	45658.6		-1.42548	5417.61		-1.42548	54529.2		-0.74794	16.991		-0.74794	1733.03		-0.74794	29.3394
-1.42341	46670.2		-1.42341	5435.36		-1.42342	53679.9		-0.74577	15.988		-0.74577	1600.6		-0.74577	27.3334
-1.42134	45853.4		-1.42134	5323.41		-1.42135	53766.4		-0.7436	16.991		-0.7436	1732.74		-0.7436	28.018
-1.41927	45923.6		-1.41927	5325.49		-1.41928	53441.7		-0.74143	15		-0.74143	1866.37		-0.74143	28.024
-1.4172	45914		-1.4172	5349.91		-1.41721	52988.9		-0.73925	13.3363		-0.73925	1700.6		-0.73925	31.3632
-1.41513	44652.6		-1.41513	5266.23		-1.41514	54145.2		-0.73708	15.3363		-0.73708	1567.26		-0.73708	30.6786
-1.41306	43751.7		-1.41306	5178.13		-1.41306	54892.4		-0.73491	16.6577		-0.73491	1799.4		-0.73491	32.6606
-1.41099	44013.3		-1.41099	5119.04		-1.41099	52706.3		-0.73273	16		-0.73273	1499.4		-0.73273	31.976
-1.40892	44260.9		-1.40892	4952.51		-1.40892	51124		-0.73056	17.3303		-0.73056	1766.37		-0.73056	26.6906
-1.40684	43952.9		-1.40684	4949.69		-1.40685	50906.3		-0.72839	18.6517		-0.72839	1867.26		-0.72839	37.3274
-1.40477	42257.6		-1.40477	4964.32		-1.40478	52162.9		-0.72621	17.3303		-0.72621	1999.1		-0.72621	33.3274
-1.4027	41868.6		-1.4027	4733.93		-1.4027	48760.8		-0.72404	12.009		-0.72404	1833.03		-0.72404	37.3094
-1.40062	40549.1		-1.40062	4721.33		-1.40063	48178.5		-0.72186	15.003		-0.72186	1766.07		-0.72186	37.2914
-1.39855	39187.6		-1.39855	4569.87		-1.39855	46285.1		-0.71969	16.6756		-0.71969	1533.33		-0.71969	33.9642
-1.39647	39576.6		-1.39647	4487.61		-1.39648	44758.7		-0.71751	14.6726		-0.71751	1666.37		-0.71751	33.3214
-1.3944	39098.4		-1.3944	4344.63		-1.3944	43100.7		-0.71534	13.6667		-0.71534	1932.74		-0.71534	33.3274
-1.39232	38260.6		-1.39232	4263.03		-1.39233	41684.7		-0.71316	13.006		-0.71316	1799.1		-0.71316	34.024
-1.39025	37248.8		-1.39025	4206.19		-1.39025	41144.4		-0.71098	14.6697		-0.71098	1632.14		-0.71098	31.3512
-1.38817	36693.7		-1.38817	4166.75		-1.38818	41234		-0.70881	17.003		-0.70881	1566.37		-0.70881	33.3214
-1.38609	36634.3		-1.38609	4098.69		-1.3861	40672.5		-0.70663	16.6547		-0.70663	1798.8		-0.70663	33.976
-1.38402	35672		-1.38402	3936.75		-1.38402	39177.7		-0.70445	13.6726		-0.70445	1434.23		-0.70445	31.3214
-1.38194	33555.2		-1.38194	3794.45		-1.38194	37946.1		-0.70227	16.6697		-0.70227	1866.67		-0.70227	35.982
-1.37986	32672.5		-1.37986	3742.03		-1.37987	35891.2		-0.7001	17.6697		-0.7001	1766.97		-0.7001	34.6606
-1.37778	32750.4		-1.37778	3599.39		-1.37779	34576.9		-0.69792	17.6637		-0.69792	1566.67		-0.69792	29.3274
-1.3757	31975.2		-1.3757	3465.67		-1.37571	33961.3		-0.69574	16.994		-0.69574	1433.63		-0.69574	37.3334
-1.37362	31212.2		-1.37362	3220.39		-1.37363	31886		-0.69356	15.6667		-0.69356	1367.26		-0.69356	28.6606
-1.37154	30411		-1.37154	3237.96		-1.37155	33088.1		-0.69138	14.3244		-0.69138	1700.9		-0.69138	32.6488
-1.36946	29029.4		-1.36946	3076.71		-1.36947	31615.5		-0.6892	14.003		-0.6892	1700		-0.6892	39.3334
-1.36738	28004		-1.36738	3020.21		-1.36739	30620.3		-0.68702	15.997		-0.68702	1632.74		-0.68702	36.6666
-1.3653	27090		-1.3653	3002.85		-1.36531	29550.5		-0.68484	20.6667		-0.68484	1700.6		-0.68484	36.6488
-1.36322	26608.4		-1.36322	2964.63		-1.36322	28331.5		-0.68266	14.3333		-0.68266	1833.93		-0.68266	33.3274
-1.36114	26029.4		-1.36114	2899.69		-1.36114	27447.1		-0.68048	18.3184		-0.68048	1700.9		-0.68048	32
-1.35905	25227.7		-1.35905	2835.11		-1.35906	26759.2		-0.6783	15.6547		-0.6783	1634.83		-0.6783	30.018
-1.35697	24514.7		-1.35697	2774.63		-1.35698	25627.6		-0.67612	16.6607		-0.67612	1035.43		-0.67612	28.6726
-1.35489	23503.2		-1.35489	2634.97		-1.35489	24950.5		-0.67393	11.6756		-0.67393	1333.03		-0.67393	33.3394
-1.3528	22635.5		-1.3528	2500.39		-1.35281	25647.1		-0.67175	12.6577		-0.67175	1533.03		-0.67175	32.6786
-1.35072	21687.2		-1.35072	2485.32		-1.35072	25241.5		-0.66957	15.3154		-0.66957	1533.33		-0.66957	31.994
-1.34863	21411.7		-1.34863	2451.08		-1.34864	23143.2		-0.66739	16.3244		-0.66739	1699.7		-0.66739	30.6666
-1.34655	20714.7		-1.34655	2446.01		-1.34655	23832.8		-0.6652	16.3154		-0.6652	1666.07		-0.6652	28.012
-1.34446	20746.2		-1.34446	2453.89		-1.34447	22539.7		-0.66302	15.988		-0.66302	1733.33		-0.66302	29.3452
-1.34238	20566		-1.34238	2322.29		-1.34238	21686.9		-0.66084	17.3333		-0.66084	1767.26		-0.66084	29.988
-1.34029	20258.8		-1.34029	2244.24		-1.3403	21100.8		-0.65865	19.6756		-0.65865	1833.63		-0.65865	31.988
-1.3382	20277.5		-1.3382	2251.99		-1.33821	20900.8		-0.65647	16.003		-0.65647	1832.74		-0.65647	38.018
-1.33612	19452.2		-1.33612	2204.11		-1.33612	20455.3		-0.65428	17.006		-0.65428	1566.97		-0.65428	31.3214
-1.33403	18711.8		-1.33403	2149.52		-1.33403	20653.6		-0.6521	19.6697		-0.6521	1901.2		-0.6521	22.6488
-1.33194	18212.8		-1.33194	2129.83		-1.33195	21190.4		-0.64991	18.994		-0.64991	1900.6		-0.64991	27.3452
-1.32985	17493.2		-1.32985	2050.87		-1.32986	20543.2		-0.64773	16.6667		-0.64773	1668.76		-0.64773	43.3214
-1.32776	18062.5		-1.32776	1977.01		-1.32777	19608.1		-0.64554	16.6697		-0.64554	1499.7		-0.64554	36
-1.32567	17418.6		-1.32567	1986.15		-1.32568	19292.1		-0.64336	16.3363		-0.64336	1665.77		-0.64336	34.6548
-1.32358	17640		-1.32358	2038.48		-1.32359	19685.2		-0.64117	17.3363		-0.64117	1799.1		-0.64117	39.2914
-1.32149	17115.2		-1.32149	1820.56		-1.3215	18258.8		-0.63898	15.6667		-0.63898	1733.03		-0.63898	38.6428
-1.3194	16369.2		-1.3194	1890.39		-1.31941	17448.4		-0.6368	15.3214		-0.6368	1733.63		-0.6368	37.3334
-1.31731	15868.4		-1.31731	1867.53		-1.31732	17946.7		-0.63461	13.997		-0.63461	1700.6		-0.63461	38.6726
-1.31522	15760.8		-1.31522	1836.01		-1.31522	18946.7		-0.63242	12.6786		-0.63242	1600.3		-0.63242	40.6666
-1.31313	15658.2		-1.31313	1837.96		-1.31313	18367.5		-0.63024	14.6756		-0.63024	1600.6		-0.63024	37.3334
-1.31104	15438.8		-1.31103	1882.85		-1.31104	17886.5		-0.62805	14.009		-0.62805	1533.33		-0.62805	33.3512
-1.30894	15238.8		-1.30894	1820.56		-1.30895	17453.2		-0.62586	14.994		-0.62586	1400.3		-0.62586	32.018
-1.30685	15268.6		-1.30685	1750.04		-1.30685	16846.3		-0.62367	17.3274		-0.62367	1634.53		-0.62367	31.3394
-1.30476	15141.5		-1.30475	1753.03		-1.30476	16658.8		-0.62148	15.3393		-0.62148	1566.97		-0.62148	29.976
-1.30266	14605.6		-1.30266	1766.71		-1.30266	16669.6		-0.61929	14.3363		-0.61929	1333.33		-0.61929	32.6786
-1.30057	14368.6		-1.30057	1783.89		-1.30057	16295.6		-0.6171	17.6607		-0.6171	1466.37		-0.6171	33.976
-1.29847	14390.6		-1.29847	1678.44		-1.29848	15909.5		-0.61491	16.994		-0.61491	1500.9		-0.61491	33.994
-1.29638	13713.6		-1.29637	1724.24		-1.29638	15264		-0.61272	17.3333		-0.61272	1533.93		-0.61272	30.012
-1.29428	14220.4		-1.29428	1687.01		-1.29428	15304.3		-0.61053	17.6697		-0.61053	1799.1		-0.61053	29.3512
-1.29218	13328		-1.29218	1744.24		-1.29219	15346.3		-0.60834	17.6667		-0.60834	1866.67		-0.60834	31.3274
-1.29009	13252.8		-1.29009	1646.53		-1.29009	15012.9		-0.60615	17.003		-0.60615	1634.53		-0.60615	32.6846
-1.28799	13124		-1.28799	1591.95		-1.28799	14793.9		-0.60396	17.3244		-0.60396	1699.7		-0.60396	30.6726
-1.28589	12355.4		-1.28589	1474.03		-1.2859	14523.7		-0.60177	16.3393		-0.60177	1599.7		-0.60177	30.6786
-1.28379	12213.2		-1.28379	1463.16		-1.2838	14895.6		-0.59958	15.3274		-0.59958	1534.53		-0.59958	29.3394
-1.2817	12323.8		-1.2817	1510.56		-1.2817	14902.5		-0.59739	16.985		-0.59739	1666.07		-0.59739	28.6606
-1.2796	12200.2		-1.2796	1506.36		-1.2796	14335.9		-0.59519	16.994		-0.59519	1832.44		-0.59519	27.3094
-1.2775	12000.2		-1.2775	1457.4		-1.2775	13884.8		-0.593	16.6547		-0.593	1732.44		-0.593	28.006
-1.2754	12017.8		-1.2754	1437.57		-1.2754	13324.7		-0.59081	20.3303		-0.59081	1467.26		-0.59081	26.018
-1.2733	11876.4		-1.2733	1390		-1.2733	13840.7		-0.58862	16.3423		-0.58862	1498.8		-0.58862	30
-1.2712	11916		-1.2712	1387.19		-1.2712	12951.5		-0.58642	14.3453		-0.58642	1733.33		-0.58642	34.6488
-1.2691	11865.1		-1.2691	1473.72		-1.2691	13522		-0.58423	16.3333		-0.58423	1734.23		-0.58423	31.3394
-1.267	11376.4		-1.267	1409.31		-1.267	13546.3		-0.58204	15.991		-0.58204	1800		-0.58204	35.3214
-1.26489	11036		-1.26489	1369.65		-1.2649	12699.1		-0.57984	15.6697		-0.57984	1633.33		-0.57984	31.994
-1.26279	10879.2		-1.26279	1343.68		-1.2628	12135.9		-0.57765	16.003		-0.57765	1567.26		-0.57765	31.988
-1.26069	11127.5		-1.26069	1333.51		-1.26069	13376.1		-0.57545	16.006		-0.57545	1666.67		-0.57545	35.2974
-1.25859	10866.9		-1.25859	1352.29		-1.25859	12665.3		-0.57326	15.6637		-0.57326	1566.67		-0.57326	35.3034
-1.25648	10837.9		-1.25648	1321.6		-1.25649	12126.8		-0.57106	16.3333		-0.57106	1500.9		-0.57106	31.3214
-1.25438	10788.8		-1.25438	1269.31		-1.25438	12088.3		-0.56887	16.6667		-0.56887	1501.2		-0.56887	30.006
-1.25228	10501		-1.25227	1230		-1.25228	11670.5		-0.56667	14.988		-0.56667	1633.93		-0.56667	28.024
-1.25017	10369.5		-1.25017	1214.93		-1.25018	12135.5		-0.56448	15.994		-0.56448	1666.37		-0.56448	28.012
-1.24807	10016.6		-1.24807	1257.75		-1.24807	12498.7		-0.56228	17.6637		-0.56228	1600		-0.56228	30.018
-1.24596	9829.2		-1.24596	1233.89		-1.24597	11723.3		-0.56009	16.6756		-0.56009	1766.07		-0.56009	36.6846
-1.24386	9839.6		-1.24385	1166.84		-1.24386	12523.3		-0.55789	17.6697		-0.55789	1733.03		-0.55789	30.6906
-1.24175	9831.8		-1.24175	1202.29		-1.24175	12679.6		-0.55569	19.997		-0.55569	1433.63		-0.55569	34.6666
-1.23964	9931.8		-1.23964	1194.76		-1.23965	11991.7		-0.5535	17.994		-0.5535	1766.37		-0.5535	34.006
-1.23754	9722.05		-1.23753	1172.64		-1.23754	11921.6		-0.5513	19.6607		-0.5513	1766.67		-0.5513	30.6548
-1.23543	9716.85		-1.23543	1145.11		-1.23543	11430.3		-0.5491	16.3453		-0.5491	1733.33		-0.5491	33.3452
-1.23332	9588.75		-1.23332	1189.65		-1.23332	11219.9		-0.5469	15.3453		-0.5469	1399.4		-0.5469	29.3394
-1.23121	9495.85		-1.23121	1153.51		-1.23122	11174.4		-0.54471	13.0209		-0.54471	1466.67		-0.54471	31.994
-1.2291	9473.15		-1.2291	1076.15		-1.22911	11116.4		-0.54251	15.003		-0.54251	1668.16		-0.54251	31.994
-1.227	9478.35		-1.22699	1065.45		-1.227	11263.6		-0.54031	17		-0.54031	1567.56		-0.54031	30.012
-1.22489	9462.55		-1.22488	1118.96		-1.22489	11425.1		-0.53811	17.997		-0.53811	1532.74		-0.53811	32.6666
-1.22278	9151.95		-1.22278	1156.49		-1.22278	11048		-0.53591	19.985		-0.53591	1601.5		-0.53591	30
-1.22067	8781.6		-1.22066	1100.35		-1.22067	10763.6		-0.53371	19.994		-0.53371	1367.86		-0.53371	31.3394
-1.21856	8801.05		-1.21855	980.867		-1.21856	10893.5		-0.53151	21.6457		-0.53151	1466.07		-0.53151	30.6786
-1.21644	8775.75		-1.21644	1153.51		-1.21645	10728.5		-0.52931	20.6487		-0.52931	1800.6		-0.52931	34.7026
-1.21433	8705.4		-1.21433	1114.41		-1.21434	10712.9		-0.52711	16.3274		-0.52711	1832.74		-0.52711	33.3572
-1.21222	8632.65		-1.21222	1106.49		-1.21223	10848		-0.52491	16.3393		-0.52491	1600.6		-0.52491	32.6666
-1.21011	8728.35		-1.21011	1080.21		-1.21011	10595.2		-0.52271	18.6756		-0.52271	1833.33		-0.52271	34.6606
-1.208	8498.45		-1.208	1045.67		-1.208	10433.7		-0.52051	15.3363		-0.52051	1833.33		-0.52051	35.3394
-1.20588	8308		-1.20588	988.267		-1.20589	10460.1		-0.51831	16.6756		-0.51831	1632.44		-0.51831	31.3394
-1.20377	8062.35		-1.20377	972.467		-1.20377	10579.6		-0.51611	16.6756		-0.51611	1633.33		-0.51611	32
-1.20166	7874.65		-1.20166	1014.24		-1.20166	10579.6		-0.51391	16.3393		-0.51391	1666.97		-0.51391	35.3214
-1.19954	7916		-1.19954	1014.41		-1.19955	10167.1		-0.51171	15		-0.51171	1966.37		-0.51171	33.994
-1.19743	7894.15		-1.19743	952.987		-1.19743	10095.2		-0.50951	13.3303		-0.50951	1867.26		-0.50951	30.6786
-1.19531	7933.75		-1.19531	996.147		-1.19532	10695.6		-0.5073	15.997		-0.5073	1766.37		-0.5073	31.3214
-1.1932	7872.95		-1.1932	991.427		-1.1932	10525.1		-0.5051	17.994		-0.5051	1699.4		-0.5051	33.988
-1.19108	7656.25		-1.19108	956.533		-1.19109	10016.4		-0.5029	16.997		-0.5029	1699.7		-0.5029	35.3274
-1.18897	7428.35		-1.18897	902.987		-1.18897	9595.2		-0.5007	16.6667		-0.5007	1733.03		-0.5007	35.3274
-1.18685	7846.05		-1.18685	888.613		-1.18685	9375.73		-0.49849	16.3423		-0.49849	1899.4		-0.49849	29.3274
-1.18473	7602.8		-1.18473	934.587		-1.18474	9451.07		-0.49629	14.015		-0.49629	1699.7		-0.49629	33.3274
-1.18262	7414.05		-1.18261	913.72		-1.18262	9442.4		-0.49409	17.009		-0.49409	1768.16		-0.49409	33.976
-1.1805	7427.25		-1.1805	914.413		-1.1805	9100.4		-0.49188	15.6667		-0.49188	1634.53		-0.49188	32.006
-1.17838	7434.4		-1.17838	958.96		-1.17838	8767.07		-0.48968	15.6697		-0.48968	1467.56		-0.48968	33.3394
-1.17626	7316		-1.17626	936.147		-1.17627	8616		-0.48748	15		-0.48748	1566.07		-0.48748	34.6726
-1.17414	7211.65		-1.17414	876.493		-1.17415	8726.4		-0.48527	17.3423		-0.48527	1765.47		-0.48527	29.988
-1.17202	7335.45		-1.17202	899.48		-1.17203	8826.4		-0.48307	19.003		-0.48307	1899.4		-0.48307	28.6666
-1.1699	7549.35		-1.1699	847.4		-1.16991	8863.6		-0.48086	18.988		-0.48086	1666.37		-0.48086	29.3452
-1.16778	7101.05		-1.16778	796.667		-1.16779	8667.07		-0.47866	17.3363		-0.47866	1402.09		-0.47866	30.012
-1.16566	7250.2		-1.16566	861.773		-1.16567	8893.47		-0.47645	14.6607		-0.47645	1634.53		-0.47645	25.988
-1.16354	6525.35		-1.16354	916.707		-1.16355	9825.06		-0.47425	13.6607		-0.47425	1799.7		-0.47425	26.6488
-1.16142	6851.75		-1.16142	895.453		-1.16143	9496.93		-0.47204	16.009		-0.47204	1533.03		-0.47204	28.6548
-1.1593	6635.95		-1.1593	863.333		-1.1593	9398.67		-0.46984	18.003		-0.46984	1632.44		-0.46984	30.006
-1.15718	6790.45		-1.15718	862.467		-1.15718	9091.73		-0.46763	17.6697		-0.46763	1732.44		-0.46763	30.024
-1.15506	6849.15		-1.15506	859.48		-1.15506	9149.73		-0.46542	17.6697		-0.46542	1732.44		-0.46542	31.3632
-1.15293	6756.05		-1.15293	850.52		-1.15294	8863.6		-0.46322	17.6697		-0.46322	1633.03		-0.46322	36.6786
-1.15081	6618.4		-1.15081	844.2		-1.15082	8772.27		-0.46101	16.6697		-0.46101	1600.9		-0.46101	37.994
-1.14869	6582.45		-1.14869	823.333		-1.14869	9323.33		-0.4588	16.6667		-0.4588	1634.83		-0.4588	37.988
-1.14656	6628.15		-1.14656	781.427		-1.14657	8833.73		-0.4566	17.6697		-0.4566	1567.86		-0.4566	37.982
-1.14444	6393.95		-1.14444	788.093		-1.14444	8272.27		-0.45439	17.6667		-0.45439	1666.37		-0.45439	30.6666
-1.14232	6476.4		-1.14231	873.72		-1.14232	8012.53		-0.45218	19		-0.45218	1866.07		-0.45218	28.6786
-1.14019	6847.4		-1.14019	765.973		-1.14019	7802.13		-0.44997	20.3393		-0.44997	1966.07		-0.44997	31.3394
-1.13807	6491.35		-1.13806	789.827		-1.13807	8496.93		-0.44777	18		-0.44777	1966.07		-0.44777	32
-1.13594	6537		-1.13594	808.227		-1.13594	8277.47		-0.44556	15.6697		-0.44556	1831.54		-0.44556	30.6606
-1.13381	6465.15		-1.13381	784.933		-1.13382	7810.8		-0.44335	16.6667		-0.44335	1666.07		-0.44335	33.3094
-1.13169	6390.45		-1.13169	833.2		-1.13169	8103.87		-0.44114	16.6697		-0.44114	1600		-0.44114	33.994
-1.12956	6187		-1.12956	866.533		-1.12956	8138.93		-0.43893	17.3303		-0.43893	1633.63		-0.43893	30.012
-1.12743	6048.45		-1.12743	864.413		-1.12744	8135.47		-0.43672	18.3274		-0.43672	1598.21		-0.43672	29.3572
-1.12531	6217.75		-1.12531	812.12		-1.12531	8125.06		-0.43452	13.6637		-0.43452	1533.33		-0.43452	37.3512
-1.12318	6337.85		-1.12318	762.64		-1.12318	7333.73		-0.43231	15.997		-0.43231	1700.6		-0.43231	37.982
-1.12105	5928.15		-1.12105	786.493		-1.12105	7217.73		-0.4301	17		-0.4301	1466.67		-0.4301	35.982
-1.11892	6129		-1.11892	799.307		-1.11893	8272.27		-0.42789	16.997		-0.42789	1600		-0.42789	30.6606
-1.11679	5718.4		-1.11679	771.773		-1.1168	7738.93		-0.42568	16.003		-0.42568	1633.63		-0.42568	29.3214
-1.11466	6152.6		-1.11466	716.32		-1.11467	7221.2		-0.42347	16.003		-0.42347	1900.9		-0.42347	30.018
-1.11253	6322.75		-1.11253	701.213		-1.11254	6916		-0.42126	16.6607		-0.42126	1767.26		-0.42126	30.006
-1.1104	5932.45		-1.1104	752.12		-1.11041	6786.13		-0.41905	17.991		-0.41905	1667.56		-0.41905	29.3572
-1.10827	5934.2		-1.10827	739.827		-1.10828	6986.13		-0.41684	17.3303		-0.41684	1666.67		-0.41684	30.012
-1.10614	5991.35		-1.10614	755.453		-1.10615	6979.2		-0.41463	14.6667		-0.41463	1599.7		-0.41463	34.6548
-1.10401	6019.45		-1.10401	774.587		-1.10401	7072.27		-0.41242	15.006		-0.41242	1466.97		-0.41242	41.3154
-1.10188	5837		-1.10188	741.773		-1.10188	7367.07		-0.4102	15.3333		-0.4102	1633.33		-0.4102	33.3512
-1.09975	5776.4		-1.09975	715.453		-1.09975	7737.2		-0.40799	15.994		-0.40799	1568.16		-0.40799	33.3394
-1.09762	5966.65		-1.09761	751.947		-1.09762	7584.4		-0.40578	17.3333		-0.40578	1733.93		-0.40578	36.6666
-1.09548	5748.25		-1.09548	772.987		-1.09549	7244.13		-0.40357	15.3363		-0.40357	1765.47		-0.40357	29.3452
-1.09335	5702.8		-1.09335	739.133		-1.09335	7237.2		-0.40136	13.3363		-0.40136	1466.97		-0.40136	31.3214
-1.09122	5423.8		-1.09122	733.853		-1.09122	7786.13		-0.39915	16.6637		-0.39915	1567.26		-0.39915	35.3094
-1.08908	5503.65		-1.08908	742.987		-1.08909	6854.53		-0.39693	17.6726		-0.39693	1701.5		-0.39693	36.006
-1.08695	5644.8		-1.08695	764.933		-1.08695	6658		-0.39472	18.3363		-0.39472	1800		-0.39472	29.3572
-1.08481	5706.25		-1.08481	699.653		-1.08482	7112.53		-0.39251	15.3453		-0.39251	1866.37		-0.39251	33.3512
-1.08268	5349.15		-1.08268	702.64		-1.08268	7070.53		-0.3903	16.012		-0.3903	1766.67		-0.3903	31.988
-1.08054	5312.35		-1.08054	715.28		-1.08055	6917.73		-0.38808	19.3244		-0.38808	1699.7		-0.38808	30.6666
-1.07841	5552.8		-1.07841	731.947		-1.07841	6891.33		-0.38587	19		-0.38587	1566.97		-0.38587	28.6906
-1.07627	5870.35		-1.07627	725.8		-1.07628	6949.33		-0.38366	16.6427		-0.38366	1600.9		-0.38366	30.012
-1.07414	5881.6		-1.07414	697.013		-1.07414	6880.93		-0.38144	15.6726		-0.38144	1465.47		-0.38144	33.3214
-1.072	5582.45		-1.072	684.72		-1.072	6782.67		-0.37923	16.3274		-0.37923	1667.26		-0.37923	29.994
-1.06986	5712.35		-1.06986	750.173		-1.06987	6663.2		-0.37702	16.3303		-0.37702	1699.7		-0.37702	29.3334
-1.06773	5687		-1.06772	767.013		-1.06773	6709.07		-0.3748	17.6667		-0.3748	1766.67		-0.3748	33.994
-1.06559	5248.25		-1.06559	679.48		-1.06559	6830.27		-0.37259	17.6667		-0.37259	1666.67		-0.37259	31.3214
-1.06345	5139.6		-1.06345	640.347		-1.06345	7214.27		-0.37038	16.6667		-0.37038	1866.67		-0.37038	31.3094
-1.06131	4970.34		-1.06131	641.947		-1.06131	6879.2		-0.36816	15.3363		-0.36816	1899.7		-0.36816	33.3214
-1.05917	4942.2		-1.05917	680.907		-1.05918	6907.33		-0.36595	14.6786		-0.36595	1666.07		-0.36595	35.982
-1.05703	5071		-1.05703	677.747		-1.05704	6749.33		-0.36373	17.3333		-0.36373	1600.3		-0.36373	32.6666
-1.05489	5184.2		-1.05489	682.64		-1.0549	6979.2		-0.36152	17.6697		-0.36152	1733.33		-0.36152	37.988
-1.05275	5129		-1.05275	650.693		-1.05276	7144.13		-0.3593	19		-0.3593	1633.03		-0.3593	28.012
-1.05061	5012.35		-1.05061	637.013		-1.05062	7019.47		-0.35709	17.997		-0.35709	1768.16		-0.35709	34.6666
-1.04847	4977.27		-1.04847	662.467		-1.04848	7235.47		-0.35487	18.3244		-0.35487	1701.5		-0.35487	40
-1.04633	5023.8		-1.04633	636.84		-1.04634	7263.6		-0.35266	14.3303		-0.35266	1733.03		-0.35266	34.6786
-1.04419	4878.14		-1.04419	663.16		-1.04419	7179.2		-0.35044	13.6697		-0.35044	1832.14		-0.35044	38.012
-1.04205	5237		-1.04205	622.987		-1.04205	6847.6		-0.34822	17.006		-0.34822	1834.23		-0.34822	36.012
-1.03991	4799.14		-1.03991	732.293		-1.03991	6284.4		-0.34601	16.6726		-0.34601	1568.16		-0.34601	35.988
-1.03777	4843.06		-1.03777	692.467		-1.03777	6919.47		-0.34379	16.3214		-0.34379	1766.07		-0.34379	37.3394
-1.03562	4993.06		-1.03562	607.36		-1.03563	6610.8		-0.34158	18		-0.34158	1732.14		-0.34158	33.988
-1.03348	4852.8		-1.03348	579.827		-1.03348	6644.13		-0.33936	13.3483		-0.33936	1666.67		-0.33936	32
-1.03134	4724.66		-1.03134	569.827		-1.03134	7144.13		-0.33714	15.0179		-0.33714	1800.9		-0.33714	30.012
-1.02919	4827.27		-1.02919	605.973		-1.0292	7047.6		-0.33493	15.6697		-0.33493	1700		-0.33493	33.3274
-1.02705	5188.75		-1.02705	661.773		-1.02705	6747.6		-0.33271	16.6697		-0.33271	1566.07		-0.33271	42.6726
-1.02491	5302.8		-1.0249	674.76		-1.02491	6974		-0.33049	16.3303		-0.33049	1499.7		-0.33049	32
-1.02276	4940.47		-1.02276	631.6		-1.02276	7112.53		-0.32827	17.6577		-0.32827	1632.44		-0.32827	27.982
-1.02062	4889.6		-1.02061	632.12		-1.02062	6958		-0.32606	19.6697		-0.32606	1532.14		-0.32606	35.3154
-1.01847	4647.4		-1.01847	636.667		-1.01847	6461.47		-0.32384	19.3363		-0.32384	1800		-0.32384	34.6606
-1.01632	4304.34		-1.01632	662.467		-1.01633	6817.73		-0.32162	17.003		-0.32162	1900		-0.32162	31.994
-1.01418	4950.86		-1.01418	564.547		-1.01418	6672.27		-0.3194	18.994		-0.3194	2031.24		-0.3194	33.3214
-1.01203	4673.6		-1.01203	554.547		-1.01204	6537.2		-0.31719	19.3244		-0.31719	1797.91		-0.31719	34.006
-1.00989	4650.86		-1.00988	597.013		-1.00989	6538.93		-0.31497	17.3333		-0.31497	1599.7		-0.31497	32.6786
-1.00774	4728.14		-1.00774	626.84		-1.00774	7147.6		-0.31275	15.6726		-0.31275	1733.03		-0.31275	32.012
-1.00559	4746.53		-1.00559	610.347		-1.00559	7237.2		-0.31053	18.9821		-0.31053	1500.3		-0.31053	35.3452
-1.00344	4795.66		-1.00344	594.2		-1.00345	6730.27		-0.30831	16.3274		-0.30831	1532.14		-0.30831	32.6966
-1.0013	4778.14		-1.00129	589.653		-1.0013	6567.07		-0.3061	16.997		-0.3061	1533.33		-0.3061	28.6846
-0.99915	4599.14		-0.99915	591.6		-0.99915	6600.4		-0.30388	18.3184		-0.30388	1798.8		-0.30388	31.3394
-0.997	4471.86		-0.997	570.347		-0.997	5649.33		-0.30166	19.3244		-0.30166	1832.74		-0.30166	35.3632
-0.99485	4649.14		-0.99485	561.6		-0.99485	5861.47		-0.29944	17.6607		-0.29944	1900		-0.29944	38.03
-0.9927	4619.47		-0.9927	580.347		-0.9927	6684.4		-0.29722	16.991		-0.29722	1932.74		-0.29722	30.6906
-0.99055	4443.94		-0.99055	591.947		-0.99055	7067.07		-0.295	16.6667		-0.295	2067.56		-0.295	34.03
-0.9884	4688.73		-0.9884	561.387		-0.9884	7003.87		-0.29278	18.3333		-0.29278	1735.43		-0.29278	30.6846
-0.98625	4505.4		-0.98625	615.107		-0.98625	7130.27		-0.29056	16.006		-0.29056	1532.74		-0.29056	32.6786
-0.9841	4425.53		-0.9841	622.12		-0.9841	6738.93		-0.28834	17.6607		-0.28834	1733.33		-0.28834	30.012
-0.98195	4434.2		-0.98195	622.293		-0.98195	6486.13		-0.28612	16		-0.28612	1866.07		-0.28612	35.3334
-0.9798	4334.2		-0.9798	599.307		-0.9798	6393.07		-0.2839	16.3333		-0.2839	1933.33		-0.2839	36.012
-0.97765	4283.34		-0.97764	575.8		-0.97765	6163.2		-0.28168	17.012		-0.28168	1533.03		-0.28168	38.6786
-0.97549	4271		-0.97549	578.787		-0.9755	6128.13		-0.27946	18.006		-0.27946	1600.3		-0.27946	38.6726
-0.97334	4252.6		-0.97334	572.813		-0.97334	6747.6		-0.27724	18.3274		-0.27724	1700		-0.27724	36.6726
-0.97119	4250.86		-0.97119	556.667		-0.97119	6256.27		-0.27502	17.003		-0.27502	1933.93		-0.27502	35.982
-0.96904	4495.86		-0.96903	612.64		-0.96904	6337.2		-0.2728	15.994		-0.2728	1700.9		-0.2728	35.976
-0.96688	4384.2		-0.96688	639.48		-0.96688	6330.27		-0.27058	17.6517		-0.27058	1600.6		-0.27058	35.982
-0.96473	4601.06		-0.96473	633.68		-0.96473	6674		-0.26836	16.6756		-0.26836	1733.93		-0.26836	35.3214
-0.96257	4537		-0.96257	627.187		-0.96258	6210.8		-0.26614	17.3363		-0.26614	1766.97		-0.26614	30.012
-0.96042	4516		-0.96042	605.8		-0.96042	6675.73		-0.26392	15.3363		-0.26392	1898.8		-0.26392	37.976
-0.95827	4539.6		-0.95826	582.987		-0.95827	6477.47		-0.2617	17.3333		-0.2617	1833.93		-0.2617	38.6428
-0.95611	4396.53		-0.95611	550.173		-0.95611	6117.73		-0.25948	19.012		-0.25948	1667.26		-0.25948	35.3094
-0.95396	4279		-0.95395	540.347		-0.95396	6251.07		-0.25725	15.6756		-0.25725	1799.7		-0.25725	35.3334
-0.9518	4259.73		-0.9518	540.347		-0.9518	6280.93		-0.25503	18.003		-0.25503	1568.16		-0.25503	36.6428
-0.94964	4208		-0.94964	529.827		-0.94965	6377.47		-0.25281	20.3094		-0.25281	1799.7		-0.25281	32.6726
-0.94749	4149.14		-0.94749	543.16		-0.94749	6174		-0.25059	14.6607		-0.25059	1700.9		-0.25059	29.3334
-0.94533	4226.2		-0.94533	524.373		-0.94533	5793.07		-0.24837	15.6786		-0.24837	1834.23		-0.24837	35.988
-0.94317	4395.47		-0.94317	478.053		-0.94318	5808.67		-0.24615	16.6697		-0.24615	1833.33		-0.24615	32.6786
-0.94102	4361.47		-0.94102	520.693		-0.94102	6107.33		-0.24392	18.6607		-0.24392	1766.97		-0.24392	35.3094
-0.93886	4287		-0.93886	577.013		-0.93886	6505.6		-0.2417	17.3363		-0.2417	1666.37		-0.2417	33.3214
-0.9367	4216.86		-0.9367	563.68		-0.9367	6809.07		-0.23948	17.006		-0.23948	1499.4		-0.23948	33.3214
-0.93454	4180.73		-0.93454	550.693		-0.93455	6772.27		-0.23726	15.994		-0.23726	1632.14		-0.23726	29.994
-0.93238	4154.34		-0.93238	562.987		-0.93239	6382.67		-0.23504	15		-0.23504	1665.47		-0.23504	35.3334
-0.93023	4344.8		-0.93022	565.107		-0.93023	6189.6		-0.23281	15.006		-0.23281	1799.7		-0.23281	35.3334
-0.92807	4421.2		-0.92807	552.467		-0.92807	6182.67		-0.23059	16.3393		-0.23059	1966.07		-0.23059	31.994
-0.92591	4078.14		-0.92591	552.813		-0.92591	6270.53		-0.22837	18.003		-0.22837	2032.44		-0.22837	34.6666
-0.92375	4128.14		-0.92375	545.453		-0.92375	5917.73		-0.22615	18.003		-0.22615	1899.7		-0.22615	35.3572
-0.92159	3977.26		-0.92159	575.28		-0.92159	5484.4		-0.22392	17.3393		-0.22392	1966.37		-0.22392	34.6906
-0.91943	4133.34		-0.91943	593.893		-0.91943	6279.2		-0.2217	16.3393		-0.2217	1999.7		-0.2217	33.3452
-0.91727	3785.93		-0.91727	574.933		-0.91727	5587.87		-0.21948	15.6756		-0.21948	1733.33		-0.21948	30.012
-0.91511	3696.53		-0.9151	545.107		-0.91511	5416		-0.21725	16.003		-0.21725	1767.26		-0.21725	32.6666
-0.91294	4012.34		-0.91294	534.76		-0.91295	5645.87		-0.21503	15.991		-0.21503	1633.03		-0.21503	31.3512
-0.91078	4035.07		-0.91078	515.8		-0.91079	5780.93		-0.21281	16.991		-0.21281	1799.7		-0.21281	31.3452
-0.90862	3907.8		-0.90862	522.467		-0.90862	5886.13		-0.21058	19.6726		-0.21058	1899.7		-0.21058	34.6488
-0.90646	4001.74		-0.90646	539.133		-0.90646	5822.93		-0.20836	19.3274		-0.20836	2132.74		-0.20836	35.982
-0.9043	4143.94		-0.90429	546.493		-0.9043	5558		-0.20614	17.3274		-0.20614	1599.7		-0.20614	31.3334
-0.90213	4016.66		-0.90213	565.973		-0.90214	5722.93		-0.20391	15.991		-0.20391	1833.63		-0.20391	38
-0.89997	4085.93		-0.89997	599.347		-0.89997	5542.4		-0.20169	16.988		-0.20169	1602.09		-0.20169	33.3452
-0.89781	4164.94		-0.89781	505.28		-0.89781	5638.93		-0.19946	17.3363		-0.19946	1733.03		-0.19946	35.3274
-0.89564	4266		-0.89564	477.88		-0.89565	6116		-0.19724	18.3274		-0.19724	1931.84		-0.19724	32.6666
-0.89348	4020.14		-0.89348	522.987		-0.89348	6067.07		-0.19502	17.991		-0.19502	1667.26		-0.19502	38.6308
-0.89131	4010.6		-0.89131	547.92		-0.89132	6175.73		-0.19279	17.3423		-0.19279	1666.67		-0.19279	35.3154
-0.88915	3861.47		-0.88915	545.8		-0.88915	5719.47		-0.19057	16.6756		-0.19057	1733.03		-0.19057	32.012
-0.88698	4013.2		-0.88698	526.493		-0.88699	5849.33		-0.18834	16.3363		-0.18834	1765.17		-0.18834	33.3452
-0.88482	4065.8		-0.88482	497.36		-0.88482	6012.53		-0.18612	19.997		-0.18612	1964.27		-0.18612	33.3274
-0.88265	4031.6		-0.88265	510.693		-0.88266	5779.2		-0.1839	19.6607		-0.1839	1865.47		-0.1839	33.3394
-0.88049	3963.2		-0.88049	517.013		-0.88049	5868.8		-0.18167	18.003		-0.18167	1830.64		-0.18167	34
-0.87832	3719.26		-0.87832	483.68		-0.87832	6045.87		-0.17945	16.6697		-0.17945	1731.24		-0.17945	34.012
-0.87616	3811.47		-0.87615	533.507		-0.87616	5842.4		-0.17722	16.3333		-0.17722	1733.33		-0.17722	36.6666
-0.87399	3858		-0.87399	532.987		-0.87399	5912.53		-0.175	15.6607		-0.175	1768.46		-0.175	34.6428
-0.87182	3927.26		-0.87182	550.52		-0.87182	5965.33		-0.17277	17.3184		-0.17277	1532.74		-0.17277	35.994
-0.86965	3809.74		-0.86965	500.867		-0.86966	5747.6		-0.17055	20.3333		-0.17055	1733.63		-0.17055	31.994
-0.86749	4151.73		-0.86749	541.907		-0.86749	5609.07		-0.16832	16.6726		-0.16832	1867.56		-0.16832	34.006
-0.86532	4100		-0.86532	537.707		-0.86532	5456.27		-0.1661	15.6637		-0.1661	1766.07		-0.1661	36.012
-0.86315	4047.4		-0.86315	543.507		-0.86315	5601.73		-0.16387	15.6756		-0.16387	1733.03		-0.16387	35.3512
-0.86098	3847.4		-0.86098	523.68		-0.86098	5693.07		-0.16165	16.3333		-0.16165	1799.1		-0.16165	31.3572
-0.85881	3715.8		-0.85881	497.013		-0.85882	5842.4		-0.15942	17.994		-0.15942	1699.4		-0.15942	32.012
-0.85664	3834.2		-0.85664	519.307		-0.85665	5972.27		-0.1572	17.6607		-0.1572	1466.37		-0.1572	35.982
-0.85447	4017.53		-0.85447	558.96		-0.85448	5489.6		-0.15497	16.6607		-0.15497	1533.03		-0.15497	33.976
-0.8523	3967.53		-0.8523	581.773		-0.85231	5795.2		-0.15275	14.3274		-0.15275	1632.74		-0.15275	31.2974
-0.85013	3911.47		-0.85013	518.267		-0.85014	6058.4		-0.15052	13.6637		-0.15052	1997.91		-0.15052	31.2974
-0.84796	3867.53		-0.84796	503.853		-0.84797	5809.07		-0.14829	13.3393		-0.14829	1832.74		-0.14829	25.3512
-0.84579	4039.6		-0.84579	468.4		-0.8458	5772.27		-0.14607	16.009		-0.14607	1400		-0.14607	30.6846
-0.84362	3744.8		-0.84362	493.853		-0.84363	5940.67		-0.14384	12.0239		-0.14384	1234.53		-0.14384	33.988
-0.84145	3871.2		-0.84145	496.84		-0.84145	5677.47		-0.14162	10		-0.14162	1600.3		-0.14162	28.6786
-0.83928	4040.47		-0.83928	485.8		-0.83928	5494.8		-0.13939	13.6816		-0.13939	1599.1		-0.13939	32
-0.83711	4047.4		-0.83711	482.293		-0.83711	5633.33		-0.13717	16.6756		-0.13717	1799.4		-0.13717	32.6666
-0.83494	3981.6		-0.83494	479.653		-0.83494	5787.87		-0.13494	13.991		-0.13494	1700		-0.13494	24.6726
-0.83276	3914.07		-0.83276	462.813		-0.83277	5775.73		-0.13271	14.3274		-0.13271	1833.03		-0.13271	35.3334
-0.83059	3814.07		-0.83059	444.933		-0.83059	5647.6		-0.13049	16.3244		-0.13049	1665.17		-0.13049	34.6666
-0.82842	3679		-0.82842	497.573		-0.82842	5910.8		-0.12826	14.6697		-0.12826	1898.8		-0.12826	37.982
-0.82625	4004.34		-0.82625	473.16		-0.82625	5940.67		-0.12604	15.6637		-0.12604	1963.97		-0.12604	39.3154
-0.82407	3769.26		-0.82407	470.693		-0.82407	5961.87		-0.12381	17.3333		-0.12381	1831.24		-0.12381	37.3394
-0.8219	4228.14		-0.8219	506.667		-0.8219	5819.47		-0.12158	17		-0.12158	1898.8		-0.12158	36.006
-0.81972	3925.53		-0.81972	480		-0.81973	5621.2		-0.11936	16.6637		-0.11936	1899.4		-0.11936	35.3154
-0.81755	3762.34		-0.81755	525.8		-0.81755	5289.6		-0.11713	16.3303		-0.11713	1800		-0.11713	31.3334
-0.81538	3751.74		-0.81538	558.44		-0.81538	5058		-0.1149	17.6637		-0.1149	1900		-0.1149	32.018
-0.8132	4064.93		-0.8132	522.64		-0.8132	5364.93		-0.11268	19.6637		-0.11268	1666.67		-0.11268	37.3334
-0.81103	4163.2		-0.81103	490.52		-0.81103	5826.4		-0.11045	17.6667		-0.11045	1633.03		-0.11045	33.3034
-0.80885	4016.66		-0.80885	526.667		-0.80885	6168.8		-0.10822	17		-0.10822	1932.74		-0.10822	31.982
-0.80667	4247.4		-0.80667	535.8		-0.80668	6638.93		-0.106	19.985		-0.106	1766.07		-0.106	32.006
-0.8045	4213.2		-0.8045	501.947		-0.8045	6007.33		-0.10377	18.6547		-0.10377	1832.44		-0.10377	37.3452
-0.80232	3843.07		-0.80232	478.44		-0.80233	5531.6		-0.10154	18.6667		-0.10154	1901.79		-0.10154	38.006
-0.80015	3683.34		-0.80015	487.533		-0.80015	5522.93		-0.09932	16.3393		-0.09932	1667.26		-0.09932	35.3452
-0.79797	3950.86		-0.79797	540.173		-0.79797	5882.67		-0.09709	18.997		-0.09709	1633.63		-0.09709	37.982
-0.79579	3820.14		-0.79579	526.493		-0.79579	5886.13		-0.09486	19.3274		-0.09486	1634.23		-0.09486	38.6606
-0.79362	3887.66		-0.79361	528.787		-0.79362	5519.47		-0.09264	17.006		-0.09264	1699.7		-0.09264	36.6726
-0.79144	4004.34		-0.79144	512.987		-0.79144	5379.2		-0.09041	18		-0.09041	1766.37		-0.09041	32.6786
-0.78926	3804.34		-0.78926	493.853		-0.78926	5680.93		-0.08818	17.3333		-0.08818	1966.07		-0.08818	29.3394
-0.78708	3785.93		-0.78708	489.653		-0.78708	5796.53		-0.08596	16.3363		-0.08596	1799.7		-0.08596	31.3214
-0.7849	4050.86		-0.7849	482.467		-0.78491	5668.4		-0.08373	17.3393		-0.08373	1733.03		-0.08373	31.994
-0.78272	3841.14		-0.78272	482.467		-0.78273	5917.73		-0.0815	18.6697		-0.0815	1766.37		-0.0815	30.6606
-0.78055	3926.4		-0.78054	522.12		-0.78055	5489.6		-0.07928	18		-0.07928	1766.67		-0.07928	30.6606
-0.77837	3901.74		-0.77837	496.667		-0.77837	6122.93		-0.07705	17.003		-0.07705	2098.21		-0.07705	30
-0.77619	3904.34		-0.77619	490.52		-0.77619	5782.67		-0.07482	18.3303		-0.07482	1801.5		-0.07482	30.006
-0.77401	3786.8		-0.77401	504.587		-0.77401	5359.73		-0.07259	16.003		-0.07259	1766.67		-0.07259	35.3154
-0.77183	3919.26		-0.77183	495.453		-0.77183	5500		-0.07037	15.6547		-0.07037	1468.46		-0.07037	35.3274
-0.76965	3981.6		-0.76965	515.453		-0.76965	5593.07		-0.06814	15.988		-0.06814	1966.97		-0.06814	39.3452
-0.76747	3811.47		-0.76747	499.48		-0.76747	5533.33		-0.06591	19.3244		-0.06591	1833.63		-0.06591	34.6606
-0.76529	3779.86		-0.76528	486.667		-0.76529	5435.07		-0.06369	17.3363		-0.06369	2098.21		-0.06369	37.3452
-0.7631	3982.47		-0.7631	496.32		-0.76311	5589.6		-0.06146	17.997		-0.06146	2000.3		-0.06146	36.6666
-0.76092	4164.06		-0.76092	512.64		-0.76093	5633.33		-0.05923	17.6667		-0.05923	1833.93		-0.05923	39.988
-0.75874	4120.14		-0.75874	502.987		-0.75874	5484.4		-0.057	17.3393		-0.057	1833.93		-0.057	40.6548
-0.75656	4088.53		-0.75656	512.12		-0.75656	5914.27		-0.05478	18.6637		-0.05478	2099.4		-0.05478	42.6606
-0.75438	3959.53		-0.75438	519.653		-0.75438	6042.4		-0.05255	18.991		-0.05255	2132.74		-0.05255	40.006
-0.7522	3731.6		-0.75219	495.8		-0.7522	5496.53		-0.05032	18.991		-0.05032	2033.93		-0.05032	35.3154
-0.75001	3807.14		-0.75001	523.853		-0.75002	5682.67		-0.0481	19.3244		-0.0481	2133.03		-0.0481	33.3274
-0.74783	3796.53		-0.74783	516.32		-0.74783	5789.6		-0.04587	17.6637		-0.04587	2099.7		-0.04587	34.6726
-0.74565	3814.93		-0.74565	502.12		-0.74565	5451.07		-0.04364	17.997		-0.04364	1967.56		-0.04364	36.6606
-0.74346	3995.66		-0.74346	505.107		-0.74347	5551.07		-0.04141	19.6607		-0.04141	1899.1		-0.04141	35.3394
-0.74128	3979.86		-0.74128	485.627		-0.74128	5954.53		-0.03919	19.6547		-0.03919	2000.9		-0.03919	34.6606
-0.7391	3785.93		-0.7391	473.333		-0.7391	5847.6		-0.03696	16.994		-0.03696	2133.03		-0.03696	32.6846
-0.73691	3788.53		-0.73691	516.147		-0.73691	5912.53		-0.03473	16.6756		-0.03473	2032.14		-0.03473	33.3154
-0.73473	3720.14		-0.73473	509.653		-0.73473	5974		-0.0325	17.997		-0.0325	1998.8		-0.0325	35.3154
-0.73254	3985.93		-0.73254	495.28		-0.73254	5798.27		-0.03028	18		-0.03028	1833.03		-0.03028	36
-0.73036	4267.73		-0.73036	465.453		-0.73036	5822.93		-0.02805	20.3303		-0.02805	1865.47		-0.02805	37.3214
-0.72817	3857.14		-0.72817	502.467		-0.72817	5751.07		-0.02582	19.3393		-0.02582	2032.44		-0.02582	35.2914
-0.72599	3794.8		-0.72599	483.16		-0.72599	5751.07		-0.0236	18.6697		-0.0236	2000.3		-0.0236	31.3394
-0.7238	3858.86		-0.7238	486.667		-0.7238	5814.27		-0.02137	16.3393		-0.02137	2033.03		-0.02137	31.3452
-0.72162	3910.6		-0.72161	501.04		-0.72162	5909.07		-0.01914	19.3274		-0.01914	1866.97		-0.01914	32.6666
-0.71943	3669.26		-0.71943	497.013		-0.71943	5984.4		-0.01691	20.6577		-0.01691	1899.4		-0.01691	43.976
-0.71724	3578.8		-0.71724	482.64		-0.71725	6019.47		-0.01469	22.6517		-0.01469	1800		-0.01469	40
-0.71506	3910.4		-0.71506	463.68		-0.71506	5780.93		-0.01246	20.6667		-0.01246	2033.03		-0.01246	34.6488
-0.71287	3788.53		-0.71287	479.827		-0.71287	5594.8		-0.01023	19.3303		-0.01023	2000.9		-0.01023	33.994
-0.71068	3928.14		-0.71068	506.32		-0.71068	5317.73		-0.008	20.3184		-0.008	2034.53		-0.008	34.6666
-0.70849	3503.66		-0.70849	469.48		-0.7085	5524.67		-0.00578	21.988		-0.00578	2266.37		-0.00578	38.6428
-0.70631	3727.26		-0.70631	518.4		-0.70631	5677.47		-0.00355	19.6547		-0.00355	2135.13		-0.00355	36.6726
-0.70412	3912.34		-0.70412	493.507		-0.70412	5742.4		-0.00132	18.3303		-0.00132	2100.9		-0.00132	40.6846
-0.70193	4144.8		-0.70193	495.973		-0.70193	5456.27		0.000905554	20.3244		0.000905554	2198.8		0.000905554	37.3214
-0.69974	4007.14		-0.69974	482.293		-0.69974	5526.4		0.00313	19.991		0.00313	2132.44		0.00313	37.3154
-0.69755	3971.2		-0.69755	479.307		-0.69756	5691.33		0.00536	20.3244		0.00536	1999.4		0.00536	37.3274
-0.69537	3893.93		-0.69536	509.653		-0.69537	5651.07		0.00759	19.3274		0.00759	2099.4		0.00759	37.3394
-0.69318	3654.34		-0.69318	535.973		-0.69318	5672.27		0.00981	19.003		0.00981	2133.33		0.00981	35.3394
-0.69099	3802.6		-0.69099	529.307		-0.69099	4833.33		0.01204	21.6697		0.01204	2034.53		0.01204	36.6606
-0.6888	3880.74		-0.6888	499.307		-0.6888	5168.4		0.01427	22.3274		0.01427	2033.93		0.01427	44
-0.68661	3842.2		-0.68661	474.547		-0.68661	5864.93		0.0165	20.3303		0.0165	2299.4		0.0165	44.6726
-0.68442	3737		-0.68442	440		-0.68442	5452.8		0.01872	21.3244		0.01872	2432.44		0.01872	42.6846
-0.68223	3713.2		-0.68223	445.627		-0.68223	5958		0.02095	20.991		0.02095	2766.97		0.02095	40.7026
-0.68004	3883.34		-0.68004	505.107		-0.68004	6117.73		0.02318	25.3393		0.02318	2566.07		0.02318	43.3572
-0.67785	3767.53		-0.67785	518.44		-0.67785	6049.33		0.02541	28.003		0.02541	2366.97		0.02541	38.012
-0.67565	3714.07		-0.67565	489.133		-0.67566	6021.2		0.02763	25.3303		0.02763	2499.7		0.02763	31.3452
-0.67346	3729		-0.67346	463.16		-0.67347	6022.93		0.02986	25.6577		0.02986	2365.47		0.02986	39.3512
-0.67127	3713.2		-0.67127	479.653		-0.67127	5916		0.03209	24.3333		0.03209	2399.4		0.03209	42.012
-0.66908	3714.07		-0.66908	502.813		-0.66908	5796.93		0.03431	22.6726		0.03431	2299.7		0.03431	43.3154
-0.66689	3668.4		-0.66689	508.96		-0.66689	5674		0.03654	22.6697		0.03654	2134.23		0.03654	39.3274
-0.6647	3964.07		-0.6647	457.013		-0.6647	5880.93		0.03877	25.6577		0.03877	2134.23		0.03877	41.982
-0.6625	3899.14		-0.6625	486.32		-0.66251	6261.87		0.04099	24.003		0.04099	2133.33		0.04099	40.6606
-0.66031	3624.47		-0.66031	472.12		-0.66031	6063.2		0.04322	21.6726		0.04322	2099.1		0.04322	33.3632
-0.65812	3770.14		-0.65812	482.64		-0.65812	6035.07		0.04545	22		0.04545	2530.34		0.04545	32.6666
-0.65593	3591.14		-0.65592	480.173		-0.65593	6019.47		0.04768	24.6667		0.04768	2333.93		0.04768	41.9642
-0.65373	3340.26		-0.65373	467.707		-0.65373	6114.27		0.0499	26.6547		0.0499	2267.56		0.0499	41.3034
-0.65154	3400		-0.65154	470.52		-0.65154	6280.93		0.05213	23.6846		0.05213	2300.3		0.05213	43.3034
-0.64934	3649.14		-0.64934	489.653		-0.64935	6145.87		0.05436	19.3513		0.05436	2433.93		0.05436	47.976
-0.64715	3753.47		-0.64715	496.84		-0.64715	5821.2		0.05658	24		0.05658	2668.46		0.05658	39.9642
-0.64496	3627.26		-0.64496	506.493		-0.64496	5940.67		0.05881	33.9492		0.05881	3032.74		0.05881	33.3572
-0.64276	3454.53		-0.64276	475.973		-0.64276	5968.8		0.06104	27.9791		0.06104	2999.4		0.06104	45.9582
-0.64057	3675.53		-0.64057	508.96		-0.64057	6510.8		0.06326	26.6517		0.06326	2766.97		0.06326	41.982
-0.63837	3714.93		-0.63837	515.107		-0.63837	5951.07		0.06549	26.985		0.06549	2766.07		0.06549	42
-0.63618	3642.2		-0.63618	502.12		-0.63618	5887.87		0.06772	27.6517		0.06772	2865.47		0.06772	42
-0.63398	3579.86		-0.63398	469.48		-0.63398	5984.4		0.06994	26.994		0.06994	2800		0.06994	43.994
-0.63179	3585.93		-0.63179	449.48		-0.63179	5794.8		0.07217	27.3393		0.07217	2800.3		0.07217	45.982
-0.62959	3735.07		-0.62959	440		-0.62959	5403.47		0.0744	28		0.0744	2834.53		0.0744	43.3394
-0.6274	3796.53		-0.62739	463.68		-0.6274	5428.13		0.07662	29.6637		0.07662	2502.09		0.07662	43.976
-0.6252	3561.47		-0.6252	500		-0.6252	5993.07		0.07885	31.6667		0.07885	2532.74		0.07885	46.6428
-0.623	3557.14		-0.623	472.813		-0.623	5596.53		0.08107	28.9821		0.08107	2998.5		0.08107	51.9642
-0.62081	3673.8		-0.62081	482.813		-0.62081	6156.27		0.0833	26.3274		0.0833	3198.5		0.0833	45.9582
-0.61861	3783.34		-0.61861	479.827		-0.61861	6501.73		0.08553	28.9821		0.08553	3033.33		0.08553	48.6248
-0.61641	3752.6		-0.61641	486.667		-0.61641	6268.4		0.08775	28.3184		0.08775	3000		0.08775	54.6488
-0.61421	3663.2		-0.61421	479.307		-0.61422	6238.53		0.08998	29.997		0.08998	3098.8		0.08998	49.3572
-0.61202	3530.74		-0.61202	433.16		-0.61202	6486.13		0.09221	33.3274		0.09221	3764.57		0.09221	51.3394
-0.60982	3558		-0.60982	452.987		-0.60982	6416		0.09443	42		0.09443	4532.14		0.09443	56.6726
-0.60762	3658.86		-0.60762	482.64		-0.60762	6154.53		0.09666	44.6517		0.09666	4332.14		0.09666	62.6548
-0.60542	3649.14		-0.60542	495.453		-0.60543	6116		0.09888	42.985		0.09888	4232.44		0.09888	59.3394
-0.60323	3416.66		-0.60322	514.933		-0.60323	5684.4		0.10111	43.9671		0.10111	3934.23		0.10111	54.012
-0.60103	3293.93		-0.60103	498.787		-0.60103	5556.27		0.10334	38.3154		0.10334	3466.07		0.10334	51.3214
-0.59883	3351.74		-0.59883	468.267		-0.59883	5817.73		0.10556	34.6427		0.10556	3233.03		0.10556	59.3094
-0.59663	3926.4		-0.59663	461.253		-0.59663	5977.47		0.10779	32.991		0.10779	3799.1		0.10779	61.994
-0.59443	3783.53		-0.59443	452.987		-0.59443	5928.13		0.11001	35.3303		0.11001	3931.84		0.11001	63.97
-0.59223	3698.47		-0.59223	426.84		-0.59223	6214.27		0.11224	38.3154		0.11224	3866.67		0.11224	60.6308
-0.59003	3769.47		-0.59003	446.147		-0.59003	6444.13		0.11446	38.9821		0.11446	3999.7		0.11446	57.976
-0.58783	3634.2		-0.58783	443.853		-0.58783	6526.4		0.11669	41.6487		0.11669	4234.23		0.11669	58.6428
-0.58563	3492.86		-0.58563	447.187		-0.58563	6517.73		0.11891	40.3303		0.11891	4499.4		0.11891	61.3094
-0.58343	3484.2		-0.58343	469.48		-0.58343	6263.6		0.12114	41.6517		0.12114	4730.64		0.12114	58.6606
-0.58123	3345.66		-0.58123	488.96		-0.58123	6144.13		0.12336	42.6338		0.12336	4631.54		0.12336	60.6548
-0.57903	3331.6		-0.57903	491.947		-0.57903	6054.53		0.12559	40.9731		0.12559	4266.07		0.12559	63.982
-0.57683	3354.34		-0.57683	479.653		-0.57683	6675.73		0.12781	42.9671		0.12781	4366.37		0.12781	63.3274
-0.57463	3513.2		-0.57463	503.507		-0.57463	6514.27		0.13004	46.6487		0.13004	4898.21		0.13004	74.018
-0.57243	3665.8		-0.57243	495.8		-0.57243	6051.07		0.13226	48.3363		0.13226	5162.78		0.13226	69.2676
-0.57023	3610.6		-0.57022	472.987		-0.57023	6380.93		0.13449	50.3453		0.13449	5329.74		0.13449	69.3094
-0.56802	3676.4		-0.56802	463.68		-0.56803	6551.07		0.13671	54.9611		0.13671	5165.17		0.13671	83.994
-0.56582	3671.2		-0.56582	464.027		-0.56582	6444.13		0.13894	55.6338		0.13894	5631.24		0.13894	83.2914
-0.56362	3587.86		-0.56362	466.667		-0.56362	6375.73		0.14116	59.9761		0.14116	6364.87		0.14116	81.3274
-0.56142	3468.4		-0.56142	462.813		-0.56142	6429.87		0.14339	59.6756		0.14339	6133.33		0.14339	81.3512
-0.55922	3386.8		-0.55921	450		-0.55922	6326.4		0.14561	61.6607		0.14561	6332.14		0.14561	84.018
-0.55701	3561.47		-0.55701	475.453		-0.55701	6498.27		0.14784	67.3124		0.14784	6930.94		0.14784	90.006
-0.55481	3714.93		-0.55481	445.107		-0.55481	7245.87		0.15006	65.3004		0.15006	7264.27		0.15006	90.7204
-0.55261	3668.4		-0.55261	449.133		-0.55261	7533.73		0.15229	69.9791		0.15229	7330.04		0.15229	95.97
-0.5504	3780.74		-0.5504	474.933		-0.55041	6879.2		0.15451	76.9731		0.15451	7430.64		0.15451	99.988
-0.5482	3762.34		-0.5482	463.507		-0.5482	6874		0.15673	74.3034		0.15673	8094.62		0.15673	109.297
-0.546	3667.53		-0.546	486.667		-0.546	7080.93		0.15896	72		0.15896	7730.34		0.15896	105.97
-0.54379	3729		-0.54379	509.653		-0.54379	6922.93		0.16118	114.715		0.16118	12270.6		0.16118	159.393
-0.54159	3955.4		-0.54159	483.853		-0.54159	6914.27		0.16341	127.045		0.16341	13803		0.16341	178.673
-0.53939	4015.8		-0.53938	474.373		-0.53939	7342.4		0.16563	129.339		0.16563	14235.1		0.16563	189.327
-0.53718	3935.07		-0.53718	498.573		-0.53718	7530.27		0.16785	132.673		0.16785	14866.7		0.16785	213.316
-0.53498	4628.14		-0.53498	525.973		-0.53498	6716		0.17008	124.646		0.17008	13132.7		0.17008	191.946
-0.53277	4436.14		-0.53277	511.213		-0.53277	6758		0.1723	111.282		0.1723	10963.4		0.1723	156.601
-0.53057	4163.2		-0.53057	523.333		-0.53057	6382.67		0.17452	119.616		0.17452	11960.7		0.17452	173.256
-0.52836	4248.27		-0.52836	534.027		-0.52836	6435.47		0.17675	130.288		0.17675	12860.7		0.17675	193.208
-0.52616	4329		-0.52616	504.72		-0.52616	6538.93		0.17897	145.288		0.17897	13527.7		0.17897	217.886
-0.52395	4622.06		-0.52395	482.253		-0.52395	6905.6		0.18119	167.601		0.18119	14164		0.18119	245.238
-0.52175	4586.14		-0.52174	511.907		-0.52175	7363.6		0.18342	208.586		0.18342	15130		0.18342	290.536
-0.51954	4176.4		-0.51954	563.68		-0.51954	7005.6		0.18564	257.265		0.18564	17663.1		0.18564	385.232
-0.51733	4413.2		-0.51733	546.32		-0.51734	6598.27		0.18786	341.919		0.18786	20360.7		0.18786	494.476
-0.51513	4246.53		-0.51513	487.36		-0.51513	7205.6		0.19009	477.97		0.19009	23530.9		0.19009	677.766
-0.51292	4161.47		-0.51292	462.467		-0.51292	7095.2		0.19231	775.205		0.19231	32122.3		0.19231	1101.71
-0.51071	4129		-0.51071	466.493		-0.51072	7377.47		0.19453	1601.03		0.19453	53581.3		0.19453	2189.34
-0.50851	4101.73		-0.50851	535.973		-0.50851	7442.4		0.19675	5772.93		0.19675	156169		0.19675	7561.96
-0.5063	4232.47		-0.5063	497.013		-0.5063	7289.6		0.19898	11371.6		0.19898	317628		0.19898	15749.8
-0.50409	4019.26		-0.50409	467.88		-0.5041	7358		0.2012	13077.8		0.2012	387368		0.2012	18974.4
-0.50189	3934.2		-0.50189	463.16		-0.50189	7551.07		0.20342	13025.3		0.20342	412899		0.20342	19927.1
-0.49968	3962.34		-0.49968	468.267		-0.49968	7358		0.20564	12862.4		0.20564	431269		0.20564	20718
-0.49747	3683.34		-0.49747	485.627		-0.49747	7121.2		0.20786	12718.3		0.20786	457871		0.20786	21804.8
-0.49526	4031.6		-0.49526	515.107		-0.49527	7396.53		0.21009	12554.3		0.21009	489964		0.21009	23191.6
-0.49306	3768.4		-0.49306	486.147		-0.49306	7144.13		0.21231	12340.2		0.21231	526303		0.21231	25001.8
-0.49085	3739.6		-0.49085	506.147		-0.49085	7247.6		0.21453	12460.5		0.21453	610432		0.21453	27978.4
-0.48864	3714.93		-0.48864	524.2		-0.48864	7716		0.21675	12587		0.21675	684438		0.21675	31188.2
-0.48643	3517.53		-0.48643	533.853		-0.48643	7610.8		0.21897	13044.5		0.21897	821398		0.21897	36717
-0.48422	3663.2		-0.48422	497.187		-0.48422	7277.47		0.22119	13457.2		0.22119	947382		0.22119	42552.8
-0.48201	3940.47		-0.48201	467.013		-0.48202	7110.8		0.22341	14268.7		0.22341	1142870		0.22341	52718.8
-0.47981	3907.14		-0.4798	479.307		-0.47981	6979.2		0.22563	15628		0.22563	1401260		0.22563	66534.8
-0.4776	3627.26		-0.4776	498.96		-0.4776	6789.6		0.22786	17651.4		0.22786	1789440		0.22786	86843.2
-0.47539	3554.53		-0.47539	521.947		-0.47539	6712.53		0.23008	22198.7		0.23008	2671150		0.23008	128504
-0.47318	3706.26		-0.47318	526.667		-0.47318	7019.47		0.2323	29006.9		0.2323	3996240		0.2323	131070
-0.47097	3880.74		-0.47097	502.813		-0.47097	7328.13		0.23452	38990.2		0.23452	6412440		0.23452	131070
-0.46876	3969.47		-0.46876	499.307		-0.46876	7024.67		0.23674	60115.1		0.23674	6553500		0.23674	131070
-0.46655	3838.74		-0.46655	505.973		-0.46655	7102.13		0.23896	65535		0.23896	6553500		0.23896	131070
-0.46434	3909.74		-0.46434	483.507		-0.46434	7465.33		0.24118	65535		0.24118	6553500		0.24118	131070
-0.46213	3897.4		-0.46213	500		-0.46213	7707.33		0.2434	65535		0.2434	6553500		0.2434	131070
-0.45992	3752.6		-0.45992	528.613		-0.45992	7698.67		0.24562	65535		0.24562	6553500		0.24562	131070
-0.45771	3868.4		-0.45771	495.973		-0.45771	7696.93		0.24784	65535		0.24784	6553500		0.24784	131070
-0.4555	3972.07		-0.4555	479.48		-0.4555	7387.87		0.25006	65535		0.25006	6553500		0.25006	131070
-0.45328	4038.53		-0.45328	480		-0.45329	7145.87		0.25228	65535		0.25228	6553500		0.25228	130248
-0.45107	4078.14		-0.45107	487.88		-0.45108	7417.73		0.2545	65535		0.2545	6553500		0.2545	114875
-0.44886	3914.07		-0.44886	516.84		-0.44886	7689.6		0.25672	65535		0.25672	6553500		0.25672	61625.8
-0.44665	3793.93		-0.44665	562.12		-0.44665	7928.13		0.25894	65535		0.25894	6553500		0.25894	42105.8
-0.44444	3691.34		-0.44444	545.973		-0.44444	7952.8		0.26115	65535		0.26115	6553500		0.26115	30960.4
-0.44223	3593.93		-0.44223	560.173		-0.44223	7845.87		0.26337	65535		0.26337	6553500		0.26337	23380.2
-0.44002	3626.4		-0.44002	583.16		-0.44002	7780.93		0.26559	65535		0.26559	6553500		0.26559	17860.3
-0.4378	3771.2		-0.4378	530.52		-0.43781	7563.6		0.26781	65535		0.26781	6553500		0.26781	13935.4
-0.43559	3845.66		-0.43559	560.52		-0.43559	7538.93		0.27003	60978.8		0.27003	6553500		0.27003	11381.9
-0.43338	4092.86		-0.43338	539.133		-0.43338	7575.73		0.27225	40940.2		0.27225	6191730		0.27225	9500.92
-0.43117	4045.66		-0.43117	508.093		-0.43117	7379.2		0.27447	27467.8		0.27447	4352080		0.27447	8099.48
-0.42895	4029.86		-0.42895	554.933		-0.42896	7182.67		0.27668	21311.3		0.27668	2732070		0.27668	7201.5
-0.42674	4065.8		-0.42674	548.96		-0.42674	7280.93		0.2789	16302.4		0.2789	1916420		0.2789	6312.46
-0.42453	4173.8		-0.42453	536.667		-0.42453	7549.33		0.28112	12976.4		0.28112	1394820		0.28112	5556.48
-0.42232	4122.06		-0.42232	527.36		-0.42232	7682.67		0.28334	10734.6		0.28334	1077870		0.28334	4913.78
-0.4201	3865.8		-0.4201	494.027		-0.4201	7486.13		0.28556	9035.67		0.28556	842492		0.28556	4469.44
-0.41789	3845.66		-0.41789	467.36		-0.41789	7647.6		0.28777	8076.94		0.28777	706282		0.28777	4164.02
-0.41568	4284.4		-0.41568	501.733		-0.41568	7889.6		0.28999	6852.01		0.28999	562592		0.28999	3728.22
-0.41346	4332.66		-0.41346	500.173		-0.41346	7763.2		0.29221	6209.12		0.29221	483775		0.29221	3462.36
-0.41125	4428.14		-0.41125	530.173		-0.41125	8105.6		0.29442	5656.35		0.29442	413082		0.29442	3226.5
-0.40903	4373.8		-0.40903	543.68		-0.40904	8100.4		0.29664	5163.69		0.29664	361301		0.29664	3046.1
-0.40682	4222.06		-0.40682	570		-0.40682	8207.33		0.29886	4843.3		0.29886	328769		0.29886	2898.76
-0.40461	4081.6		-0.40461	540		-0.40461	8184.4		0.30107	4556.35		0.30107	302203		0.30107	2728.34
-0.40239	4104.34		-0.40239	530.52		-0.40239	7793.07		0.30329	4227.28		0.30329	268213		0.30329	2594.44
-0.40018	4269.27		-0.40018	597.013		-0.40018	7624.67		0.30551	3927.38		0.30551	237920		0.30551	2443.04
-0.39796	4239.4		-0.39796	613.16		-0.39796	7595.2		0.30772	3687.8		0.30772	215922		0.30772	2302.42
-0.39575	4489.6		-0.39575	596.667		-0.39575	8237.2		0.30994	3459.75		0.30994	195591		0.30994	2201.2
-0.39353	4278.14		-0.39353	560.173		-0.39353	8533.73		0.31215	3246.34		0.31215	173967		0.31215	2101.74
-0.39132	4400.86		-0.39132	553.853		-0.39132	8960.13		0.31437	3087.56		0.31437	163901		0.31437	1980.97
-0.3891	4351.73		-0.3891	553.507		-0.3891	8686.13		0.31659	2946.82		0.31659	150878		0.31659	1873.6
-0.38689	4137.66		-0.38689	529.48		-0.38689	8217.73		0.3188	2797.03		0.3188	139749		0.3188	1815.07
-0.38467	4149.14		-0.38467	538.267		-0.38467	8235.47		0.32102	2709.16		0.32102	132648		0.32102	1753.17
-0.38246	4226.4		-0.38246	574.413		-0.38246	8351.07		0.32323	2542.74		0.32323	123378		0.32323	1661.32
-0.38024	4077.26		-0.38024	556.32		-0.38024	8647.6		0.32545	2457.97		0.32545	115634		0.32545	1595.37
-0.37802	4208		-0.37802	520.347		-0.37803	8821.2		0.32766	2352.04		0.32766	109838		0.32766	1572.43
-0.37581	4286.14		-0.37581	583.68		-0.37581	8822.93		0.32987	2263.61		0.32987	104246		0.32987	1525.02
-0.37359	4108.86		-0.37359	562.467		-0.37359	8642.4		0.33209	2175.69		0.33209	98817.8		0.33209	1470.44
-0.37138	4030.74		-0.37138	530.52		-0.37138	9035.47		0.3343	2102.49		0.3343	94351.1		0.3343	1402.67
-0.36916	4227.27		-0.36916	563.16		-0.36916	9074		0.33652	2045.14		0.33652	90681.5		0.33652	1342.09
-0.36694	4212.34		-0.36694	566.667		-0.36694	8740.67		0.33873	1995.45		0.33873	86044.5		0.33873	1312.61
-0.36473	4032.47		-0.36473	570.173		-0.36473	8710.8		0.34094	1934.07		0.34094	84007.6		0.34094	1301.23
-0.36251	3982.47		-0.36251	582.467		-0.36251	9159.73		0.34316	1878.43		0.34316	82014.8		0.34316	1255.89
-0.36029	4245.66		-0.36029	590.213		-0.36029	9526.8		0.34537	1805.2		0.34537	77687.4		0.34537	1253.92
-0.35807	4351.94		-0.35807	543.72		-0.35808	8789.6		0.34758	1739.15		0.34758	73628.8		0.34758	1205.32
-0.35586	4317.53		-0.35586	579.307		-0.35586	8900.4		0.3498	1702.77		0.3498	71768.8		0.3498	1165.8
-0.35364	4350		-0.35364	601.773		-0.35364	8607.33		0.35201	1663.8		0.35201	69626.5		0.35201	1171.71
-0.35142	4321		-0.35142	588.96		-0.35142	8786.13		0.35422	1600.53		0.35422	67726.2		0.35422	1147.87
-0.34921	4183.34		-0.3492	559.48		-0.34921	8947.6		0.35644	1545.55		0.35644	65292.2		0.35644	1110.49
-0.34699	4146.53		-0.34699	555.973		-0.34699	8838.93		0.35865	1520.84		0.35865	63058		0.35865	1099.87
-0.34477	4230.73		-0.34477	579.133		-0.34477	9205.6		0.36086	1501.49		0.36086	62154.7		0.36086	1066.6
-0.34255	4340.47		-0.34255	596.493		-0.34255	9396.53		0.36307	1463.85		0.36307	60458		0.36307	1039.95
-0.34033	4425.53		-0.34033	622.987		-0.34033	9040.67		0.36528	1429.13		0.36528	59363.7		0.36528	1051.9
-0.33812	4468.6		-0.33812	624.933		-0.33812	9351.46		0.36749	1379.53		0.36749	57791.9		0.36749	1023.23
-0.3359	4507.14		-0.3359	643.893		-0.3359	9102.13		0.36971	1332.28		0.36971	56559.5		0.36971	1010.54
-0.33368	4564.06		-0.33368	599.48		-0.33368	8803.87		0.37192	1304.93		0.37192	56690.7		0.37192	1010.58
-0.33146	4439.4		-0.33146	625.453		-0.33146	8979.2		0.37413	1296.9		0.37413	56523.5		0.37413	1006.62
-0.32924	4373.6		-0.32924	654.76		-0.32924	9447.6		0.37634	1280.56		0.37634	56290.1		0.37634	985.268
-0.32702	4498.27		-0.32702	652.64		-0.32702	9596.93		0.37855	1232.88		0.37855	54194.6		0.37855	949.256
-0.3248	4744.8		-0.3248	650.867		-0.32481	9260.13		0.38076	1209.91		0.38076	53900		0.38076	974.642
-0.32259	4958.66		-0.32258	610.52		-0.32259	9603.87		0.38297	1171.52		0.38297	52270.6		0.38297	991.958
-0.32037	4618.4		-0.32037	613.16		-0.32037	9152.8		0.38518	1160.29		0.38518	54225.6		0.38518	985.97
-0.31815	4758.66		-0.31815	590.867		-0.31815	9352.8		0.38739	1155.29		0.38739	53034.2		0.38739	962.582
-0.31593	4847.4		-0.31593	609.653		-0.31593	9645.87		0.3896	1131.87		0.3896	52027.3		0.3896	971.07
-0.31371	4634.2		-0.31371	642.64		-0.31371	9975.73		0.39181	1127.79		0.39181	52294.6		0.39181	931.946
-0.31149	4602.6		-0.31149	638.44		-0.31149	9951.07		0.39402	1119.09		0.39402	53453.8		0.39402	929.946
-0.30927	4762.34		-0.30927	605.28		-0.30927	9722.93		0.39623	1092.17		0.39623	53220.2		0.39623	940.588
-0.30705	4577.27		-0.30705	600		-0.30705	10526.8		0.39844	1065.95		0.39844	52192.2		0.39844	939.322
-0.30483	4488.73		-0.30483	612.64		-0.30483	10126.8		0.40065	1054.31		0.40065	52595.2		0.40065	935.964
-0.30261	4837		-0.30261	638.613		-0.30261	9835.47		0.40285	1035.26		0.40285	53528.2		0.40285	955.364
-0.30039	4911.66		-0.30039	660.347		-0.30039	9670.53		0.40506	1012.65		0.40506	54027.6		0.40506	972.606
-0.29817	5112.35		-0.29817	636.493		-0.29817	9380.93		0.40727	990.94		0.40727	55094.3		0.40727	982.41
-0.29595	5329.85		-0.29595	637.533		-0.29595	9579.2		0.40948	984.285		0.40948	55268.5		0.40948	993.79
-0.29373	5188.75		-0.29373	623.68		-0.29373	10102.1		0.41169	988.592		0.41169	55529.4		0.41169	1005.8
-0.29151	5003.65		-0.29151	625.973		-0.29151	10398.7		0.41389	982.199		0.41389	55994.6		0.41389	1004.6
-0.28929	5338.75		-0.28929	661.947		-0.28929	10591.7		0.4161	959.862		0.4161	54938.7		0.4161	1025.29
-0.28707	5695.65		-0.28707	648.44		-0.28707	10791.7		0.41831	961.217		0.41831	58358.6		0.41831	1024.16
-0.28485	5603.45		-0.28484	709.48		-0.28485	10563.6		0.42051	976.526		0.42051	61123.8		0.42051	1045.42
-0.28262	5784.2		-0.28262	746.013		-0.28263	10767.1		0.42272	961.472		0.42272	61789.8		0.42272	1077.24
-0.2804	6124.65		-0.2804	689.133		-0.2804	10875.7		0.42493	950.081		0.42493	63231.5		0.42493	1089.44
-0.27818	6181.6		-0.27818	728.96		-0.27818	11116		0.42713	953.297		0.42713	64725.6		0.42713	1133.5
-0.27596	6570.15		-0.27596	781.947		-0.27596	11642.4		0.42934	962.979		0.42934	67584.7		0.42934	1163.38
-0.27374	7308		-0.27374	792.64		-0.27374	12138.9		0.43155	968.94		0.43155	67590.4		0.43155	1212.67
-0.27152	7583.55		-0.27152	795.973		-0.27152	12128.1		0.43375	963.916		0.43375	69928.2		0.43375	1274.69
-0.2693	8558.2		-0.2693	861.427		-0.2693	12291.3		0.43596	952		0.43596	73264.6		0.43596	1274.27
-0.26707	9198.45		-0.26707	969.307		-0.26708	12868.8		0.43816	962.378		0.43816	75738.7		0.43816	1352.71
-0.26485	9680.75		-0.26485	1003.16		-0.26485	14035.5		0.44037	981.306		0.44037	79435.7		0.44037	1450.56
-0.26263	10012.4		-0.26263	997.573		-0.26263	15241.1		0.44257	1007.23		0.44257	83635.1		0.44257	1486.72
-0.26041	10339.6		-0.26041	970.56		-0.26041	15500.8		0.44478	1044.21		0.44478	88437.5		0.44478	1587.58
-0.25819	10435.2		-0.25819	919.653		-0.25819	15660.1		0.44698	1059.9		0.44698	93469.1		0.44698	1713.55
-0.25597	9857.15		-0.25597	888.227		-0.25597	17402.1		0.44919	1069.04		0.44919	99498.5		0.44919	1859.5
-0.25374	8538.55		-0.25374	873.333		-0.25374	17703.9		0.45139	1088.06		0.45139	104535		0.45139	2028.04
-0.25152	8088.75		-0.25152	744.2		-0.25152	17793.5		0.45359	1123.65		0.45359	111342		0.45359	2231.96
-0.2493	6890.25		-0.2493	769.653		-0.2493	17161.9		0.4558	1167.97		0.4558	120238		0.4558	2453.92
-0.24708	6532.45		-0.24708	769.827		-0.24708	16033.7		0.458	1222.34		0.458	129157		0.458	2669.86
-0.24485	6458		-0.24485	726.493		-0.24485	15561.9		0.4602	1276.3		0.4602	137960		0.4602	2921.1
-0.24263	6291.35		-0.24263	718.613		-0.24263	15454.9		0.46241	1316.35		0.46241	149385		0.46241	3299.36
-0.24041	6129.85		-0.24041	714.587		-0.24041	15026.8		0.46461	1423.66		0.46461	164881		0.46461	3753.08
-0.23819	6215.8		-0.23819	689.307		-0.23819	14344.1		0.46681	1515.59		0.46681	183576		0.46681	4386.58
-0.23596	6256.05		-0.23596	739.307		-0.23596	14532		0.46901	1641.25		0.46901	206029		0.46901	5117.9
-0.23374	6112.35		-0.23374	680.693		-0.23374	13977.9		0.47121	1771.32		0.47121	229164		0.47121	6038.9
-0.23152	6195.65		-0.23152	684.373		-0.23152	14184.8		0.47342	1943.54		0.47342	258768		0.47342	7142.62
-0.22929	6485.25		-0.22929	679.653		-0.22929	13860.1		0.47562	2153.89		0.47562	297673		0.47562	8596.24
-0.22707	6469.45		-0.22707	678.44		-0.22707	13703.9		0.47782	2422.01		0.47782	344701		0.47782	10401.4
-0.22485	6293.95		-0.22485	691.947		-0.22485	14130.3		0.48002	2729.93		0.48002	396776		0.48002	12418.3
-0.22262	6214.05		-0.22262	722.813		-0.22262	14639.3		0.48222	3114.59		0.48222	464182		0.48222	14737.2
-0.2204	6426.4		-0.2204	726.493		-0.2204	13625.1		0.48442	3626.72		0.48442	559377		0.48442	17538.3
-0.21818	6605.4		-0.21818	717.533		-0.21818	13756.7		0.48662	4289.99		0.48662	680138		0.48662	20484
-0.21595	6485.25		-0.21595	689.48		-0.21595	13218.1		0.48882	5179.11		0.48882	835175		0.48882	22845.6
-0.21373	6672.05		-0.21373	705.453		-0.21373	13696.9		0.49102	6299.98		0.49102	1055930		0.49102	24851
-0.21151	6586.8		-0.21151	694.587		-0.21151	13935.5		0.49322	7750.94		0.49322	1330550		0.49322	26097.4
-0.20928	6524.45		-0.20928	721.427		-0.20928	14103.9		0.49542	9975.19		0.49542	1714650		0.49542	26402.8
-0.20706	6552.6		-0.20706	755.107		-0.20706	14335.5		0.49762	12817.4		0.49762	2159350		0.49762	25881.2
-0.20483	6601.75		-0.20483	758.44		-0.20483	13940.7		0.49982	16580		0.49982	2705090		0.49982	24140.4
-0.20261	6990.45		-0.20261	760.173		-0.20261	13984.8		0.50202	20424.7		0.50202	3239920		0.50202	21924
-0.20039	7237.85		-0.20039	786.84		-0.20039	14306		0.50422	25219.3		0.50422	3908870		0.50422	19093.1
-0.19816	7172.95		-0.19816	786.147		-0.19816	14181.3		0.50641	29853.3		0.50641	4628740		0.50641	16113.1
-0.19594	6832.45		-0.19594	789.653		-0.19594	14151.5		0.50861	34132.1		0.50861	5371810		0.50861	13234.5
-0.19371	6851.75		-0.19371	750		-0.19371	14419.9		0.51081	37786.1		0.51081	6068950		0.51081	10734.1
-0.19149	7031.6		-0.19149	710.347		-0.19149	14690		0.51301	40954.2		0.51301	6553500		0.51301	8564.06
-0.18926	7148.25		-0.18926	735.627		-0.18926	14660.1		0.5152	42651.9		0.5152	6553500		0.5152	6902.68
-0.18704	7542.2		-0.18704	813.027		-0.18704	14617.7		0.5174	43141.2		0.5174	6553500		0.5174	5687.12
-0.18482	8011.45		-0.18482	847.227		-0.18482	14663.6		0.5196	42184.6		0.5196	6553500		0.5196	4750.54
-0.18259	8013.2		-0.18259	823.507		-0.18259	14853.2		0.52179	39941.2		0.52179	6553500		0.52179	3992.46
-0.18037	7699.15		-0.18037	806.147		-0.18037	15279.6		0.52399	36786.5		0.52399	6484940		0.52399	3429.66
-0.17814	7912.35		-0.17814	805.973		-0.17814	15914.7		0.52619	32740.3		0.52619	5803460		0.52619	2953.04
-0.17592	8143.05		-0.17592	842.12		-0.17592	16646.3		0.52838	28698.7		0.52838	5059520		0.52838	2601.22
-0.17369	8229		-0.17369	885.28		-0.17369	17362.3		0.53058	25205.4		0.53058	4414720		0.53058	2274.54
-0.17147	8919.45		-0.17147	882.467		-0.17147	17192.1		0.53277	21299		0.53277	3763200		0.53277	1955.46
-0.16924	9016		-0.16924	863.333		-0.16924	17504.3		0.53497	17074.5		0.53497	3047930		0.53497	1686.86
-0.16702	8847.6		-0.16702	875.627		-0.16702	18120.3		0.53716	13761.9		0.53716	2466510		0.53716	1507.96
-0.16479	8807.15		-0.16479	820.347		-0.16479	17981.7		0.53936	11131.9		0.53936	1986780		0.53936	1373.3
-0.16257	9202.8		-0.16257	884.027		-0.16257	17674.4		0.54155	9021.68		0.54155	1594070		0.54155	1238.65
-0.16034	9577.45		-0.16034	946.667		-0.16034	18054.9		0.54374	7307.96		0.54374	1267140		0.54374	1095.96
-0.15812	9895.85		-0.15812	966.32		-0.15812	19230.7		0.54594	5979.62		0.54594	1025600		0.54594	992
-0.15589	10376.4		-0.15589	976.32		-0.15589	18754.9		0.54813	4962.62		0.54813	837594		0.54813	901.4
-0.15366	10740.5		-0.15366	981.947		-0.15366	20356.7		0.55032	4181.35		0.55032	702158		0.55032	839.268
-0.15144	11157.1		-0.15144	1044.76		-0.15144	20060.5		0.55252	3591.42		0.55252	596860		0.55252	779.238
-0.14921	11440.6		-0.14921	988.787		-0.14921	20072.7		0.55471	3056.56		0.55471	502719		0.55471	739.31
-0.14699	11846.8		-0.14699	1006.32		-0.14699	20416.4		0.5569	2625.8		0.5569	429617		0.5569	691.334
-0.14476	11894.8		-0.14476	1030.87		-0.14476	20718.1		0.55909	2316.96		0.55909	371694		0.55909	632.702
-0.14254	11683.4		-0.14254	1018.75		-0.14254	20484.8		0.56128	2039.48		0.56128	327342		0.56128	588.054
-0.14031	11731.8		-0.14031	975.067		-0.14031	18895.2		0.56348	1831.75		0.56348	288899		0.56348	544.738
-0.13808	10061		-0.13808	874.547		-0.13809	15510		0.56567	1645.31		0.56567	258217		0.56567	521.358
-0.13586	7468		-0.13586	691.387		-0.13586	9939.87		0.56786	1484		0.56786	232021		0.56786	501.262
-0.13363	4461.94		-0.13363	525.413		-0.13363	5550.67		0.57005	1365.87		0.57005	210092		0.57005	480.612
-0.13141	2585.74		-0.13141	392.253		-0.13141	3168.4		0.57224	1253.23		0.57224	192328		0.57224	460.006
-0.12918	1725.34		-0.12918	291.387		-0.12918	2364.93		0.57443	1177.91		0.57443	181352		0.57443	434.012
-0.12696	1320.13		-0.12695	230.347		-0.12696	2098.27		0.57662	1061.5		0.57662	161213		0.57662	374.03
-0.12473	1150		-0.12473	266.493		-0.12473	2210.4		0.57881	973.486		0.57881	142998		0.57881	371.364
-0.1225	1180.73		-0.1225	226.667		-0.1225	2001.73		0.581	904.271		0.581	129890		0.581	341.208
-0.12028	1067.54		-0.12028	206.84		-0.12028	1868.4		0.58319	860.64		0.58319	121652		0.58319	352.624
-0.11805	1071		-0.11805	216.84		-0.11805	1864.93		0.58538	819.613		0.58538	112320		0.58538	333.964
-0.11582	1103.46		-0.11582	220.173		-0.11582	1929.87		0.58756	775.949		0.58756	105559		0.58756	319.958
-0.1136	1118.4		-0.1136	226.32		-0.1136	1968.4		0.58975	722		0.58975	99288.6		0.58975	313.946
-0.11137	1118.4		-0.11137	242.813		-0.11137	1735.07		0.59194	692.655		0.59194	92293.1		0.59194	291.928
-0.10915	1151.73		-0.10915	236.493		-0.10915	1738.53		0.59413	660.291		0.59413	87968.5		0.59413	265.976
-0.10692	1114.93		-0.10692	246.84		-0.10692	1833.33		0.59631	627.901		0.59631	82310.8		0.59631	267.346
-0.10469	1117.54		-0.10469	220.693		-0.10469	2001.73		0.5985	596.685		0.5985	77125.9		0.5985	266.702
-0.10247	1150.87		-0.10247	227.707		-0.10247	2001.73		0.60069	575.223		0.60069	73434.8		0.60069	254.636
-0.10024	1166.66		-0.10024	237.36		-0.10024	2000		0.60288	537.244		0.60288	68400		0.60288	245.982
-0.09801	1118.4		-0.09801	233.853		-0.09801	2068.4		0.60506	519.664		0.60506	67203.3		0.60506	241.334
-0.09579	1020.13		-0.09579	224.027		-0.09579	1942		0.60725	519.979		0.60725	63802.4		0.60725	241.958
-0.09356	1015.8		-0.09356	230.347		-0.09356	1861.47		0.60943	497.979		0.60943	59539.3		0.60943	239.28
-0.09133	970.135		-0.09133	233.333		-0.09133	1794.8		0.61162	472.673		0.61162	57967.9		0.61162	239.286
-0.08911	1050		-0.08911	220.347		-0.08911	2059.73		0.6138	459.36		0.6138	56560.4		0.6138	233.346
-0.08688	1033.34		-0.08688	236.32		-0.08688	2131.6		0.61599	447.994		0.61599	52868.5		0.61599	232
-0.08465	1067.54		-0.08465	232.987		-0.08465	1970.13		0.61817	435.652		0.61817	52797.6		0.61817	221.994
-0.08243	1117.54		-0.08243	210.347		-0.08243	1738.53		0.62036	410.67		0.62036	49400.6		0.62036	235.952
-0.0802	1115.8		-0.0802	226.32		-0.0802	1803.47		0.62254	413.691		0.62254	48199.1		0.62254	220.006
-0.07797	1002.6		-0.07797	170.867		-0.07797	1966.67		0.62472	412.679		0.62472	47797.9		0.62472	214.714
-0.07574	1052.6		-0.07574	227.36		-0.07575	1833.33		0.62691	398.997		0.62691	46897.6		0.62691	224.702
-0.07352	1033.34		-0.07352	216.493		-0.07352	1900		0.62909	386.006		0.62909	44767.6		0.62909	228.702
-0.07129	1000		-0.07129	212.987		-0.07129	1900		0.63127	387.628		0.63127	44869.1		0.63127	235.316
-0.06906	967.535		-0.06906	216.84		-0.06906	1768.4		0.63345	383.697		0.63345	43965.5		0.63345	235.964
-0.06684	999.135		-0.06684	220.52		-0.06684	1966.67		0.63564	372.685		0.63564	43144.4		0.63564	254.6
-0.06461	1071.87		-0.06461	216.84		-0.06461	1938.53		0.63782	363.021		0.63782	42471.2		0.63782	258.012
-0.06238	1217.54		-0.06238	202.987		-0.06238	1931.6		0.64	364.297		0.64	40464.9		0.64	238.042
-0.06016	1101.73		-0.06016	186.84		-0.06016	1800		0.64218	359.265		0.64218	40036.6		0.64218	230.006
-0.05793	1035.93		-0.05793	200.347		-0.05793	1835.07		0.64436	359.303		0.64436	39000.9		0.64436	247.28
-0.0557	1002.6		-0.0557	220		-0.0557	1836.8		0.64654	373.294		0.64654	39201.8		0.64654	247.28
-0.05347	1001.74		-0.05347	216.493		-0.05347	1993.07		0.64872	369.676		0.64872	39666.7		0.64872	284.554
-0.05125	1099.13		-0.05125	184.373		-0.05125	1893.07		0.6509	362		0.6509	38163.4		0.6509	289.232
-0.04902	1166.66		-0.04902	210		-0.04902	1933.33		0.65308	347.619		0.65308	38864.3		0.65308	336.302
-0.04679	1050		-0.04679	200.173		-0.04679	1671.87		0.65526	345.976		0.65526	38702.4		0.65526	343.624
-0.04457	1033.34		-0.04457	215.973		-0.04457	1706.93		0.65744	352.583		0.65744	37768.5		0.65744	315.796
-0.04234	1115.8		-0.04234	212.813		-0.04234	1935.07		0.65962	348.336		0.65962	37497.9		0.65962	302.564
-0.04011	1180.73		-0.04011	193.68		-0.04011	1958		0.6618	365.297		0.6618	38365.5		0.6618	311.256
-0.03788	1083.34		-0.03788	223.507		-0.03788	1875.33		0.66398	346.012		0.66398	38136.6		0.66398	301.286
-0.03566	967.535		-0.03566	203.333		-0.03566	2003.47		0.66615	347.97		0.66615	38435.7		0.66615	305.316
-0.03343	950.865		-0.03343	206.84		-0.03343	2001.73		0.66833	351.628		0.66833	38598.2		0.66833	315.988
-0.0312	983.335		-0.0312	213.68		-0.0312	1931.6		0.67051	355.315		0.67051	38330.9		0.67051	334.63
-0.02898	1033.34		-0.02898	223.68		-0.02898	1796.53		0.67268	358.595		0.67268	38195.5		0.67268	345.976
-0.02675	1001.74		-0.02675	226.493		-0.02675	1791.33		0.67486	369.64		0.67486	38697.9		0.67486	338.648
-0.02452	947.4		-0.02452	205.8		-0.02452	1894.8		0.67704	353.955		0.67704	38467.6		0.67704	341.31
-0.02229	1132.46		-0.02229	204.2		-0.02229	1938.53		0.67921	357.97		0.67921	40199.1		0.67921	350.53
-0.02007	886.8		-0.02007	227.013		-0.02007	1971.87		0.68139	360.649		0.68139	41834.2		0.68139	339.268
-0.01784	933.335		-0.01784	239.653		-0.01784	1870.13		0.68356	370.613		0.68356	42201.5		0.68356	345.364
-0.01561	1014.93		-0.01561	239.48		-0.01561	1768.4		0.68574	366.997		0.68574	43068.2		0.68574	373.976
-0.01338	1033.34		-0.01338	232.987		-0.01338	1864.93		0.68791	375.042		0.68791	43701.8		0.68791	391.214
-0.01116	1083.34		-0.01116	216.667		-0.01116	1868.4		0.69009	386.682		0.69009	44000		0.69009	399.208
-0.00893	1003.47		-0.00893	213.333		-0.00893	1763.2		0.69226	386.285		0.69226	44497.9		0.69226	414.036
-0.0067	1019.26		-0.0067	183.333		-0.0067	2094.8		0.69443	389.247		0.69443	46705.1		0.69443	417.952
-0.00448	1084.2		-0.00448	207.36		-0.00447	1966.67		0.69661	406.964		0.69661	46973.2		0.69661	471.928
-0.00225	1133.34		-0.00225	241.733		-0.00225	1835.07		0.69878	434.664		0.69878	52134.8		0.69878	573.304
-5.25603e-05	998.265		-6.27015e-05	231.387		-2.45336e-05	1793.07		0.70095	475.982		0.70095	56667.3		0.70095	745.862
0.00221	1047.4		0.00221	197.187		0.00221	1873.6		0.70312	506.97		0.70312	60700.9		0.70312	851.958
0.00443	1044.8		0.00444	200		0.00443	1675.33		0.7053	519.922		0.7053	63662.8		0.7053	930.648
0.00666	1048.27		0.00666	203.853		0.00666	1671.87		0.70747	537.568		0.70747	66127.9		0.70747	1029.87
0.00889	1016.66		0.00889	190.693		0.00889	1736.8		0.70964	561.598		0.70964	70457.4		0.70964	1112.42
0.01112	967.535		0.01112	180.52		0.01112	1703.47		0.71181	592.253		0.71181	72627.1		0.71181	1236.47
0.01334	1003.47		0.01334	187.013		0.01334	1766.67		0.71398	616.595		0.71398	77128.8		0.71398	1355.9
0.01557	1036.8		0.01557	186.84		0.01557	1863.2		0.71615	653.667		0.71615	82553.5		0.71615	1503.23
0.0178	915.8		0.0178	207.013		0.0178	1863.2		0.71832	688.253		0.71832	87157.4		0.71832	1660.67
0.02003	951.735		0.02003	203.16		0.02003	1935.07		0.72049	725.949		0.72049	90697.3		0.72049	1877.34
0.02225	966.665		0.02225	196.667		0.02225	1731.6		0.72266	756.961		0.72266	98822		0.72266	2090.64
0.02448	984.2		0.02448	210.173		0.02448	1536.8		0.72483	801.592		0.72483	106396		0.72483	2323.3
0.02671	938.535		0.02671	197.013		0.02671	1964.93		0.727	844.607		0.727	113505		0.727	2580.74
0.02894	1034.2		0.02894	197.36		0.02894	1893.07		0.72917	908.607		0.72917	122140		0.72917	2877.72
0.03116	1097.4		0.03116	194.027		0.03116	1831.6		0.73133	993.487		0.73133	133970		0.73133	3169
0.03339	1082.46		0.03339	197.013		0.03339	1866.67		0.7335	1078.86		0.7335	149086		0.7335	3479.5
0.03562	1014.93		0.03562	213.853		0.03562	1933.33		0.73567	1143.98		0.73567	158025		0.73567	3754.34
0.03784	1000		0.03784	207.36		0.03784	1963.2		0.73783	1245.97		0.73783	172003		0.73783	4127.72
0.04007	916.665		0.04007	202.987		0.04007	1964.93		0.74	1354.26		0.74	188174		0.74	4340.9
0.0423	1192.2		0.0423	203.853		0.0423	1845.47		0.74217	1472.65		0.74217	207138		0.74217	4541.34
0.04453	981.6		0.04453	190		0.04453	1798.27		0.74433	1650.27		0.74433	226913		0.74433	4828.48
0.04675	1041.34		0.04675	213.507		0.04675	1861.47		0.7465	1873.42		0.7465	255540		0.7465	4939.42
0.04898	1029.87		0.04898	209.653		0.04898	1868.4		0.74866	2106.14		0.74866	283588		0.74866	4865.48
0.05121	964.065		0.05121	203.507		0.05121	1763.2		0.75083	2356.23		0.75083	320023		0.75083	4772.7
0.05343	929.865		0.05343	207.187		0.05343	1798.27		0.75299	2651.55		0.75299	360180		0.75299	4645.36
0.05566	948.265		0.05566	213.507		0.05566	1896.53		0.75516	2971.6		0.75516	395725		0.75516	4494.5
0.05789	902.6		0.05789	223.507		0.05789	1694.8		0.75732	3407.11		0.75732	441268		0.75732	4266.42
0.06012	969.265		0.06012	223.507		0.06012	1661.47		0.75948	3838.36		0.75948	491840		0.75948	4003.8
0.06234	1081.6		0.06234	214.027		0.06234	1829.87		0.76165	4248.58		0.76165	541312		0.76165	3711.22
0.06457	950		0.06457	230.173		0.06457	1705.2		0.76381	4761.76		0.76381	594260		0.76381	3404.96
0.0668	1084.2		0.0668	210.173		0.0668	2061.47		0.76597	5257.42		0.76597	645513		0.76597	3119.5
0.06902	1066.66		0.06902	197.36		0.06902	1773.6		0.76813	5666.77		0.76813	693981		0.76813	2809.72
0.07125	1050.87		0.07125	213.16		0.07125	1870.13		0.7703	6152.67		0.7703	756271		0.7703	2523.1
0.07348	1116.66		0.07348	219.653		0.07348	1863.2		0.77246	6450.24		0.77246	802057		0.77246	2271.2
0.0757	1085.93		0.0757	226.667		0.0757	1896.53		0.77462	6684.63		0.77462	844868		0.77462	2079.9
0.07793	1071.87		0.07793	233.507		0.07793	2000		0.77678	6923.86		0.77678	882993		0.77678	1914.95
0.08016	1056.93		0.08016	229.307		0.08016	1996.53		0.77894	7061.54		0.77894	913537		0.77894	1745.57
0.08239	1018.4		0.08239	242.293		0.08239	1828.13		0.7811	7058.56		0.7811	929279		0.7811	1547.86
0.08461	952.6		0.08461	269.653		0.08461	1666.67		0.78326	7076.65		0.78326	955804		0.78326	1395.26
0.08684	1021.87		0.08684	239.133		0.08684	1800		0.78542	6895.74		0.78542	948043		0.78542	1291.12
0.08907	1198.27		0.08907	233.507		0.08907	2026.4		0.78757	6661.38		0.78757	924291		0.78757	1194.5
0.09129	1296.54		0.09129	216.84		0.09129	1768.4		0.78973	6449.85		0.78973	898158		0.78973	1153.73
0.09352	1069.27		0.09352	214.027		0.09352	2159.73		0.79189	6044.32		0.79189	847946		0.79189	1065.87
0.09575	1032.46		0.09575	207.707		0.09575	2159.73		0.79405	5862.04		0.79405	822437		0.79405	990.612
0.09797	1066.66		0.09797	204.027		0.09797	2064.93		0.79621	5429.79		0.79621	773043		0.79621	914.542
0.1002	1166.66		0.1002	203.16		0.1002	1966.67		0.79836	5110.75		0.79836	724579		0.79836	815.274
0.10243	1181.6		0.10243	206.32		0.10243	1798.27		0.80052	4703.18		0.80052	664815		0.80052	770.81
0.10465	1100		0.10465	240.173		0.10465	1635.07		0.80267	4285.38		0.80267	609539		0.80267	731.452
0.10688	1248.27		0.10688	255.8		0.10688	1801.73		0.80483	3847.31		0.80483	556455		0.80483	692.078
0.10911	1180.73		0.10911	217.187		0.10911	2168.4		0.80699	3379.82		0.80699	495848		0.80699	642.774
0.11133	1356.93		0.11133	253.68		0.11133	1963.2		0.80914	2989.25		0.80914	446068		0.80914	610.642
0.11356	1683.13		0.11356	287.88		0.11356	1971.87		0.8113	2717.3		0.8113	402396		0.8113	589.208
0.11578	2450.47		0.11578	424.547		0.11578	2206.93		0.81345	2455.99		0.81345	364340		0.81345	555.244
0.11801	4197.47		0.11801	599.267		0.11801	2245.47		0.8156	2204.08		0.8156	330305		0.8156	531.868
0.12024	6635.6		0.12024	830.133		0.12024	2326		0.81776	1989.72		0.81776	299730		0.81776	507.934
0.12246	8829.35		0.12246	1006.97		0.12246	2918.67		0.81991	1793.48		0.81991	268017		0.81991	475.292
0.12469	10649		0.12469	1098.92		0.12469	3963.74		0.82206	1603.66		0.82206	245455		0.82206	453.928
0.12692	12107.4		0.12691	1157.01		0.12692	5654.27		0.82421	1472.31		0.82421	223448		0.82421	444.642
0.12914	12798		0.12914	1178.61		0.12914	8627.47		0.82637	1342.29		0.82637	202852		0.82637	432.69
0.13137	13001.8		0.13137	1096.84		0.13137	12527.5		0.82852	1230.28		0.82852	187058		0.82852	415.346
0.13359	12960		0.13359	1080.17		0.13359	16078.9		0.83067	1161.27		0.83067	172662		0.83067	381.94
0.13582	12602.1		0.13582	1075.63		0.13582	19076.7		0.83282	1068.32		0.83282	159115		0.83282	368.726
0.13804	11729		0.13804	1053.68		0.13805	20571.9		0.83497	936.015		0.83497	142056		0.83497	342.162
0.14027	11733.5		0.14027	1020.52		0.14027	20121.6		0.83712	898.006		0.83712	131302		0.83712	327.452
0.1425	11001.8		0.1425	1020.87		0.1425	20353.2		0.83927	850.916		0.83927	124521		0.83927	323.97
0.14472	10652.6		0.14472	991.213		0.14472	19833.7		0.84142	791.25		0.84142	116718		0.84142	314.624
0.14695	10391.4		0.14695	947.36		0.14695	19110.8		0.84357	736.94		0.84357	108191		0.84357	303.34
0.14917	10050.2		0.14917	917.013		0.14917	18703.9		0.84572	697.928		0.84572	101160		0.84572	292.696
0.1514	9983.55		0.1514	914.027		0.1514	18116.4		0.84786	645.655		0.84786	94229.7		0.84786	287.364
0.15362	9904.55		0.15362	970		0.15362	17367.5		0.85001	625.235		0.85001	89163.7		0.85001	289.316
0.15585	9615.8		0.15585	923.507		0.15585	17248		0.85216	598.913		0.85216	84736.9		0.85216	283.412
0.15808	8851.05		0.15808	834.027		0.15808	16942.4		0.85431	548.655		0.85431	79999.7		0.85431	272.636
0.1603	8620.35		0.1603	816.84		0.1603	17554.9		0.85645	521.682		0.85645	76229.7		0.85645	263.352
0.16253	8695.65		0.16253	820.867		0.16253	16361.9		0.8586	500.658		0.8586	71592.5		0.8586	261.346
0.16475	8413.2		0.16475	815.8		0.16475	16368.8		0.86074	481.7		0.86074	68361.3		0.86074	270.606
0.16698	8284.2		0.16698	812.813		0.16698	16730.7		0.86289	473.277		0.86289	65761.3		0.86289	259.952
0.1692	8257.15		0.1692	812.813		0.1692	16365.7		0.86503	450.601		0.86503	62534.8		0.86503	256.648
0.17143	8208.2		0.17143	802.987		0.17143	15588.3		0.86718	431.583		0.86718	60302.1		0.86718	250.036
0.17365	8109.95		0.17365	810.52		0.17365	15593.5		0.86932	418.285		0.86932	57870.3		0.86932	250.66
0.17588	8060.6		0.17588	867.36		0.17588	15925.1		0.87147	404.297		0.87147	55172.4		0.87147	244.63
0.1781	8368.4		0.1781	854.893		0.1781	15386.5		0.87361	400.631		0.87361	54063.1		0.87361	240.636
0.18033	8379		0.18033	809.48		0.18033	15625.1		0.87575	376.988		0.87575	52161.9		0.87575	238.636
0.18255	7428.15		0.18255	767.533		0.18255	15218.1		0.8779	370.679		0.8779	50991.6		0.8779	231.928
0.18478	7339.6		0.18478	768.053		0.18478	14253.2		0.88004	348.384		0.88004	48358.3		0.88004	235.286
0.187	7208		0.187	812.12		0.187	13930.3		0.88218	340.006		0.88218	45330.3		0.88218	233.34
0.18922	7193.95		0.18922	789.133		0.18922	13945.9		0.88432	332.309		0.88432	42735.4		0.88432	226.678
0.19145	6993.95		0.19145	757.187		0.19145	14200		0.88646	319.967		0.88646	41537.8		0.88646	225.328
0.19367	7027.25		0.19367	746.667		0.19367	13898.3		0.8886	326.294		0.8886	42102.7		0.8886	216.036
0.1959	7043.05		0.1959	742.813		0.1959	13577.5		0.89074	314.658		0.89074	40241.7		0.89074	225.334
0.19812	6859.75		0.19812	749.653		0.19812	13538.9		0.89288	304.375		0.89288	38167.9		0.89288	218.012
0.20035	6727.25		0.20035	765.8		0.20035	13744.1		0.89502	297.712		0.89502	37933		0.89502	231.28
0.20257	6604.55		0.20257	705.107		0.20257	14170.5		0.89716	297.327		0.89716	37569.1		0.89716	239.946
0.20479	6554.55		0.20479	694.76		0.20479	13975.7		0.8993	286.658		0.8993	37232.4		0.8993	245.946
0.20702	6213		0.20702	704.587		0.20702	13554.5		0.90144	279.366		0.90144	36466.4		0.90144	236.636
0.20924	6396.55		0.20924	728.613		0.20924	14180.9		0.90357	282.357		0.90357	36593.4		0.90357	230.66
0.21147	6415.15		0.21147	741.947		0.21147	13484.4		0.90571	272.375		0.90571	35730.3		0.90571	235.28
0.21369	6322.05		0.21369	759.653		0.21369	14100.4		0.90785	274.67		0.90785	34999.1		0.90785	238.618
0.21591	6257.15		0.21591	681.04		0.21591	14230.3		0.90998	272.61		0.90998	34968.8		0.90998	242.036
0.21814	6120.35		0.21814	640.52		0.21814	13561.9		0.91212	276.991		0.91212	33765.8		0.91212	246.018
0.22036	6082.65		0.22036	669.48		0.22036	13919.9		0.91426	272.646		0.91426	32428.5		0.91426	256.042
0.22258	6067.75		0.22258	702.987		0.22258	14546.3		0.91639	264.339		0.91639	32666.4		0.91639	257.274
0.22481	6072.95		0.22481	723.507		0.22481	14702.5		0.91852	266.652		0.91852	31930		0.91852	279.298
0.22703	6312.35		0.22703	736.667		0.22703	14732.4		0.92066	263.309		0.92066	31667		0.92066	289.262
0.22925	6562.35		0.22925	735.8		0.22925	14346.3		0.92279	265.967		0.92279	32564.9		0.92279	301.292
0.23148	6186.8		0.23148	702.467		0.23148	14272.7		0.92493	260.333		0.92493	32331.2		0.92493	325.292
0.2337	6114.95		0.2337	621.04		0.2337	14640.7		0.92706	259.991		0.92706	31401.8		0.92706	339.94
0.23592	6749.15		0.23592	716.667		0.23592	14777.5		0.92919	262.3		0.92919	31037.2		0.92919	335.94
0.23815	6808		0.23815	768.267		0.23815	16465.3		0.93132	258.021		0.93132	31501.8		0.93132	341.934
0.24037	6955.4		0.24037	733.68		0.24037	16023.3		0.93346	255.67		0.93346	31368.5		0.93346	371.994
0.24259	7540.45		0.24259	746.667		0.24259	16332		0.93559	268.318		0.93559	30735.4		0.93559	374.72
0.24481	8598.45		0.24481	810		0.24481	17132.4		0.93772	265.706		0.93772	31529.1		0.93772	404.582
0.24704	9109.75		0.24704	840.173		0.24704	17713.3		0.93985	261.673		0.93985	32427.4		0.93985	405.994
0.24926	9525.55		0.24926	900.52		0.24926	17434.1		0.94198	269.994		0.94198	32432.4		0.94198	436.018
0.25148	10153.6		0.25148	1010.69		0.25148	16609.5		0.94411	276.988		0.94411	32969.4		0.94411	460.672
0.2537	10358.9		0.2537	1047.88		0.2537	15512.9		0.94624	274.991		0.94624	32802.7		0.94624	486.054
0.25593	9721.2		0.25593	1005.59		0.25593	14419.9		0.94837	270.027		0.94837	33865.8		0.94837	516.018
0.25815	9462.35		0.25815	973.12		0.25815	13479.6		0.95049	282.342		0.95049	34131.2		0.95049	524.762
0.26037	8864.25		0.26037	1000		0.26037	13091.7		0.95262	289.339		0.95262	34760.7		0.95262	578.714
0.26259	8043.95		0.26259	990.867		0.26259	13047.6		0.95475	283.027		0.95475	35761		0.95475	624.732
0.26481	7435.05		0.26481	929.827		0.26481	12074		0.95688	284.039		0.95688	36165.8		0.95688	650.708
0.26703	7038.75		0.26703	818.44		0.26704	11226.4		0.959	302.033		0.959	36466.1		0.959	689.388
0.26926	6680.75		0.26926	779.307		0.26926	11475.7		0.96113	315.709		0.96113	37399.1		0.96113	750.696
0.27148	6216.65		0.27148	745.8		0.27148	11193.1		0.96325	310.679		0.96325	39502.7		0.96325	805.382
0.2737	6051.75		0.2737	748.44		0.2737	11482.7		0.96538	315.006		0.96538	39672		0.96538	874.63
0.27592	5686.8		0.27592	698.093		0.27592	11174		0.9675	332.985		0.9675	39733		0.9675	951.328
0.27814	5401.75		0.27814	621.947		0.27814	10779.2		0.96963	339.967		0.96963	40767.9		0.96963	1010.62
0.28036	5500.85		0.28036	590		0.28036	10345.9		0.97175	345.324		0.97175	42201.2		0.97175	1049.99
0.28258	5533.35		0.28258	617.187		0.28259	10172.3		0.97388	350.366		0.97388	44302.7		0.97388	1102.69
0.28481	5312.35		0.2848	653.68		0.28481	10282.7		0.976	360.363		0.976	46404.5		0.976	1170.05
0.28703	5409.75		0.28703	657.013		0.28703	9754.53		0.97812	385.315		0.97812	48765.5		0.97812	1266.76
0.28925	5350		0.28925	626.667		0.28925	10354.5		0.98024	400.336		0.98024	48795.5		0.98024	1349.4
0.29147	5335.25		0.29147	584.027		0.29147	10703.9		0.98237	409.268		0.98237	50330.9		0.98237	1425.24
0.29369	5193.05		0.29369	601.947		0.29369	9368.8		0.98449	408.952		0.98449	51968.5		0.98449	1507.13
0.29591	4638.53		0.29591	668.613		0.29591	10277.5		0.98661	425.217		0.98661	54004.2		0.98661	1565.21
0.29813	4825.53		0.29813	640.173		0.29813	9874		0.98873	447.997		0.98873	57103.3		0.98873	1616.63
0.30035	4775.53		0.30035	586.84		0.30035	10247.6		0.99085	465.3		0.99085	58838.4		0.99085	1658.61
0.30257	4601.73		0.30257	563.853		0.30257	10179.2		0.99297	500.235		0.99297	61835.4		0.99297	1697.3
0.30479	4618.4		0.30479	566.32		0.30479	9744.13		0.99509	523.898		0.99509	62978.6		0.99509	1701.35
0.30701	4795.66		0.30701	565.28		0.30701	9635.47		0.99721	544.625		0.99721	67931.2		0.99721	1729.86
0.30923	4814.94		0.30923	585.627		0.30923	9875.73		0.99932	575.619		0.99932	69929.7		0.99932	1736.49
0.31145	4733.34		0.31145	639.307		0.31145	9658		1.00144	606.625		1.00144	73659.8		1.00144	1706.65
0.31367	4774.66		0.31367	655.453		0.31367	8784.4		1.00356	638.649		1.00356	78131.8		1.00356	1638.86
0.31589	4592.2		0.31589	615.8		0.31589	8970.53		1.00567	671.688		1.00567	82369.1		1.00567	1600.74
0.31811	4701.73		0.31811	591.947		0.31811	9035.47		1.00779	698.729		1.00779	86326.8		1.00779	1565.4
0.32033	4535.94		0.32033	596.32		0.32033	9483.07		1.00991	747.721		1.00991	87794.6		1.00991	1529.47
0.32255	4421		0.32254	543.507		0.32255	8644.13		1.01202	791.667		1.01202	92630.9		1.01202	1470.71
0.32476	4522.94		0.32476	615.453		0.32477	8903.87		1.01414	866.199		1.01414	97925.6		1.01414	1387.96
0.32698	4744.8		0.32698	595.453		0.32698	9060.13		1.01625	899.982		1.01625	100998		1.01625	1310
0.3292	4767.53		0.3292	573.16		0.3292	8932		1.01837	954.919		1.01837	108111		1.01837	1245.29
0.33142	4364.06		0.33142	544.547		0.33142	9240.67		1.02048	1017.94		1.02048	114974		1.02048	1175.3
0.33364	4355.4		0.33364	538.227		0.33364	8949.33		1.02259	1065.96		1.02259	119972		1.02259	1093.93
0.33586	4705.4		0.33586	561.04		0.33586	9010.8		1.02471	1118.67		1.02471	124302		1.02471	1027.96
0.33808	4732.47		0.33808	566.493		0.33808	9467.07		1.02682	1168.65		1.02682	127169		1.02682	964.744
0.34029	4386.8		0.34029	579.307		0.34029	9435.47		1.02893	1218.65		1.02893	131234		1.02893	908.054
0.34251	4395.66		0.34251	630.347		0.34251	8919.47		1.03104	1264.68		1.03104	137262		1.03104	854.554
0.34473	4443.94		0.34473	610.867		0.34473	9094.8		1.03315	1288.45		1.03315	142601		1.03315	804.6
0.34695	4204.34		0.34695	538.053		0.34695	9433.73		1.03526	1324.73		1.03526	145464		1.03526	744.084
0.34917	4467.53		0.34917	576.667		0.34917	9003.87		1.03737	1359.36		1.03737	146764		1.03737	693.43
0.35138	4459.73		0.35138	579.133		0.35138	9245.87		1.03948	1385.01		1.03948	149303		1.03948	688.714
0.3536	4082.47		0.3536	556.84		0.3536	8633.73		1.04159	1399.95		1.04159	152433		1.04159	646.636
0.35582	3969.26		0.35582	579.827		0.35582	8572.27		1.0437	1395.05		1.0437	152232		1.0437	593.964
0.35803	4622.94		0.35803	539.48		0.35804	8803.87		1.04581	1383.69		1.04581	154345		1.04581	560.666
0.36025	4552.8		0.36025	516.667		0.36025	8375.73		1.04791	1316.47		1.04791	159095		1.04791	545.172
0.36247	4093.07		0.36247	533.333		0.36247	8274		1.05002	1328.74		1.05002	159181		1.05002	520.618
0.36469	4208		0.36469	522.987		0.36469	8107.33		1.05213	1310.67		1.05213	153806		1.05213	510.672
0.3669	4456.27		0.3669	499.653		0.3669	8307.33		1.05423	1302.89		1.05423	150899		1.05423	496.048
0.36912	4231.6		0.36912	505.973		0.36912	8938.93		1.05634	1270.95		1.05634	148295		1.05634	476.726
0.37134	4135.94		0.37134	513.507		0.37134	8874		1.05844	1223.64		1.05844	144366		1.05844	444.048
0.37355	4121		0.37355	545.627		0.37355	8345.87		1.06055	1181.61		1.06055	140497		1.06055	417.976
0.37577	4422.94		0.37577	589.307		0.37577	8272.27		1.06265	1132.9		1.06265	133116		1.06265	418.548
0.37798	4639.6		0.37798	567.92		0.37799	8577.47		1.06476	1081.86		1.06476	129441		1.06476	402.654
0.3802	4262.34		0.3802	487.533		0.3802	8503.87		1.06686	1022.62		1.06686	122906		1.06686	396.642
0.38242	4544.8		0.38242	566.84		0.38242	8363.6		1.06896	968.952		1.06896	117836		1.06896	383.226
0.38463	4343.06		0.38463	563.16		0.38463	8010.8		1.07107	909.652		1.07107	113280		1.07107	365.238
0.38685	4258		0.38685	528.44		0.38685	8022.93		1.07317	867.321		1.07317	108144		1.07317	351.88
0.38906	4229		0.38906	519.307		0.38906	7982.67		1.07527	811.015		1.07527	101835		1.07527	345.94
0.39128	4229.86		0.39128	515.973		0.39128	8147.6		1.07737	770.381		1.07737	96042.3		1.07737	328.66
0.39349	4125.53		0.39349	529.133		0.39349	8184.4		1.07947	743.244		1.07947	90930		1.07947	318
0.39571	4092.2		0.39571	547.013		0.39571	8149.33		1.08157	691.958		1.08157	86827.1		1.08157	315.394
0.39792	4179		0.39792	546.667		0.39792	8058		1.08367	636.783		1.08367	83391		1.08367	312.678
0.40014	4039.6		0.40014	549.307		0.40014	8033.33		1.08577	607.747		1.08577	78065.8		1.08577	293.952
0.40235	4209.73		0.40235	549.307		0.40235	7884.4		1.08787	576.78		1.08787	73958.3		1.08787	286.012
0.40457	4617.73		0.40457	542.64		0.40457	7884.4		1.08997	555.399		1.08997	70392.2		1.08997	291.286
0.40678	4369.47		0.40678	562.813		0.40678	8124.67		1.09206	517.351		1.09206	65799.7		1.09206	287.94
0.40899	4080.74		0.40899	502.813		0.409	7649.33		1.09416	475.336		1.09416	62239		1.09416	285.958
0.41121	4002.6		0.41121	494.027		0.41121	7566.67		1.09626	457.003		1.09626	60138.7		1.09626	283.97
0.41342	3856.07		0.41342	497.707		0.41342	7477.47		1.09835	446.342		1.09835	56778.6		1.09835	272.006
0.41564	3872.74		0.41564	521.213		0.41564	7721.2		1.10045	429.649		1.10045	53916.1		1.10045	255.322
0.41785	3888.53		0.41785	540		0.41785	7587.87		1.10254	414.649		1.10254	53800.3		1.10254	257.94
0.42006	3836.8		0.42006	556.147		0.42006	7847.6		1.10464	402.667		1.10464	50634.8		1.10464	254.63
0.42228	3978.14		0.42228	540		0.42228	8082.67		1.10673	389.61		1.10673	47071.7		1.10673	257.31
0.42449	4108		0.42449	506.667		0.42449	7717.73		1.10883	385.673		1.10883	44870.9		1.10883	246.588
0.4267	4044.8		0.4267	494.373		0.4267	7296.53		1.11092	348.33		1.11092	44167.9		1.11092	245.286
0.42891	3962.34		0.42891	495.587		0.42892	7406.93		1.11301	322.709		1.11301	44855		1.11301	240.672
0.43113	3974.66		0.43113	499.307		0.43113	7864.93		1.1151	325.658		1.1151	41962.8		1.1151	236.642
0.43334	4047.4		0.43334	548.44		0.43334	7959.73		1.1172	317.712		1.1172	39731.8		1.1172	236.648
0.43555	3866.66		0.43555	529.48		0.43555	7752.8		1.11929	302.682		1.11929	39164.3		1.11929	248.612
0.43776	3758.86		0.43776	525.107		0.43777	7545.87		1.12138	293.351		1.12138	38096.4		1.12138	239.34
0.43998	3631.6		0.43998	514.933		0.43998	7663.2		1.12347	272.111		1.12347	36132.7		1.12347	231.4
0.44219	3821		0.44219	521.6		0.44219	7529.87		1.12556	279.399		1.12556	35134.2		1.12556	223.34
0.4444	3801.74		0.4444	515.627		0.4444	7444.13		1.12765	268.384		1.12765	33203.6		1.12765	221.34
0.44661	3698.26		0.44661	536.32		0.44661	7216		1.12973	260.345		1.12973	31938.4		1.12973	221.994
0.44882	3842.2		0.44882	532.813		0.44882	7672.27		1.13182	258.003		1.13182	30940.8		1.13182	225.31
0.45103	3929.86		0.45103	504.373		0.45104	7229.87		1.13391	251.33		1.13391	30339.6		1.13391	226.606
0.45325	3985.93		0.45324	514.547		0.45325	7522.93		1.136	239.652		1.136	30235.7		1.136	218.588
0.45546	3974.47		0.45546	539.48		0.45546	7802.13		1.13808	228.051		1.13808	28766.7		1.13808	217.976
0.45767	3890.26		0.45767	509.653		0.45767	7640.67		1.14017	216.709		1.14017	29958.9		1.14017	228.012
0.45988	3849.14		0.45988	497.187		0.45988	7612.53		1.14226	225.312		1.14226	28727.1		1.14226	232.66
0.46209	3891.34		0.46209	506.667		0.46209	7532		1.14434	219.732		1.14434	27933.9		1.14434	215.286
0.4643	3939.6		0.4643	479.827		0.4643	7637.2		1.14643	225.354		1.14643	26270		1.14643	219.982
0.46651	3914.07		0.46651	478.093		0.46651	7509.07		1.14851	218.723		1.14851	25669.7		1.14851	214.03
0.46872	3584.2		0.46872	506.667		0.46872	7938.93		1.15059	217.982		1.15059	25302.1		1.15059	229.364
0.47093	3759.74		0.47093	515.627		0.47093	7152.8		1.15268	211.613		1.15268	24767.3		1.15268	245.334
0.47314	3750.86		0.47314	518.96		0.47314	6584.4		1.15476	201.625		1.15476	24364.6		1.15476	246.648
0.47535	3924.47		0.47535	492.467		0.47535	6851.07		1.15684	197.64		1.15684	25562.2		1.15684	250.612
0.47756	3960.4		0.47756	502.12		0.47756	7093.07		1.15892	203.015		1.15892	23868.5		1.15892	241.394
0.47977	3584.2		0.47976	491.253		0.47977	7479.2		1.161	193.997		1.161	23768.2		1.161	237.346
0.48197	3548.26		0.48197	484.933		0.48198	7768.8		1.16308	196.036		1.16308	23531.2		1.16308	247.316
0.48418	3817.53		0.48418	501.773		0.48418	7867.07		1.16516	200.345		1.16516	23397		1.16516	260.606
0.48639	3846.53		0.48639	508.787		0.48639	7382.67		1.16724	190.679		1.16724	23101.2		1.16724	249.376
0.4886	3745.66		0.4886	509.307		0.4886	6763.2		1.16932	184.997		1.16932	23130.6		1.16932	244.72
0.49081	3864.07		0.49081	512.64		0.49081	6851.07		1.1714	187.012		1.1714	22296.1		1.1714	256.03
0.49302	3876.4		0.49302	509.827		0.49302	7172.27		1.17348	190.336		1.17348	21266.7		1.17348	260.666
0.49522	3720.14		0.49522	490.347		0.49523	7010.8		1.17556	186.982		1.17556	21032.7		1.17556	254.606
0.49743	3663.2		0.49743	475.107		0.49743	7524.67		1.17763	180.324		1.17763	21464.3		1.17763	255.91
0.49964	3846.53		0.49964	510.347		0.49964	7893.07		1.17971	179.652		1.17971	21268.2		1.17971	269.946
0.50185	4153.47		0.50185	544.373		0.50185	7340.67		1.18179	179.655		1.18179	21333.6		1.18179	287.934
0.50405	3809.74		0.50405	549.307		0.50406	7347.6		1.18386	175.051		1.18386	20571.8		1.18386	282.618
0.50626	3781.6		0.50626	533.16		0.50626	7251.07		1.18594	178.024		1.18594	20002.4		1.18594	277.262
0.50847	4143.06		0.50847	502.64		0.50847	7544.13		1.18801	178.646		1.18801	19665.8		1.18801	295.892
0.51067	4110.6		0.51067	505.627		0.51068	6959.73		1.19009	185.952		1.19009	20631.8		1.19009	312.666
0.51288	4092.2		0.51288	509.133		0.51288	6993.07		1.19216	193.994		1.19216	20936.3		1.19216	297.976
0.51509	4122.94		0.51509	496.32		0.51509	7268.8		1.19423	191.306		1.19423	20534.5		1.19423	309.292
0.51729	4109.73		0.51729	530		0.5173	7275.73		1.1963	184.303		1.1963	20533.6		1.1963	323.304
0.5195	4029		0.5195	556.667		0.5195	7416		1.19838	175.318		1.19838	20368.2		1.19838	330.048
0.52171	3944.8		0.52171	539.48		0.52171	7380.93		1.20045	173.985		1.20045	19903.9		1.20045	318.666
0.52391	3965.8		0.52391	533.16		0.52391	7122.93		1.20252	184.027		1.20252	20566.4		1.20252	328.036
0.52612	4080.74		0.52612	535.973		0.52612	7040.67		1.20459	178.069		1.20459	19467.9		1.20459	340.666
0.52832	4206.27		0.52832	519.307		0.52832	7000.4		1.20666	181.369		1.20666	20402.7		1.20666	361.988
0.53053	4144.8		0.53053	515.28		0.53053	6735.47		1.20873	171.399		1.20873	19666.7		1.20873	364.738
0.53273	3999.14		0.53273	542.987		0.53273	6700.4		1.2108	174.744		1.2108	19500		1.2108	397.382
0.53494	3897.4		0.53494	490		0.53494	6575.73		1.21286	172.045		1.21286	19997		1.21286	392.708
0.53714	3887.66		0.53714	495.973		0.53714	6545.87		1.21493	170.643		1.21493	21000.3		1.21493	398.708
0.53935	3895.66		0.53934	492.64		0.53935	6925.06		1.217	178.333		1.217	21764		1.217	399.43
0.54155	3876.4		0.54155	486.147		0.54155	6709.07		1.21907	186.021		1.21907	21861.6		1.21907	399.442
0.54375	3792.2		0.54375	478.96		0.54376	6558		1.22113	186.336		1.22113	21395.8		1.22113	424.768
0.54596	3760.6		0.54596	486.147		0.54596	6289.6		1.2232	184.997		1.2232	21264.9		1.2232	445.406
0.54816	3829		0.54816	503.16		0.54816	6610.8		1.22526	190.667		1.22526	21299.4		1.22526	445.394
0.55036	3649.14		0.55036	490		0.55037	7068.8		1.22733	191.982		1.22733	20605.7		1.22733	449.322
0.55257	3468.4		0.55257	486.667		0.55257	6995.2		1.22939	193.306		1.22939	20938.4		1.22939	438.666
0.55477	3680.74		0.55477	506.493		0.55477	6568.8		1.23145	189.006		1.23145	21334.8		1.23145	453.952
0.55697	3976.4		0.55697	509.48		0.55697	6479.2		1.23352	195.637		1.23352	22364.6		1.23352	459.976
0.55918	3935.93		0.55918	473.16		0.55918	6544.13		1.23558	189.676		1.23558	22334.2		1.23558	466.642
0.56138	3718.4		0.56138	463.68		0.56138	6645.87		1.23764	193.036		1.23764	22069.1		1.23764	473.328
0.56358	3714.07		0.56358	509.827		0.56358	6840.67		1.2397	199.042		1.2397	22068.8		1.2397	467.352
0.56578	3554.34		0.56578	475.107		0.56578	6716		1.24176	200.357		1.24176	22133.3		1.24176	473.334
0.56798	3895.66		0.56798	446.147		0.56799	6631.6		1.24382	206.327		1.24382	22337.8		1.24382	468.66
0.57019	3785.26		0.57019	461.947		0.57019	6507.33		1.24588	210.982		1.24588	23073.8		1.24588	456.564
0.57239	3593.93		0.57239	462.12		0.57239	7002.13		1.24794	204.691		1.24794	22635.7		1.24794	449.97
0.57459	3714.07		0.57459	416.667		0.57459	6317.73		1.25	207.706		1.25	22898.2		1.25	441.334
0.57679	3702.6		0.57679	390.867		0.57679	6217.73		1.25206	211.664		1.25206	23138.7		1.25206	424.678
0.57899	3699.14		0.57899	411.56		0.57899	6412.53		1.25411	216.366		1.25411	23936.6		1.25411	432.612
0.58119	3509.74		0.58119	431.04		0.58119	6419.47		1.25617	214.676		1.25617	24471.2		1.25617	416.618
0.58339	3474.66		0.58339	473.333		0.58339	6419.47		1.25823	208.294		1.25823	23862.5		1.25823	418.108
0.58559	3614.07		0.58559	512.813		0.58559	6442.4		1.26028	216.303		1.26028	23834.5		1.26028	419.334
0.58779	3703.47		0.58779	502.467		0.58779	6472.27		1.26234	224.381		1.26234	23829.4		1.26234	390.696
0.58999	3670.14		0.58999	472.987		0.58999	6409.07		1.26439	225.018		1.26439	24300.6		1.26439	362.036
0.59219	3435.93		0.59219	492.987		0.59219	6470.53		1.26645	219.949		1.26645	24790.4		1.26645	359.97
0.59439	3479.86		0.59439	466.147		0.59439	6967.07		1.2685	226.3		1.2685	25067		1.2685	347.994
0.59659	3363.2		0.59659	461.56		0.59659	6872.27		1.27055	242.997		1.27055	24837.8		1.27055	340.018
0.59879	3564.07		0.59879	466.147		0.59879	6245.87		1.27261	247.637		1.27261	24999.4		1.27261	332.666
0.60099	3742.2		0.60099	482.64		0.60099	6533.33		1.27466	249.297		1.27466	25433.6		1.27466	309.4
0.60319	3414.07		0.60318	439.133		0.60319	6619.47		1.27671	253.631		1.27671	26295.8		1.27671	284.858
0.60538	3376.4		0.60538	469.133		0.60539	6068.8		1.27876	267.553		1.27876	25302.7		1.27876	311.316
0.60758	3790.47		0.60758	507.013		0.60758	6095.2		1.28081	249.327		1.28081	25968.8		1.28081	293.352
0.60978	3745.66		0.60978	509.133		0.60978	6438.93		1.28286	261.327		1.28286	26335.4		1.28286	272.06
0.61198	3699.14		0.61198	492.293		0.61198	6282.67		1.28491	256.667		1.28491	25530.3		1.28491	255.262
0.61418	3651.74		0.61417	499.653		0.61418	6049.33		1.28696	253.946		1.28696	26064.6		1.28696	247.328
0.61637	3631.6		0.61637	477.013		0.61637	6049.33		1.28901	260.324		1.28901	26670.9		1.28901	240.648
0.61857	3500		0.61857	441.213		0.61857	6119.47		1.29105	265.976		1.29105	26474.7		1.29105	235.952
0.62077	3386.8		0.62077	444.027		0.62077	6084.4		1.2931	263.982		1.2931	26341.4		1.2931	227.316
0.62296	3482.47		0.62296	459.133		0.62296	5858		1.29515	263.348		1.29515	26904.8		1.29515	220.666
0.62516	3650.86		0.62516	433.333		0.62516	5800		1.29719	268.7		1.29719	27600.6		1.29719	216.678
0.62736	3693.07		0.62735	493.68		0.62736	5694.8		1.29924	264.387		1.29924	27696.4		1.29924	209.382
0.62955	3622.93		0.62955	522.813		0.62955	6293.07		1.30128	254.7		1.30128	27261		1.30128	210.072
0.63175	3581.6		0.63175	513.68		0.63175	6279.2		1.30333	254.967		1.30333	27261.6		1.30333	220.018
0.63394	3734.2		0.63394	477.533		0.63394	5651.07		1.30537	254.955		1.30537	27730.3		1.30537	206.714
0.63614	3379.66		0.63614	454.893		0.63614	6114.27		1.30741	250.324		1.30741	27302.4		1.30741	186.697
0.63833	3224.47		0.63833	460.693		0.63834	5526.4		1.30946	235.012		1.30946	26570		1.30946	191.25
0.64053	3494.8		0.64053	442.64		0.64053	6224.67		1.3115	240.015		1.3115	26269.1		1.3115	183.982
0.64272	3634.2		0.64272	449.133		0.64272	5919.47		1.31354	240.003		1.31354	24936		1.31354	176.655
0.64492	3791.34		0.64492	443.68		0.64492	5854.53		1.31558	236.357		1.31558	24635.7		1.31558	168.673
0.64711	3588.74		0.64711	437.013		0.64711	5861.47		1.31762	244.327		1.31762	24237.8		1.31762	170.631
0.64931	3425.53		0.6493	436.32		0.64931	5922.93		1.31966	242.006		1.31966	24268.5		1.31966	174.613
0.6515	3562.34		0.6515	472.293		0.6515	6116		1.3217	244.643		1.3217	24533		1.3217	175.315
0.65369	3945.66		0.65369	501.947		0.65369	6256.27		1.32374	235.628		1.32374	24464.6		1.32374	160.655
0.65589	4142.2		0.65589	459.133		0.65589	6294.8		1.32578	218.643		1.32578	23835.7		1.32578	156.667
0.65808	3877.26		0.65808	410.693		0.65808	5991.33		1.32781	231.297		1.32781	22169.4		1.32781	153.363
0.66027	3815.8		0.66027	430.52		0.66027	5449.33		1.32985	215.628		1.32985	22372.1		1.32985	146.679
0.66246	3679		0.66246	493.507		0.66247	5333.33		1.33189	211.309		1.33189	21933.9		1.33189	159.291
0.66466	3999.14		0.66466	491.56		0.66466	6159.73		1.33392	203.976		1.33392	21165.2		1.33392	156.583
0.66685	3873.8		0.66685	473.16		0.66685	5517.73		1.33596	198.027		1.33596	20267.3		1.33596	155.297
0.66904	3762.34		0.66904	577.92		0.66904	6063.6		1.33799	196.625		1.33799	20403		1.33799	149.958
0.67123	3961.47		0.67123	498.267		0.67123	6230.27		1.34003	180.661		1.34003	20264.9		1.34003	135.339
0.67342	3850		0.67342	466.32		0.67343	5940.67		1.34206	190.015		1.34206	19367.6		1.34206	138.673
0.67562	3768.4		0.67561	493.68		0.67562	5709.07		1.34409	179.67		1.34409	18699.1		1.34409	134.661
0.67781	3879		0.67781	483.16		0.67781	6000.4		1.34613	172.348		1.34613	19301.2		1.34613	138.012
0.68	3808.86		0.68	465.973		0.68	6114.27		1.34816	162.709		1.34816	19267		1.34816	143.285
0.68219	3713.2		0.68219	436.667		0.68219	6082.67		1.35019	160.369		1.35019	18135.1		1.35019	134.012
0.68438	3684.2		0.68438	453.16		0.68438	6047.6		1.35222	158.006		1.35222	16803.3		1.35222	133.339
0.68657	3833.34		0.68657	512.293		0.68657	6212.53		1.35425	154.336		1.35425	17034.8		1.35425	144.655
0.68876	3911.47		0.68876	522.467		0.68876	6272.27		1.35628	152.33		1.35628	17297.6		1.35628	135.351
0.69095	3753.66		0.69095	470.173		0.69095	6267.07		1.35831	153.336		1.35831	16299.7		1.35831	132.691
0.69314	3873.8		0.69314	444.2		0.69314	6367.07		1.36034	148		1.36034	15400.3		1.36034	132.03
0.69533	3819.26		0.69533	492.987		0.69533	6325.07		1.36236	144.318		1.36236	15368.5		1.36236	124.018
0.69751	3734.2		0.69751	462.12		0.69752	6232		1.36439	140.988		1.36439	15002.4		1.36439	123.994
0.6997	3911.47		0.6997	458.96		0.69971	6121.2		1.36642	140.985		1.36642	15064.9		1.36642	115.387
0.70189	3676.4		0.70189	523.16		0.70189	5774		1.36844	138.973		1.36844	14534.2		1.36844	116.685
0.70408	3427.07		0.70408	475.587		0.70408	5514.27		1.37047	135.988		1.37047	14170.6		1.37047	125.303
0.70627	3529.86		0.70627	499.653		0.70627	5977.47		1.37249	132.652		1.37249	14133.9		1.37249	127.952
0.70846	3730.74		0.70845	495.453		0.70846	5947.6		1.37452	135.967		1.37452	13733.3		1.37452	127.297
0.71064	3715.8		0.71064	462.64		0.71065	5321.2		1.37654	134.321		1.37654	13730.9		1.37654	119.994
0.71283	3757.8		0.71283	476.667		0.71283	5870.53		1.37857	130.324		1.37857	13864.6		1.37857	114
0.71502	3635.07		0.71502	464.027		0.71502	5480.93		1.38059	124.018		1.38059	13668.8		1.38059	113.988
0.7172	3564.07		0.7172	487.187		0.71721	5528.13		1.38261	125.664		1.38261	13367.9		1.38261	115.321
0.71939	3700		0.71939	509.827		0.71939	5893.07		1.38463	123.652		1.38463	12632.1		1.38463	119.982
0.72158	3932.47		0.72158	529.48		0.72158	6082.67		1.38665	121.976		1.38665	12130.9		1.38665	117.982
0.72376	4015.8		0.72376	529.48		0.72376	6182.67		1.38867	121.991		1.38867	11800.9		1.38867	119.28
0.72595	3835.07		0.72595	492.987		0.72595	5894.8		1.39069	118.348		1.39069	11767.3		1.39069	127.285
0.72813	3771		0.72813	482.12		0.72814	5794.8		1.39271	114.033		1.39271	11833		1.39271	126.006
0.73032	3570.14		0.73032	442.987		0.73032	5910.8		1.39473	113.345		1.39473	11700.9		1.39473	116.673
0.7325	3908		0.7325	468.613		0.73251	5528.13		1.39675	112.315		1.39675	12066.4		1.39675	114.012
0.73469	3785.07		0.73469	476.147		0.73469	5800		1.39876	106.321		1.39876	11934.8		1.39876	120.643
0.73687	3957.14		0.73687	475.973		0.73687	5649.33		1.40078	109.315		1.40078	11766.7		1.40078	120.637
0.73906	3650.86		0.73906	469.48		0.73906	5479.2		1.4028	110.312		1.4028	11165.2		1.4028	120.679
0.74124	3785.07		0.74124	458.787		0.74124	6070.53		1.40481	104.997		1.40481	11468.5		1.40481	125.345
0.74342	3914.93		0.74342	465.627		0.74343	6402.13		1.40683	111.64		1.40683	11736.3		1.40683	117.363
0.74561	3748.26		0.74561	480.52		0.74561	6456.27		1.40884	106.646		1.40884	10900.3		1.40884	112.649
0.74779	3543.93		0.74779	519.827		0.74779	6519.47		1.41086	108		1.41086	10598.2		1.41086	120.613
0.74997	3479.86		0.74997	490		0.74998	6240.67		1.41287	102.673		1.41287	10835.4		1.41287	113.982
0.75216	3714.07		0.75216	457.36		0.75216	5782.67		1.41488	110.952		1.41488	10604.5		1.41488	113.952
0.75434	3894.8		0.75434	486.32		0.75434	5817.73		1.41689	104.294		1.41689	10399.1		1.41689	108.673
0.75652	3764.93		0.75652	512.12		0.75652	6007.33		1.4189	103.33		1.4189	10500.6		1.4189	111.345
0.7587	3764.93		0.7587	500.52		0.7587	5949.33		1.42092	99.6756		1.42092	9934.23		1.42092	121.363
0.76088	3765.8		0.76088	431.213		0.76089	6080.93		1.42293	96.6577		1.42293	9833.33		1.42293	125.333
0.76307	3810.6		0.76306	440.693		0.76307	5796.53		1.42494	98.2705		1.42494	10067.6		1.42494	117.339
0.76525	3783.34		0.76525	529.307		0.76525	6045.87		1.42694	104.958		1.42694	9963.97		1.42694	119.339
0.76743	3920.34		0.76743	505.28		0.76743	5937.2		1.42895	101.625		1.42895	9730.64		1.42895	109.315
0.76961	3999.14		0.76961	490.867		0.76961	6054.53		1.43096	99.6397		1.43096	9865.17		1.43096	105.321
0.77179	3964.07		0.77179	515.28		0.77179	5393.07		1.43297	100.315		1.43297	10668.5		1.43297	114.679
0.77397	3895.66		0.77397	479.653		0.77397	5651.07		1.43497	96.9581		1.43497	10202.1		1.43497	111.97
0.77615	4153.66		0.77615	497.187		0.77615	5944.13		1.43698	93.9551		1.43698	9402.99		1.43698	100
0.77833	4083.34		0.77833	510.693		0.77833	5621.2		1.43899	91.0239		1.43899	9802.09		1.43899	110.03
0.78051	3905.2		0.78051	541.04		0.78051	5984.4		1.44099	99.6936		1.44099	9870.85		1.44099	105.357
0.78269	3805.2		0.78268	522.813		0.78269	6049.33		1.44299	102.664		1.44299	10034.5		1.44299	110
0.78486	3721		0.78486	488.267		0.78487	5645.87		1.445	101.024		1.445	9832.14		1.445	116.655
0.78704	3833.34		0.78704	499.48		0.78704	5737.2		1.447	95.012		1.447	9299.4		1.447	110.685
0.78922	4016.66		0.78922	487.187		0.78922	5968.8		1.449	95		1.449	8732.44		1.449	102.744
0.7914	3812.34		0.7914	490		0.7914	5842.4		1.45101	95.997		1.45101	8799.4		1.45101	100.054
0.79358	3695.66		0.79358	532.64		0.79358	5619.47		1.45301	96.9761		1.45301	9527.35		1.45301	101.345
0.79575	3739.6		0.79575	482.293		0.79576	5840.67		1.45501	90.6726		1.45501	9230.04		1.45501	112.042
0.79793	3492		0.79793	516.493		0.79793	5671.87		1.45701	87.997		1.45701	8932.44		1.45701	112.691
0.80011	3665.8		0.80011	479.653		0.80011	5821.2		1.45901	87.9791		1.45901	9432.44		1.45901	113.976
0.80228	4358		0.80228	500		0.80229	5828.53		1.461	86.6667		1.461	9797.91		1.461	114.625
0.80446	3587.66		0.80446	502.293		0.80446	5810.8		1.463	86.6577		1.463	9867.86		1.463	111.988
0.80664	3914.07		0.80663	531.947		0.80664	5444.13		1.465	88.6547		1.465	9334.83		1.465	108.024
0.80881	3996.53		0.80881	496.84		0.80881	5912.53		1.467	89.988		1.467	8968.76		1.467	106.03
0.81099	3699.14		0.81099	477.88		0.81099	5849.33		1.46899	91.3363		1.46899	9069.06		1.46899	106.006
0.81316	3621		0.81316	486.84		0.81316	5626.4		1.47099	96.009		1.47099	9435.73		1.47099	107.309
0.81534	3572.74		0.81534	500		0.81534	5798.27		1.47298	94.6667		1.47298	9203.29		1.47298	109.321
0.81751	3600		0.81751	486.84		0.81751	6119.47		1.47498	89.6667		1.47498	8767.86		1.47498	114.679
0.81969	3614.93		0.81968	489.48		0.81969	6105.6		1.47697	85.3363		1.47697	8533.63		1.47697	119.357
0.82186	3599.14		0.82186	498.96		0.82186	5772.27		1.47897	86.994		1.47897	8369.06		1.47897	117.339
0.82403	3663.2		0.82403	485.973		0.82404	5747.6		1.48096	87.6607		1.48096	8167.86		1.48096	113.345
0.82621	3664.93		0.82621	516.84		0.82621	5916		1.48295	89.6457		1.48295	8366.67		1.48295	108.661
0.82838	3721		0.82838	490.693		0.82838	5977.47		1.48494	92.9671		1.48494	8599.4		1.48494	106
0.83055	3747.4		0.83055	507.533		0.83056	6103.87		1.48693	90.3214		1.48693	8963.68		1.48693	99.3394
0.83273	3828.14		0.83272	501.387		0.83273	5917.73		1.48892	87.6667		1.48892	9063.38		1.48892	109.952
0.8349	3884.4		0.8349	482.12		0.8349	5363.2		1.49091	82.3393		1.49091	8300.6		1.49091	101.982
0.83707	4077.26		0.83707	492.813		0.83707	5191.33		1.4929	86.3094		1.4929	8733.03		1.4929	106.667
0.83924	4260.6		0.83924	475.8		0.83924	6022.93		1.49489	87.9521		1.49489	8534.23		1.49489	108.649
0.84141	4083.34		0.84141	521.427		0.84142	5991.33		1.49688	82.3244		1.49688	8097.91		1.49688	107.309
0.84358	3740.26		0.84358	509.307		0.84359	5758		1.49887	80.994		1.49887	7965.77		1.49887	106.655
0.84575	3660.6		0.84575	525.28		0.84576	5649.33		1.50085	80.6966		1.50085	8333.93		1.50085	104.03
0.84793	3660.6		0.84792	555.973		0.84793	5705.6		1.50284	85.6667		1.50284	7935.13		1.50284	110.673
0.8501	3732.47		0.85009	552.987		0.8501	5409.07		1.50482	89.997		1.50482	7731.54		1.50482	108
0.85227	3774.47		0.85226	542.64		0.85227	5456.27		1.50681	82.3423		1.50681	7997.91		1.50681	98.6428
0.85444	3920.14		0.85443	551.427		0.85444	5659.73		1.50879	79.0239		1.50879	7802.69		1.50879	109.976
0.8566	3946.53		0.8566	537.747		0.85661	5689.6		1.51077	83.6667		1.51077	7569.36		1.51077	114.619
0.85877	3750.86		0.85877	508.96		0.85878	5812.53		1.51276	83.6667		1.51276	7934.83		1.51276	105.333
0.86094	3743.93		0.86094	494.027		0.86095	5740.67		1.51474	79.3214		1.51474	8135.43		1.51474	102
0.86311	3776.4		0.86311	494.547		0.86311	5809.07		1.51672	81.6577		1.51672	7967.26		1.51672	104.667
0.86528	3793.07		0.86528	496.32		0.86528	5737.2		1.5187	81.6876		1.5187	8065.17		1.5187	96.6726
0.86745	4030.07		0.86745	493.333		0.86745	5893.47		1.52068	78.015		1.52068	8198.8		1.52068	93.3692
0.86962	3617.53		0.86961	513.68		0.86962	5716		1.52266	76.994		1.52266	7866.97		1.52266	94.0898
0.87178	3837		0.87178	516.32		0.87179	5809.07		1.52464	83.991		1.52464	8000.9		1.52464	98.0778
0.87395	3678.14		0.87395	505.28		0.87395	5580.93		1.52662	86.3363		1.52662	8033.33		1.52662	99.3512
0.87612	3716.66		0.87612	526.32		0.87612	6179.2		1.5286	82.009		1.5286	7501.2		1.5286	105.976
0.87828	3910.6		0.87828	520.347		0.87829	5810.8		1.53057	82.3603		1.53057	7401.5		1.53057	100.661
0.88045	3972.93		0.88045	535.973		0.88045	5694.8		1.53255	80.6607		1.53255	7735.13		1.53255	100.673
0.88261	4157.14		0.88261	555.28		0.88262	5786.13		1.53453	78.3483		1.53453	7864.57		1.53453	93.3214
0.88478	4079.86		0.88478	515.8		0.88478	5914.27		1.5365	84.7384		1.5365	7834.53		1.5365	89.976
0.88695	3986.8		0.88694	479.827		0.88695	5987.87		1.53848	80.015		1.53848	8034.83		1.53848	94.024
0.88911	3985.07		0.88911	463.68		0.88911	5994.8		1.54045	79.997		1.54045	8300.3		1.54045	102.631
0.89128	4013.2		0.89127	480.173		0.89128	5961.47		1.54242	83.3333		1.54242	8065.77		1.54242	97.988
0.89344	4096.53		0.89344	509.653		0.89344	5789.6		1.5444	76.6876		1.5444	7766.67		1.5444	101.28
0.8956	4108		0.8956	512.467		0.89561	5435.07		1.54637	74.0359		1.54637	7831.54		1.54637	101.333
0.89777	3894.8		0.89777	518.44		0.89777	6149.33		1.54834	79.6786		1.54834	7298.21		1.54834	103.309
0.89993	3898.26		0.89993	523.68		0.89993	5814.27		1.55031	79.009		1.55031	7333.33		1.55031	90.6008
0.90209	4050.86		0.90209	503.333		0.9021	6245.87		1.55228	76.3483		1.55228	7403.59		1.55228	89.9642
0.90426	4363.2		0.90426	547.36		0.90426	6159.73		1.55425	77.991		1.55425	7037.52		1.55425	95.3094
0.90642	4178.14		0.90642	583.16		0.90642	6219.47		1.55622	77.009		1.55622	7535.13		1.55622	99.3452
0.90858	4079.86		0.90858	558.44		0.90858	5558		1.55819	71.0239		1.55819	7302.69		1.55819	87.3334
0.91074	3937.66		0.91074	572.987		0.91075	6047.6		1.56016	72.9791		1.56016	7199.1		1.56016	90.0478
0.91291	4000.86		0.9129	585.627		0.91291	5910.8		1.56212	75.3184		1.56212	7267.26		1.56212	82.7026
0.91507	4118.4		0.91507	592.987		0.91507	6084.4		1.56409	77.3303		1.56409	6933.03		1.56409	86.6846
0.91723	4191.14		0.91723	530.347		0.91723	5956.27		1.56606	79.3393		1.56606	7065.17		1.56606	89.994
0.91939	4484.2		0.91939	522.813		0.91939	5959.73		1.56802	78.003		1.56802	7466.07		1.56802	86.7086
0.92155	4387		0.92155	518.613		0.92155	6056.27		1.56999	75.009		1.56999	7566.37		1.56999	90.6846
0.92371	3888.74		0.92371	511.6		0.92371	5919.47		1.57195	75.3513		1.57195	7231.24		1.57195	92.6846
0.92587	3734.2		0.92587	531.773		0.92587	5917.73		1.57391	76.3513		1.57391	7497.61		1.57391	96.018
0.92803	4149.14		0.92803	565.28		0.92803	5984.4		1.57588	80.003		1.57588	7401.2		1.57588	93.3394
0.93019	4262.34		0.93019	598.613		0.93019	5622.93		1.57784	82.2974		1.57784	7301.5		1.57784	91.3452
0.93235	3947.4		0.93234	519.48		0.93235	5682.67		1.5798	79.3034		1.5798	7400.6		1.5798	95.994
0.9345	4030.74		0.9345	515.067		0.93451	6549.33		1.58176	78.6786		1.58176	7100.9		1.58176	93.988
0.93666	4111.47		0.93666	593.16		0.93667	6368.8		1.58372	78.015		1.58372	6868.76		1.58372	87.3752
0.93882	4021.2		0.93882	576.667		0.93882	6519.47		1.58568	75.6756		1.58568	6569.06		1.58568	91.3932
0.94098	4105.4		0.94098	564.373		0.94098	6451.46		1.58764	75.3423		1.58764	6500		1.58764	96.0538
0.94313	4378.14		0.94313	561.04		0.94314	6056.27		1.5896	70.6487		1.5896	6933.03		1.5896	95.3872
0.94529	4203.47		0.94529	546.147		0.94529	5919.47		1.59155	72.9761		1.59155	6966.97		1.59155	100.643
0.94745	4104.34		0.94745	578.787		0.94745	6114.27		1.59351	81.3274		1.59351	6699.7		1.59351	93.9582
0.9496	4228.14		0.9496	569.48		0.94961	6151.07		1.59547	75.994		1.59547	6834.53		1.59547	84.024
0.95176	4320.34		0.95176	570		0.95176	5821.2		1.59742	70.6547		1.59742	6868.46		1.59742	85.4052
0.95392	4336.14		0.95392	555.28		0.95392	6258		1.59938	72.006		1.59938	7266.97		1.59938	97.3452
0.95607	4233.53		0.95607	562.467		0.95607	6384.4		1.60133	72.0179		1.60133	7798.5		1.60133	99.3274
0.95823	4309.73		0.95823	556.84		0.95823	5984.4		1.60329	76.6637		1.60329	7532.14		1.60329	94.6726
0.96038	4450.86		0.96038	560		0.96038	5747.6		1.60524	76.3004		1.60524	6966.67		1.60524	92.006
0.96254	4408.86		0.96253	586.147		0.96254	5867.07		1.60719	69.997		1.60719	6965.47		1.60719	92.7264
0.96469	4319.47		0.96469	581.947		0.96469	6249.33		1.60914	71.6756		1.60914	7200.3		1.60914	94.024
0.96684	4272.06		0.96684	579.133		0.96685	6329.87		1.61109	75.6966		1.61109	7132.74		1.61109	90.6786
0.969	4325.53		0.969	569.307		0.969	6317.73		1.61304	75.6667		1.61304	7366.07		1.61304	92.006
0.97115	4763.2		0.97115	583.507		0.97115	6272.27		1.61499	79.2974		1.61499	7198.21		1.61499	90.6906
0.9733	4093.93		0.9733	595.453		0.97331	6256.27		1.61694	75.3453		1.61694	7200.6		1.61694	93.3274
0.97545	4343.73		0.97545	561.04		0.97546	6810.8		1.61889	74.985		1.61889	7067.26		1.61889	81.3632
0.97761	4721.86		0.97761	554.547		0.97761	6417.73		1.62084	76.3453		1.62084	6368.46		1.62084	93.3932
0.97976	4753.66		0.97976	562.64		0.97976	5554.53		1.62279	72.3333		1.62279	7031.84		1.62279	103.381
0.98191	4480.73		0.98191	552.813		0.98191	6579.2		1.62473	76.3274		1.62473	6701.2		1.62473	97.3812
0.98406	4729.86		0.98406	542.987		0.98406	6796.53		1.62668	66.6876		1.62668	6634.23		1.62668	88.6786
0.98621	4858.86		0.98621	554.2		0.98621	6824.67		1.62862	67.3513		1.62862	6631.54		1.62862	92.018
0.98836	4746.53		0.98836	573.16		0.98836	6810.8		1.63057	69.994		1.63057	6466.07		1.63057	93.3572
0.99051	4632.47		0.99051	589.653		0.99052	6575.73		1.63251	73.3244		1.63251	6665.77		1.63251	96.6906
0.99266	4513.2		0.99266	599.827		0.99266	6577.47		1.63446	70.003		1.63446	6896.11		1.63446	97.3752
0.99481	4529.86		0.99481	602.64		0.99481	6510.8		1.6364	71.6816		1.6364	6732.14		1.6364	97.3274
0.99696	4664.94		0.99696	611.773		0.99696	6244.13		1.63834	72.015		1.63834	6630.34		1.63834	90.6846
0.99911	4514.94		0.99911	620.907		0.99911	6280.93		1.64028	74.0359		1.64028	6463.97		1.64028	97.3572
1.00126	4411.47		1.00126	601.6		1.00126	6228.13		1.64222	76.3423		1.64222	6932.74		1.64222	92
1.0034	4421		1.0034	590.56		1.00341	6451.07		1.64416	76.3363		1.64416	6966.37		1.64416	90.0358
1.00555	4667.53		1.00555	591.08		1.00556	6310.8		1.6461	78.6487		1.6461	6831.84		1.6461	93.3812
1.0077	4758		1.0077	578.787		1.0077	6344.13		1.64804	77.6427		1.64804	7201.2		1.64804	87.3452
1.00985	4788.53		1.00985	585.107		1.00985	6947.6		1.64998	74.6547		1.64998	6866.07		1.64998	94.7146
1.01199	4569.47		1.01199	597.707		1.012	6574		1.65192	73.3303		1.65192	7100.3		1.65192	93.3154
1.01414	5027.25		1.01414	625.973		1.01414	6717.73		1.65385	68.6607		1.65385	6900.9		1.65385	93.976
1.01629	5046.55		1.01629	583.853		1.01629	7026.4		1.65579	74.3393		1.65579	6967.86		1.65579	90.6488
1.01843	4830.73		1.01843	600.867		1.01843	6838.93		1.65773	76.6697		1.65773	6731.84		1.65773	89.3214
1.02058	4699.14		1.02058	591.04		1.02058	6602.13		1.65966	80.6607		1.65966	7534.23		1.65966	90.006
1.02272	4798.27		1.02272	541.213		1.02273	6732		1.66159	79.997		1.66159	8001.5		1.66159	93.3692
1.02487	4764.06		1.02487	579.827		1.02487	7005.6		1.66353	80.3363		1.66353	7533.03		1.66353	93.3452
1.02701	4709.73		1.02701	632.813		1.02701	6686.13		1.66546	78.3303		1.66546	7099.4		1.66546	94.6666
1.02916	4922.06		1.02915	643.16		1.02916	6256.27		1.66739	74.997		1.66739	7366.97		1.66739	93.3692
1.0313	5089.6		1.0313	649.48		1.0313	6656.27		1.66932	74.6726		1.66932	7165.77		1.66932	96.0478
1.03344	5090.45		1.03344	633.333		1.03345	7286.13		1.67125	79.6427		1.67125	6966.67		1.67125	91.3692
1.03558	5059.75		1.03558	605.973		1.03559	6914.27		1.67318	81.6188		1.67318	7069.36		1.67318	91.3334
1.03773	5011.45		1.03773	594.587		1.03773	6680.93		1.67511	78.3064		1.67511	7136.62		1.67511	99.3572
1.03987	5057.15		1.03987	585.973		1.03987	6358		1.67704	75.6697		1.67704	7166.37		1.67704	93.3452
1.04201	5109.75		1.04201	616.147		1.04201	6521.2		1.67897	74.012		1.67897	7196.41		1.67897	90.6488
1.04415	4970.14		1.04415	644.933		1.04416	7037.2		1.6809	79.997		1.6809	7396.41		1.6809	94.6726
1.04629	4842		1.04629	639.133		1.0463	7035.47		1.68283	84.3214		1.68283	7498.5		1.68283	98.0358
1.04844	5097.4		1.04843	716.84		1.04844	7091.33		1.68475	79.994		1.68475	7201.5		1.68475	95.3812
1.05058	5491.35		1.05057	729.653		1.05058	7707.33		1.68668	75.0179		1.68668	6967.86		1.68668	96.006
1.05272	5248.25		1.05271	639.827		1.05272	7074		1.6886	74.009		1.6886	7064.87		1.6886	96.6726
1.05486	5025.55		1.05485	675.107		1.05486	7121.2		1.69053	73.6577		1.69053	7231.54		1.69053	96.006
1.057	4863.2		1.05699	665.453		1.057	7312.53		1.69245	77.6368		1.69245	7630.94		1.69245	93.3572
1.05913	5250		1.05913	632.813		1.05914	7338.93		1.69437	80.6158		1.69437	7367.86		1.69437	90.012
1.06127	5646.55		1.06127	652.467		1.06128	7640.67		1.6963	80.994		1.6963	7033.63		1.6963	91.2974
1.06341	5513.2		1.06341	665.973		1.06341	7738.93		1.69822	79.6726		1.69822	7666.07		1.69822	96
1.06555	5329		1.06555	660.173		1.06555	7142.4		1.70014	78.0299		1.70014	7566.37		1.70014	91.3274
1.06769	5406.25		1.06769	666.493		1.06769	6749.33		1.70206	77.6936		1.70206	7333.33		1.70206	88
1.06982	5443.95		1.06982	648.787		1.06983	7142.4		1.70398	77.6786		1.70398	6700.6		1.70398	92.6966
1.07196	5195.65		1.07196	648.96		1.07196	7607.33		1.7059	74.985		1.7059	6603.29		1.7059	96.6488
1.0741	5412.35		1.0741	700.693		1.0741	7861.87		1.70781	82.3004		1.70781	7202.09		1.70781	91.988
1.07623	5824.65		1.07623	719.48		1.07624	7500.4		1.70973	80.6517		1.70973	7368.46		1.70973	102.649
1.07837	5615.8		1.07837	728.093		1.07837	7649.33		1.71165	91.2974		1.71165	7564.57		1.71165	101.982
1.08051	5425.55		1.0805	717.92		1.08051	7328.13		1.71356	80.3722		1.71356	7633.63		1.71356	96.7264
1.08264	5640.45		1.08264	758.093		1.08264	7570.53		1.71548	86.3573		1.71548	7368.46		1.71548	108.649
1.08478	5594.8		1.08477	676.667		1.08478	7302.13		1.71739	85.9761		1.71739	7065.17		1.71739	99.9642
1.08691	5560.6		1.08691	673.333		1.08691	6995.2		1.71931	73.991		1.71931	7463.97		1.71931	100.018
1.08904	5427.25		1.08904	698.96		1.08905	7707.33		1.72122	77.6457		1.72122	6298.21		1.72122	106.637
1.09118	5493.05		1.09118	692.467		1.09118	7949.33		1.72314	72.6876		1.72314	6537.82		1.72314	103.988
1.09331	5629		1.09331	713.507		1.09331	7514.27		1.72505	72.6966		1.72505	7233.93		1.72505	98.6188
1.09544	5782.45		1.09544	743.333		1.09545	7480.93		1.72696	74.988		1.72696	7199.7		1.72696	95.3214
1.09758	5945.65		1.09758	749.307		1.09758	7947.6		1.72887	78.9731		1.72887	7298.21		1.72887	93.3334
1.09971	5990.45		1.09971	732.987		1.09971	7940.67		1.73078	76.988		1.73078	7198.5		1.73078	93.3632
1.10184	5872.95		1.10184	709.307		1.10184	7547.6		1.73269	77.9791		1.73269	7432.44		1.73269	100.673
1.10397	5558		1.10397	682.813		1.10398	7656.27		1.7346	76.009		1.7346	6733.93		1.7346	97.3274
1.1061	5869.45		1.1061	680.867		1.10611	7872.27		1.73651	75.015		1.73651	7363.97		1.73651	101.297
1.10823	5754.55		1.10823	734.2		1.10824	7382.67		1.73841	75.997		1.73841	7600.9		1.73841	103.964
1.11037	5950.2		1.11036	742.987		1.11037	7747.2		1.74032	77.6697		1.74032	7234.83		1.74032	100.637
1.1125	6251.95		1.11249	819.173		1.1125	7810.8		1.74223	77.3214		1.74223	7136.32		1.74223	95.9642
1.11462	5877.25		1.11462	755.627		1.11463	7635.47		1.74413	75.3363		1.74413	7465.17		1.74413	93.3334
1.11675	6136.8		1.11675	692.813		1.11676	7707.33		1.74604	75.6667		1.74604	6966.67		1.74604	98.6428
1.11888	5751.75		1.11888	773.333		1.11889	8252.8		1.74794	79.6607		1.74794	7366.37		1.74794	106.012
1.12101	5873.8		1.12101	790.173		1.12102	7659.73		1.74984	78.3393		1.74984	7033.33		1.74984	112.679
1.12314	6272.05		1.12314	770.52		1.12314	7591.33		1.75175	75.009		1.75175	6701.2		1.75175	106.012
1.12527	6143.05		1.12527	730.173		1.12527	7807.33		1.75365	75.6368		1.75365	6635.13		1.75365	92.7086
1.1274	5934.2		1.12739	756.667		1.1274	8291.73		1.75555	74.3094		1.75555	6401.2		1.75555	102.667
1.12952	6176.2		1.12952	809.133		1.12953	8530.27		1.75745	73.003		1.75745	6665.47		1.75745	110.024
1.13165	6635.95		1.13165	841.427		1.13165	8152.8		1.75935	77.3303		1.75935	6997.91		1.75935	106.018
1.13378	6757.15		1.13377	831.427		1.13378	7963.2		1.76125	75.3214		1.76125	7165.77		1.76125	97.3572
1.1359	6564.05		1.1359	808.96		1.13591	8217.73		1.76315	71.988		1.76315	7130.64		1.76315	102.661
1.13803	6496.55		1.13803	819.827		1.13803	8147.6		1.76505	71.6517		1.76505	7063.68		1.76505	96.6548
1.14015	6445.65		1.14015	769.827		1.14016	8302.13		1.76694	73.0179		1.76694	6766.37		1.76694	96.6606
1.14228	6830.75		1.14228	812.64		1.14228	8458.4		1.76884	73.3483		1.76884	7199.7		1.76884	91.988
1.1444	6712.35		1.1444	810.347		1.14441	9041.06		1.77074	69.003		1.77074	6566.07		1.77074	94.6368
1.14653	6965.15		1.14653	808.787		1.14653	8433.73		1.77263	67.3333		1.77263	6469.96		1.77263	94.6846
1.14865	6686.15		1.14865	717.187		1.14865	8798.27		1.77453	71.985		1.77453	7366.67		1.77453	95.3752
1.15077	6348.25		1.15077	800.173		1.15078	8963.2		1.77642	73.3124		1.77642	7202.09		1.77642	100.691
1.1529	6543.75		1.1529	902.293		1.1529	9117.73		1.77831	78.997		1.77831	7033.03		1.77831	100
1.15502	6950.85		1.15502	885.453		1.15502	8993.47		1.7802	79.9701		1.7802	7200		1.7802	102.709
1.15714	7285.25		1.15714	865.973		1.15714	8796.93		1.7821	77		1.7821	6702.09		1.7821	101.988
1.15926	7545.85		1.15926	917.4		1.15927	9096.93		1.78399	69.6457		1.78399	6903.29		1.78399	90.6846
1.16138	7370.35		1.16138	880.907		1.16139	9319.86		1.78588	70.0359		1.78588	6866.37		1.78588	99.3992
1.16351	7121.2		1.1635	859.307		1.16351	9309.46		1.78777	74.6876		1.78777	6932.74		1.78777	95.3812
1.16563	7186.15		1.16563	903.507		1.16563	9416.4		1.78966	78.997		1.78966	6966.67		1.78966	93.2974
1.16775	7345.65		1.16775	887.187		1.16775	9305.6		1.79154	75.3303		1.79154	6931.24		1.79154	92.6428
1.16987	7376.4		1.16987	876.84		1.16987	9472.27		1.79343	74.6607		1.79343	6864.87		1.79343	93.9462
1.17199	7551.95		1.17198	886.84		1.17199	9770.53		1.79532	72.006		1.79532	6599.4		1.79532	97.2854
1.17411	7537.85		1.1741	873.16		1.17411	9733.73		1.79721	68.3453		1.79721	6297.91		1.79721	96.6548
1.17622	7594.8		1.17622	901.6		1.17623	9542.4		1.79909	66.6697		1.79909	6665.47		1.79909	93.9582
1.17834	7801.05		1.17834	861.04		1.17835	9618.13		1.80098	65.006		1.80098	6567.56		1.80098	91.3214
1.18046	7401.05		1.18046	939.653		1.18046	9665.33		1.80286	71.6577		1.80286	6401.79		1.80286	103.976
1.18258	7712.55		1.18258	920.52		1.18258	9528.13		1.80474	73.985		1.80474	6434.83		1.80474	94.6666
1.1847	7692.2		1.18469	916.84		1.1847	10012.9		1.80663	73.6726		1.80663	6665.47		1.80663	95.994
1.18681	7428.15		1.18681	835.587		1.18682	10309.5		1.80851	72.3333		1.80851	7000.3		1.80851	93.3452
1.18893	7864.05		1.18893	896.84		1.18893	10588.3		1.81039	70.3184		1.81039	7234.23		1.81039	88.7146
1.19104	8123.8		1.19104	956.187		1.19105	10451.5		1.81227	70.3303		1.81227	6866.67		1.81227	93.3752
1.19316	8296.75		1.19316	969		1.19316	10626.8		1.81415	76.9821		1.81415	7533.63		1.81415	86.0358
1.19528	8232.65		1.19527	959.133		1.19528	10926.8		1.81603	72.6577		1.81603	7532.44		1.81603	95.97
1.19739	8267.75		1.19739	969.48		1.19739	10833.7		1.81791	70.6756		1.81791	6932.14		1.81791	97.9462
1.1995	8382.65		1.1995	987.4		1.19951	10902.1		1.81979	70.3453		1.81979	6729.74		1.81979	95.3034
1.20162	8304.55		1.20162	1010.39		1.20162	11025.1		1.82166	65.3363		1.82166	6731.54		1.82166	101.988
1.20373	8246.55		1.20373	1071.43		1.20374	10563.6		1.82354	66.988		1.82354	6802.39		1.82354	102.006
1.20585	8432.45		1.20584	1116.32		1.20585	11256.7		1.82542	68.3333		1.82542	6834.53		1.82542	95.982
1.20796	8598.25		1.20796	1069.48		1.20796	10505.6		1.82729	67.3214		1.82729	6733.33		1.82729	99.9342
1.21007	8424.65		1.21007	1096.49		1.21008	10200.4		1.82917	68.6427		1.82917	6501.2		1.82917	92.571
1.21218	8897.6		1.21218	1001.95		1.21219	11074.4		1.83104	70.3274		1.83104	6138.42		1.83104	93.2854
1.2143	8994.8		1.21429	1049.13		1.2143	11326.8		1.83291	63.6547		1.83291	6268.16		1.83291	98.6606
1.21641	8986.8		1.21641	1027.88		1.21641	10783.1		1.83478	65.6816		1.83478	6763.97		1.83478	91.2974
1.21852	9454.55		1.21852	1123.51		1.21852	11058.4		1.83666	61.3543		1.83666	6700.3		1.83666	92.6188
1.22063	9394.8		1.22063	1070.35		1.22063	11802.1		1.83853	69.6756		1.83853	6770.85		1.83853	93.3214
1.22274	9106.25		1.22274	1071.25		1.22274	11837.2		1.8404	67.985		1.8404	6133.93		1.8404	87.2914
1.22485	9372.05		1.22485	1119.31		1.22485	11535.5		1.84227	67.6726		1.84227	6400.9		1.84227	85.988
1.22696	9712.35		1.22696	1164.72		1.22696	11232		1.84414	68.3333		1.84414	6899.1		1.84414	90.6666
1.22907	9664.05		1.22907	1170.17		1.22907	10765.3		1.846	70.6667		1.846	6899.1		1.846	91.3214
1.23117	9538.75		1.23117	1162.12		1.23118	11032		1.84787	75.3184		1.84787	6934.53		1.84787	92.6966
1.23328	9724.85		1.23328	1199.31		1.23329	11630.3		1.84974	72.988		1.84974	6567.56		1.84974	102.012
1.23539	9870.55		1.23539	1209.65		1.23539	11630.3		1.85161	70.3274		1.85161	6332.74		1.85161	99.3154
1.2375	9718.6		1.2375	1163.33		1.2375	11928.5		1.85347	72.6637		1.85347	6366.37		1.85347	95.976
1.23961	9984.4		1.2396	1191.39		1.23961	12402.5		1.85534	73.988		1.85534	6433.03		1.85534	88.6606
1.24171	10039.8		1.24171	1203.33		1.24172	12654.9		1.8572	74.006		1.8572	6499.4		1.8572	89.3334
1.24382	10025.8		1.24382	1197.01		1.24382	12481.3		1.85906	71.6846		1.85906	6466.07		1.85906	94.6308
1.24592	10703.6		1.24592	1204.93		1.24593	12595.2		1.86093	69.015		1.86093	6631.84		1.86093	89.9642
1.24803	10404.5		1.24803	1214.59		1.24803	12491.7		1.86279	68.6846		1.86279	6664.87		1.86279	86.6606
1.25013	11204.8		1.25013	1213.51		1.25014	13086.5		1.86465	67.0209		1.86465	6631.54		1.86465	91.3094
1.25224	11165		1.25224	1314.59		1.25224	12496.9		1.86651	67.6607		1.86651	6765.77		1.86651	92.6488
1.25434	10922		1.25434	1283.72		1.25435	12260.1		1.86837	71.3154		1.86837	6630.64		1.86837	90.6548
1.25645	10940.5		1.25644	1335.11		1.25645	12851.5		1.87023	69.6816		1.87023	6665.47		1.87023	88.006
1.25855	11172		1.25855	1308.79		1.25855	12996.9		1.87209	66.6607		1.87209	6930.64		1.87209	88.6548
1.26065	11597.6		1.26065	1251.95		1.26066	12926.8		1.87394	67.003		1.87394	6866.97		1.87394	92.6726
1.26275	11415.1		1.26275	1283.85		1.26276	13216.4		1.8758	69.3274		1.8758	6199.1		1.8758	95.3394
1.26486	11237		1.26486	1340.69		1.26486	13230.3		1.87766	66.9701		1.87766	6364.27		1.87766	93.3632
1.26696	11531.8		1.26696	1316.15		1.26696	13403.9		1.87951	71.6876		1.87951	7067.86		1.87951	91.3274
1.26906	11630		1.26906	1287.19		1.26906	14391.7		1.88137	71		1.88137	7233.03		1.88137	84.024
1.27116	11974.6		1.27116	1352.99		1.27116	14028.5		1.88322	68.3333		1.88322	6666.07		1.88322	84.012
1.27326	12584.4		1.27326	1403.33		1.27326	13846.3		1.88508	68.3333		1.88508	6100.9		1.88508	88.012
1.27536	12595		1.27536	1463.33		1.27536	14709.5		1.88693	67.6637		1.88693	6332.44		1.88693	87.976
1.27746	13092.2		1.27746	1517.88		1.27746	14637.6		1.88878	66.3333		1.88878	6699.7		1.88878	86.6666
1.27956	12968.6		1.27956	1474.89		1.27956	14374		1.89063	67.6487		1.89063	6664.87		1.89063	90.6666
1.28166	13090.6		1.28166	1533.37		1.28166	15077.9		1.89248	62.6786		1.89248	6565.47		1.89248	89.3632
1.28376	13360		1.28376	1495.8		1.28376	15800.8		1.89433	63.3543		1.89433	6197.61		1.89433	89.3452
1.28585	13223.8		1.28585	1508.61		1.28586	15268.8		1.89618	65.3303		1.89618	6298.5		1.89618	90
1.28795	13273		1.28795	1523.85		1.28796	15693.5		1.89803	68.3333		1.89803	6299.4		1.89803	89.3452
1.29005	13482.6		1.29005	1609.65		1.29005	16464		1.89988	68.6786		1.89988	6201.5		1.89988	87.3752
1.29215	13522		1.29214	1634.03		1.29215	16546.3		1.90172	69.3333		1.90172	5903.29		1.90172	87.3812
1.29424	13886.1		1.29424	1637.71		1.29425	16583.1		1.90357	70.6517		1.90357	6200.3		1.90357	86.024
1.29634	14693.2		1.29634	1642.81		1.29634	17118.5		1.90542	70.9821		1.90542	6265.17		1.90542	85.3452
1.29843	15238		1.29843	1681.43		1.29844	17053.6		1.90726	68.997		1.90726	6396.71		1.90726	86.024
1.30053	15008.2		1.30053	1776.71		1.30053	15957.1		1.90911	70.3244		1.90911	6432.74		1.90911	88.6726
1.30262	14525.5		1.30262	1803.37		1.30263	16341.5		1.91095	65.3483		1.91095	6664.57		1.91095	95.9642
1.30472	14951		1.30472	1851.29		1.30472	17038		1.91279	64.0479		1.91279	6500		1.91279	94.012
1.30681	15175.5		1.30681	1872.85		1.30682	17931.5		1.91463	70.6936		1.91463	6532.74		1.91463	92.6548
1.3089	16010.6		1.3089	1887.23		1.30891	19510.3		1.91648	69.6816		1.91648	6863.08		1.91648	98.6488
1.311	16328.4		1.311	1942.99		1.311	19185.6		1.91832	70.0269		1.91832	6600.9		1.91832	90
1.31309	16789		1.31309	1907.01		1.31309	19352.3		1.92016	61.3602		1.92016	6733.03		1.92016	93.994
1.31518	16304.5		1.31518	1846.32		1.31519	19729.3		1.922	62.3393		1.922	6565.17		1.922	94.006
1.31727	16116.6		1.31727	1913.37		1.31728	19932.8		1.92383	65.3632		1.92383	6698.8		1.92383	92.6666
1.31936	17024		1.31936	2019		1.31937	20037.6		1.92567	68.3363		1.92567	6899.1		1.92567	90.6428
1.32146	17709		1.32145	2024.24		1.32146	19728.9		1.92751	71.6457		1.92751	6301.5		1.92751	85.3214
1.32355	18256.2		1.32354	2051.25		1.32355	20167.9		1.92935	70.6607		1.92935	6668.76		1.92935	85.3334
1.32564	18942.4		1.32563	2154.41		1.32564	21047.1		1.93118	67.3393		1.93118	6502.69		1.93118	93.988
1.32773	19084.6		1.32772	2195.63		1.32773	21452.3		1.93302	67.988		1.93302	6399.1		1.93302	88.006
1.32981	18930		1.32981	2193.68		1.32982	22104.7		1.93485	71.3064		1.93485	6366.97		1.93485	89.3334
1.3319	19203.8		1.3319	2236.84		1.33191	23431.1		1.93668	69.6487		1.93668	6733.93		1.93668	96.6606
1.33399	19381.2		1.33399	2214.03		1.334	23436.3		1.93852	68.3274		1.93852	6866.07		1.93852	97.994
1.33608	20070.3		1.33608	2211.77		1.33608	22415.1		1.94035	63.3423		1.94035	6933.03		1.94035	97.3334
1.33817	20219.5		1.33817	2250.87		1.33817	23708.5		1.94218	65.3004		1.94218	6402.09		1.94218	92.6606
1.34025	20330.2		1.34025	2144.03		1.34026	23792.9		1.94401	65.3094		1.94401	6465.77		1.94401	88.6428
1.34234	21847		1.34234	2339.48		1.34234	24713.7		1.94584	68.3064		1.94584	6732.44		1.94584	88.6666
1.34443	22137.2		1.34443	2491.04		1.34443	26133.6		1.94767	62.6816		1.94767	6636.32		1.94767	88.018
1.34651	22754.8		1.34651	2531.77		1.34652	25864.8		1.9495	66.3573		1.9495	6700		1.9495	85.3154
1.3486	22605.6		1.3486	2507.23		1.3486	26231.5		1.95133	66.7026		1.95133	6469.06		1.95133	92.6966
1.35068	23472.5		1.35068	2652.33		1.35069	27187.3		1.95315	67.009		1.95315	6332.44		1.95315	93.2974
1.35277	24289		1.35277	2632.12		1.35277	27802.9		1.95498	74.3184		1.95498	6201.2		1.95498	92.6248
1.35485	24843.2		1.35485	2725.24		1.35485	28212		1.95681	70		1.95681	5934.23		1.95681	100.673
1.35693	25634.6		1.35693	2801.73		1.35694	28929.7		1.95863	68.6637		1.95863	6400.3		1.95863	100.691
1.35902	26581.2		1.35902	2823.16		1.35902	29828		1.96046	64.991		1.96046	6434.23		1.96046	92.6846
1.3611	27419.7		1.3611	2941.6		1.3611	30687.7		1.96228	64.3244		1.96228	6334.23		1.96228	90.0358
1.36318	28235.5		1.36318	3019.31		1.36319	31840.1		1.9641	68.6607		1.9641	6402.69		1.9641	86.7026
1.36526	28902.5		1.36526	3111.6		1.36527	32022.4		1.96592	70.6637		1.96592	6502.69		1.96592	88.024
1.36734	29133		1.36734	3287.57		1.36735	33591.2		1.96775	65.3453		1.96775	6600.3		1.96775	96.6368
1.36943	30599		1.36942	3322.68		1.36943	39293.7		1.96957	71.3154		1.96957	6300.6		1.96957	92.6488
1.37151	32295.6		1.37151	3553.37		1.37151	51511.5		1.97139	72.6457		1.97139	6333.33		1.97139	94.6726
1.37359	32289.3		1.37358	3578.23		1.37359	40621.5		1.97321	68.3094		1.97321	6467.86		1.97321	95.3394
1.37567	33042.2		1.37566	3628.05		1.37567	38665.6		1.97502	67.3184		1.97502	6963.68		1.97502	92.6488
1.37775	34603.2		1.37774	3795.11		1.37775	38301.1		1.97684	66.988		1.97684	6433.03		1.97684	95.3154
1.37982	35105.4		1.37982	3848.27		1.37983	39048.3		1.97866	66.3333		1.97866	6233.33		1.97866	101.958
1.3819	35058.8		1.3819	3840.91		1.38191	40588.5		1.98048	67.6547		1.98048	5534.83		1.98048	86.6786
1.38398	36363.4		1.38398	3919.35		1.38398	41770.8		1.98229	67.9821		1.98229	5769.36		1.98229	88.6488
1.38606	38250.4		1.38606	4003.2		1.38606	44002.4		1.98411	65.3214		1.98411	7532.74		1.98411	91.9342
1.38813	39635.8		1.38813	4160.91		1.38814	46530.9		1.98592	68.3333		1.98592	6467.56		1.98592	93.2914
1.39021	40304.7		1.39021	4413.2		1.39021	46825.7		1.98773	64.3603		1.98773	6466.97		1.98773	92.006
1.39229	40151		1.39229	4527.75		1.39229	47393.7		1.98955	70.3274		1.98955	6267.86		1.98955	84.7324
1.39436	39926.2		1.39436	4508.92		1.39437	48442.7		1.99136	71.991		1.99136	6236.62		1.99136	90.012
1.39644	40704.1		1.39644	4465.63		1.39644	48881.6		1.99317	73.6637		1.99317	6300.6		1.99317	81.3692
1.39851	40816.6		1.39851	4761.29		1.39852	49748.3		1.99498	74.3333		1.99498	6633.03		1.99498	91.3094
1.40059	41598.8		1.40059	4729.48		1.40059	52636.1		1.99679	71.6697		1.99679	7133.03		1.99679	93.988
1.40266	42294.3		1.40266	4849.39		1.40266	51107.1		1.9986	74.3274		1.9986	7199.1		1.9986	88.018
1.40473	43660.3		1.40473	5016.84		1.40474	53231.3		2.00041	72.3004		2.00041	6965.17		2.00041	85.3394
1.40681	44083.8		1.40681	5031.25		1.40681	54048.7		2.00222	68.2945		2.00222	6700		2.00222	85.3752
1.40888	44010.2		1.40888	5057.92		1.40888	53440		2.00402	63.0179		2.00402	6068.76		2.00402	87.3812
1.41095	43555.8		1.41095	5071.99		1.41096	52875.1		2.00583	71.3064		2.00583	6266.97		2.00583	90.006
1.41302	44289.2		1.41302	5090.04		1.41303	53445.2		2.00763	68.6517		2.00763	6564.57		2.00763	96.6188
1.41509	44997.2		1.41509	5091.25		1.4151	55534.8		2.00944	73.6637		2.00944	6400		2.00944	85.976
1.41716	45295.4		1.41716	5083.72		1.41717	56887.6		2.01124	67.012		2.01124	6635.73		2.01124	87.2974
1.41924	46035.8		1.41923	5069.52		1.41924	55731.7		2.01305	63.6637		2.01305	7201.5		2.01305	86.006
1.4213	46237.2		1.4213	5069.17		1.42131	54563.3		2.01485	63.6607		2.01485	6567.26		2.01485	87.3452
1.42337	46173.9		1.42337	5182.85		1.42338	55891.1		2.01665	60.6577		2.01665	6533.33		2.01665	89.982
1.42544	46001.8		1.42544	5246.75		1.42545	56092.8		2.01845	62.3423		2.01845	6367.56		2.01845	86.6488
1.42751	46209		1.42751	5267.57		1.42752	55429.2		2.02025	62.6726		2.02025	6467.56		2.02025	76.012
1.42958	44653.6		1.42958	5331.99		1.42958	56834.4		2.02205	63.3274		2.02205	6601.79		2.02205	81.97
1.43165	43736.8		1.43165	4983.72		1.43165	57436.9		2.02385	62.6846		2.02385	6532.14		2.02385	84.6428
1.43371	43158.6		1.43371	5068.92		1.43372	56389.7		2.02565	64.009		2.02565	6165.17		2.02565	89.3034
1.43578	43280.4		1.43578	5167.75		1.43579	56667.2		2.02745	64.6726		2.02745	6166.67		2.02745	93.2974
1.43785	42916.6		1.43785	5000.64		1.43785	56682.8		2.02924	64.3513		2.02924	6301.5		2.02924	92.6428
1.43991	41929.8		1.43991	4971.85		1.43992	55472		2.03104	66.994		2.03104	6168.76		2.03104	88.012
1.44198	41759.4		1.44198	4973.03		1.44198	53243.5		2.03284	68.6607		2.03284	6467.56		2.03284	90.6846
1.44404	41680.4		1.44404	4976.88		1.44405	52209.7		2.03463	69.3423		2.03463	6466.67		2.03463	97.988
1.44611	40482.2		1.44611	4940.04		1.44611	53511.9		2.03642	72.6667		2.03642	6168.16		2.03642	96.6606
1.44817	39215.3		1.44817	4784.76		1.44818	53950.8		2.03822	67.997		2.03822	6135.43		2.03822	95.994
1.45024	39364.4		1.45023	4750.04		1.45024	52808.8		2.04001	65.994		2.04001	6365.77		2.04001	92.6906
1.4523	39894.8		1.4523	4820.73		1.4523	50439.6		2.0418	62.3184		2.0418	6464.27		2.0418	98.6548
1.45436	39070.9		1.45436	4857.96		1.45437	50922.7		2.04359	66.006		2.04359	6230.64		2.04359	97.976
1.45642	39076.6		1.45642	4669.91		1.45643	51559.1		2.04538	65.009		2.04538	6631.24		2.04538	88.6606
1.45848	38155.8		1.45848	4454.97		1.45849	51382		2.04717	70.6667		2.04717	6466.67		2.04717	86.0418
1.46055	37741.2		1.46054	4390.91		1.46055	51835.2		2.04896	69.9731		2.04896	6634.23		2.04896	88.012
1.46261	37231.3		1.4626	4309.13		1.46261	49466.4		2.05075	64.6487		2.05075	6567.26		2.05075	85.988
1.46467	35918.8		1.46467	4164.55		1.46467	47808.4		2.05254	64.6697		2.05254	6432.74		2.05254	89.3214
1.46673	35478.6		1.46672	4129.48		1.46673	47437.9		2.05432	65.9821		2.05432	6299.7		2.05432	94.6488
1.46879	35332.2		1.46878	4075.84		1.46879	46790.7		2.05611	65.3034		2.05611	6199.1		2.05611	95.3274
1.47084	34388.4		1.47084	3967.23		1.47085	45776.8		2.05789	62.3393		2.05789	6264.57		2.05789	90.6846
1.4729	32896.2		1.4729	3880.69		1.47291	45221.9		2.05968	63.6637		2.05968	6030.94		2.05968	88.012
1.47496	32647.8		1.47496	3863.16		1.47497	44716.3		2.06146	69.988		2.06146	6200.3		2.06146	94.6846
1.47702	34015.6		1.47702	3839.69		1.47702	42914.5		2.06325	65.9492		2.06325	6366.37		2.06325	78.7086
1.47908	32827.7		1.47907	3758.31		1.47908	42969.5		2.06503	62.3333		2.06503	6233.03		2.06503	90.6488
1.48113	30993.5		1.48113	3679.13		1.48114	42946.5		2.06681	64.012		2.06681	6265.47		2.06681	82.6548
1.48319	31567		1.48319	3634.2		1.48319	42084.7		2.06859	68.3483		2.06859	5999.1		2.06859	87.3512
1.48524	31550.4		1.48524	3561.6		1.48525	41607.6		2.07037	63.6966		2.07037	5700.9		2.07037	81.3394
1.4873	30592.6		1.4873	3551.95		1.4873	39714.9		2.07215	63.3423		2.07215	5768.46		2.07215	76.018
1.48935	30773.5		1.48935	3527.75		1.48936	39541.3		2.07393	63.9821		2.07393	6001.2		2.07393	79.3154
1.49141	30286.5		1.49141	3389.52		1.49141	39383.3		2.07571	62.3303		2.07571	6200.3		2.07571	88.6368
1.49346	28680.5		1.49346	3278.79		1.49347	38604.1		2.07748	63.6756		2.07748	6300		2.07748	99.3094
1.49552	27831.2		1.49551	3264.76		1.49552	37604.1		2.07926	65.3393		2.07926	6202.69		2.07926	97.97
1.49757	27691.5		1.49757	3252.16		1.49757	37525.3		2.08103	68.6487		2.08103	6166.37		2.08103	91.3154
1.49962	28036.3		1.49962	3211.29		1.49962	37951.7		2.08281	64.9791		2.08281	6097.91		2.08281	89.994
1.50167	27995.8		1.50167	3165.67		1.50168	37274.7		2.08458	66.3543		2.08458	6198.8		2.08458	86.6488
1.50372	26544.8		1.50372	3094.41		1.50373	36343.1		2.08636	63.3184		2.08636	6001.5		2.08636	80.6368
1.50577	25829.2		1.50577	3086.36		1.50578	34882.9		2.08813	59.9821		2.08813	6569.06		2.08813	87.3094
1.50783	25475.5		1.50782	3023.76		1.50783	35160		2.0899	63.9791		2.0899	6598.5		2.0899	85.3394
1.50988	25317		1.50987	2875.84		1.50988	33802		2.09167	69.6607		2.09167	6166.67		2.09167	91.988
1.51192	24756.8		1.51192	2931.29		1.51193	33422.8		2.09344	64.6517		2.09344	6165.17		2.09344	95.3154
1.51397	25084.8		1.51397	2879.52		1.51398	34172.5		2.09521	61.9791		2.09521	6032.44		2.09521	86.6966
1.51602	24297		1.51602	2784.41		1.51603	33630.5		2.09698	60.009		2.09698	6166.37		2.09698	87.3154
1.51807	24432.2		1.51807	2670.87		1.51808	32582.9		2.09875	65		2.09875	6100.9		2.09875	85.2914
1.52012	24103.8		1.52012	2660.52		1.52012	31489.9		2.10052	65.6756		2.10052	6134.23		2.10052	81.97
1.52217	23763.6		1.52216	2670.17		1.52217	30931.9		2.10228	62.6726		2.10228	6365.77		2.10228	73.3572
1.52421	23324.4		1.52421	2607.53		1.52422	30791.6		2.10405	61.7026		2.10405	5835.73		2.10405	88.6488
1.52626	22843.7		1.52626	2550.17		1.52626	30756.5		2.10582	58.3423		2.10582	6266.37		2.10582	86.0898
1.5283	22558.4		1.5283	2549		1.52831	30445.7		2.10758	59.3662		2.10758	5767.56		2.10758	80.018
1.53035	22213.6		1.53035	2544.84		1.53035	29475.6		2.10934	66.6457		2.10934	6167.26		2.10934	87.2974
1.53239	22126		1.53239	2500.6		1.5324	30223.2		2.11111	64.3333		2.11111	5736.02		2.11111	89.976
1.53444	22181.2		1.53444	2523.55		1.53444	29156.1		2.11287	65.6667		2.11287	6199.7		2.11287	85.982
1.53648	21509		1.53648	2503.59		1.53649	28196.4		2.11463	61.3632		2.11463	6397.91		2.11463	84.6786
1.53853	20708		1.53852	2571.81		1.53853	27929.7		2.11639	67.6487		2.11639	6299.7		2.11639	88.6726
1.54057	21435.5		1.54057	2543.51		1.54057	26973.5		2.11815	67.6397		2.11815	6369.06		2.11815	89.9402
1.54261	20998		1.54261	2432.6		1.54262	26738.8		2.11991	64.3453		2.11991	6368.16		2.11991	83.3034
1.54465	20694.3		1.54465	2334.55		1.54466	27059.6		2.12167	67.006		2.12167	5999.4		2.12167	80.6846
1.5467	20157.5		1.54669	2339.13		1.5467	26429.7		2.12343	65.6487		2.12343	6069.06		2.12343	78.0478
1.54874	19917.2		1.54873	2349.31		1.54874	25954.4		2.12519	65.6517		2.12519	6533.63		2.12519	86.7086
1.55078	19806.7		1.55078	2339.83		1.55078	25470		2.12694	58.994		2.12694	6598.8		2.12694	96.012
1.55282	19525		1.55282	2322.29		1.55282	24590.8		2.1287	64.6487		2.1287	6333.03		2.1287	82
1.55486	19340.8		1.55485	2278.79		1.55486	24985.6		2.13045	62.3363		2.13045	5867.86		2.13045	84
1.5569	19434.4		1.55689	2173.33		1.5569	25094.7		2.13221	59.6756		2.13221	6600		2.13221	88.7086
1.55893	19198.5		1.55893	2103.85		1.55894	23178.7		2.13396	62.3303		2.13396	6098.5		2.13396	89.3692
1.56097	19178.5		1.56097	2127.92		1.56098	23919.3		2.13571	61.994		2.13571	5933.03		2.13571	87.3452
1.56301	19347.6		1.56301	2217.4		1.56301	23352.3		2.13746	60.994		2.13746	5935.43		2.13746	84.6548
1.56505	18441.5		1.56505	2131.6		1.56505	23254		2.13922	59.3393		2.13922	6066.67		2.13922	85.9642
1.56708	17971.4		1.56708	2219.35		1.56709	23527.6		2.14097	58.3513		2.14097	6262.18		2.14097	85.994
1.56912	18457.3		1.56912	2155.15		1.56912	22741.5		2.14272	58.6547		2.14272	6067.56		2.14272	88.7146
1.57116	18738.8		1.57115	2135.11		1.57116	22294.3		2.14447	57.3274		2.14447	5768.46		2.14447	85.3274
1.57319	18141.5		1.57319	2147.19		1.5732	22525.9		2.14621	60.3453		2.14621	6231.84		2.14621	91.3274
1.57523	18021.4		1.57522	2189.65		1.57523	22466.1		2.14796	62.6637		2.14796	5969.06		2.14796	85.3692
1.57726	18596.8		1.57726	2227.4		1.57726	21631.1		2.14971	63.3004		2.14971	6368.76		2.14971	81.3752
1.57929	18656.5		1.57929	2190.91		1.5793	21771.3		2.15145	64.9611		2.15145	6300.6		2.15145	85.3692
1.58133	18234.4		1.58133	2160.17		1.58133	21680		2.1532	61.9761		2.1532	6068.46		2.1532	90.012
1.58336	18539		1.58336	2088.79		1.58336	22160.9		2.15494	60.3423		2.15494	6068.76		2.15494	90
1.58539	18778.3		1.58539	2262.85		1.5854	21232.8		2.15669	63.3363		2.15669	6034.53		2.15669	92.6606
1.58742	18295.8		1.58742	2155.8		1.58743	21485.2		2.15843	60.6876		2.15843	6397.61		2.15843	86.6966
1.58946	18199.3		1.58945	2068.09		1.58946	20207.7		2.16017	57.6756		2.16017	6431.84		2.16017	86
1.59149	18229.2		1.59148	2153.89		1.59149	20692.1		2.16191	65.6397		2.16191	5733.33		2.16191	83.3154
1.59352	18596.8		1.59352	2133.37		1.59352	20544.9		2.16366	70.9581		2.16366	5864.87		2.16366	87.3094
1.59555	18863.4		1.59555	2210.73		1.59555	20474.8		2.1654	65.3483		2.1654	5897.31		2.1654	85.3154
1.59758	19105.6		1.59757	2278.09		1.59758	20436.3		2.16713	61.6697		2.16713	5966.67		2.16713	85.3154
1.5996	18908.2		1.5996	2227.75		1.59961	19843.2		2.16887	62.3274		2.16887	6496.11		2.16887	84.6726
1.60163	18458		1.60163	2110.73		1.60164	19567.5		2.17061	65.3184		2.17061	6660.09		2.17061	90.6368
1.60366	18801		1.60366	2045.45		1.60367	19841.1		2.17235	65.3244		2.17235	5997.01		2.17235	91.2974
1.60569	18988.2		1.60569	2143.89		1.60569	20166.1		2.17408	60.3453		2.17408	5998.21		2.17408	91.2974
1.60772	18863.4		1.60771	2198.09		1.60772	19920.3		2.17582	61.3303		2.17582	5765.47		2.17582	83.3632
1.60974	18856.7		1.60974	2234.41		1.60975	19566.1		2.17756	58.3513		2.17756	5932.74		2.17756	80.006
1.61177	19535.5		1.61177	2281.43		1.61177	19622.4		2.17929	60.6786		2.17929	6000.3		2.17929	84.6128
1.61379	20731.3		1.61379	2349.52		1.6138	19213.3		2.18102	66.3214		2.18102	6068.16		2.18102	80.6248
1.61582	20718		1.61582	2309.52		1.61582	19388.7		2.18276	63.6487		2.18276	5433.33		2.18276	77.994
1.61784	20481.8		1.61784	2323.55		1.61785	19669.6		2.18449	67.3393		2.18449	5633.63		2.18449	85.976
1.61987	20943.2		1.61987	2341.43		1.61987	19343.6		2.18622	64.3303		2.18622	5733.03		2.18622	88.6368
1.62189	21373.2		1.62189	2372.47		1.6219	18612		2.18795	63.6487		2.18795	5664.87		2.18795	93.982
1.62391	21535.5		1.62391	2447.75		1.62392	18366.1		2.18968	62.3184		2.18968	6030.64		2.18968	90
1.62594	21990		1.62593	2493.03		1.62594	18766.1		2.19141	58.006		2.19141	6133.03		2.19141	81.3572
1.62796	22419.8		1.62796	2510.04		1.62796	18589.1		2.19314	57.6816		2.19314	5767.56		2.19314	82.7146
1.62998	22411.8		1.62998	2560.04		1.62998	18722.4		2.19486	62.3184		2.19486	5500		2.19486	89.3394
1.632	22412.5		1.632	2632.16		1.63201	18824.1		2.19659	63.6487		2.19659	5800.9		2.19659	91.3034
1.63402	23521.2		1.63402	2740.08		1.63403	17569.2		2.19832	61.6487		2.19832	5867.86		2.19832	83.976
1.63604	23866.7		1.63604	2790.39		1.63605	17858.8		2.20004	59.3303		2.20004	6000.6		2.20004	84
1.63806	25084.6		1.63806	2961.25		1.63807	17946.7		2.20177	58.015		2.20177	5466.07		2.20177	87.3274
1.64008	25822.5		1.64008	2994.76		1.64008	18352.3		2.20349	61.006		2.20349	5833.33		2.20349	83.2914
1.6421	26658.4		1.6421	3024.24		1.6421	18412		2.20521	62.3303		2.20521	5999.4		2.20521	81.97
1.64412	27644.3		1.64411	3102.47		1.64412	18252.3		2.20693	59.3363		2.20693	5799.1		2.20693	78.7086
1.64613	28676.8		1.64613	3194.89		1.64614	18757.5		2.20866	58.012		2.20866	5766.97		2.20866	84.6906
1.64815	29900.6		1.64815	3347.71		1.64816	19660.9		2.21038	66.6547		2.21038	5901.2		2.21038	87.982
1.65017	31200.6		1.65017	3521.77		1.65017	19947.1		2.2121	61.6846		2.2121	5867.56		2.2121	80.6428
1.65218	32268.6		1.65218	3569.87		1.65219	19973.5		2.21382	55.012		2.21382	6928.55		2.21382	82.6966
1.6542	33867.1		1.6542	3684.24		1.6542	20301.6		2.21553	57.003		2.21553	6068.46		2.21553	94.6248
1.65621	34958.4		1.65621	3819.69		1.65622	21338		2.21725	52.3692		2.21725	6200.6		2.21725	90.6428
1.65823	35027.7		1.65823	4150.95		1.65823	20912		2.21897	52.6966		2.21897	6033.93		2.21897	87.3512
1.66024	36150.6		1.66024	4217.96		1.66025	20631.5		2.22069	58.3393		2.22069	6032.44		2.22069	88.6786
1.66226	39093		1.66225	4303.55		1.66226	20587.3		2.2224	62.6487		2.2224	5368.46		2.2224	78.0658
1.66427	40833.2		1.66427	4530.73		1.66427	21151.9		2.22412	60.997		2.22412	5732.74		2.22412	83.976
1.66628	41553.2		1.66628	4600.35		1.66629	21790.8		2.22583	61.9821		2.22583	6499.4		2.22583	82.6488
1.66829	42347.8		1.66829	4602.77		1.6683	21982.5		2.22754	60.6726		2.22754	6597.01		2.22754	85.9522
1.6703	43733.8		1.6703	4736.63		1.67031	21533.2		2.22926	65.3274		2.22926	6299.4		2.22926	95.3274
1.67232	45447.8		1.67231	4965.59		1.67232	21192.5		2.23097	64.3214		2.23097	5635.43		2.23097	85.3214
1.67433	46601.2		1.67432	5061.08		1.67433	23640.1		2.23268	62.3274		2.23268	5704.19		2.23268	91.2914
1.67634	49029.6		1.67633	5086.53		1.67634	23589.1		2.23439	58.997		2.23439	5967.56		2.23439	87.9642
1.67835	49438.9		1.67834	5338.09		1.67835	25789.5		2.2361	59.3274		2.2361	5897.91		2.2361	90.6368
1.68035	50340.5		1.68035	5509		1.68036	25764.8		2.23781	61.015		2.23781	5865.47		2.23781	91.3034
1.68236	50985		1.68236	5706.53		1.68237	25850.5		2.23951	62.6906		2.23951	5902.09		2.23951	87.976
1.68437	51923		1.68437	5701.29		1.68438	26892.5		2.24122	64.3124		2.24122	5802.39		2.24122	85.3274
1.68638	53628.5		1.68638	5764.84		1.68638	27928		2.24293	63.991		2.24293	5868.16		2.24293	83.994
1.68839	54214		1.68838	5880.99		1.68839	28724.5		2.24463	66.6427		2.24463	5669.06		2.24463	86.6726
1.69039	54284		1.69039	5981.85		1.6904	29764.8		2.24634	64.6397		2.24634	5666.37		2.24634	80.6726
1.6924	55203.5		1.6924	6067.27		1.6924	31010.7		2.24804	62.3124		2.24804	5566.97		2.24804	72.7146
1.6944	55973.5		1.6944	6155.67		1.69441	32098.5		2.24975	62.3184		2.24975	6230.04		2.24975	78.006
1.69641	54505		1.69641	6176.61		1.69641	32886.8		2.25145	60.6637		2.25145	5933.03		2.25145	76.6786
1.69841	53569.5		1.69841	6179.95		1.69842	33915.9		2.25315	58.3393		2.25315	6430.64		2.25315	79.3752
1.70042	54517		1.70041	6234.63		1.70042	35852.7		2.25485	58.6697		2.25485	6198.8		2.25485	93.3394
1.70242	55405.5		1.70242	6267.83		1.70242	37631.9		2.25655	59.6846		2.25655	5667.56		2.25655	91.2676
1.70442	55050.5		1.70442	6227.44		1.70443	37216.3		2.25825	61.991		2.25825	5600.9		2.25825	80.6308
1.70642	53360.5		1.70642	6270.6		1.70643	37766.9		2.25995	60.6368		2.25995	5669.96		2.25995	80.0538
1.70843	53303.5		1.70842	6232.68		1.70843	39540.5		2.26165	60.3274		2.26165	6167.26		2.26165	86.6966
1.71043	53053.5		1.71043	6094.24		1.71043	41798.5		2.26335	59.997		2.26335	6166.67		2.26335	83.3572
1.71243	51885		1.71243	5943.37		1.71243	43688.1		2.26504	61.9731		2.26504	5669.06		2.26504	82.03
1.71443	50558.5		1.71443	5826.01		1.71443	45081.2		2.26674	59.6427		2.26674	5435.13		2.26674	82.024
1.71643	49637.2		1.71643	5741.81		1.71643	46311.1		2.26844	56.991		2.26844	5698.5		2.26844	80.6726
1.71843	48907.1		1.71843	5725.01		1.71843	47281.6		2.27013	58.6966		2.27013	5899.7		2.27013	87.988
1.72043	46667.2		1.72043	5625.28		1.72043	48762.1		2.27182	57.3513		2.27182	5867.56		2.27182	96.6248
1.72242	47486.1		1.72242	5444.55		1.72243	50729.2		2.27352	60.015		2.27352	5502.69		2.27352	87.3034
1.72442	46106		1.72442	5419.69		1.72443	52846.9		2.27521	58.6697		2.27521	5601.5		2.27521	80.6786
1.72642	44725.2		1.72642	5262.51		1.72643	54074.7		2.2769	61.6936		2.2769	5767.86		2.2769	81.3512
1.72842	43162.2		1.72841	5206.4		1.72842	54622.3		2.27859	60.3722		2.27859	5567.56		2.27859	78.0358
1.73041	41912.2		1.73041	5093.76		1.73042	55640		2.28028	64.6547		2.28028	5333.03		2.28028	80.018
1.73241	40882.2		1.73241	4890.43		1.73241	56918.8		2.28197	60.0329		2.28197	5564.27		2.28197	80.6786
1.7344	39234.6		1.7344	4663.07		1.73441	57880.3		2.28366	57.6697		2.28366	5661.88		2.28366	67.3692
1.7364	37044.3		1.7364	4452.33		1.7364	58487.6		2.28535	60.997		2.28535	6263.68		2.28535	85.2676
1.73839	36400.8		1.73839	4263.72		1.7384	59536.5		2.28703	53.7145		2.28703	5866.37		2.28703	80.6428
1.74039	35789.3		1.74038	4162.12		1.74039	58429.2		2.28872	60.0209		2.28872	5434.23		2.28872	80.6548
1.74238	34077.8		1.74238	4167.05		1.74238	59967.6		2.2904	56.6756		2.2904	5566.37		2.2904	81.3334
1.74437	32780.4		1.74437	3826.49		1.74438	59840.8		2.29209	55.6816		2.29209	5732.44		2.29209	80.6786
1.74636	31522.8		1.74636	3718.96		1.74637	59551.2		2.29377	56.6726		2.29377	5700.3		2.29377	79.3572
1.74835	29818.3		1.74835	3562.25		1.74836	58916.1		2.29546	57.3154		2.29546	5634.83		2.29546	78.7026
1.75035	29111.2		1.75034	3414.72		1.75035	57349.5		2.29714	59.994		2.29714	5800.6		2.29714	72
1.75234	28055.8		1.75233	3320.91		1.75234	55412.3		2.29882	58.3244		2.29882	5502.69		2.29882	73.3394
1.75433	26560.2		1.75432	3251.47		1.75433	54727.5		2.3005	58.991		2.3005	5767.56		2.3005	75.9342
1.75632	25909.5		1.75631	3150.77		1.75632	55678.1		2.30218	59.994		2.30218	5731.84		2.30218	70.7264
1.7583	24960.3		1.7583	2934.45		1.75831	54781.6		2.30386	58.997		2.30386	5665.77		2.30386	83.994
1.76029	24030.2		1.76029	2710		1.7603	53775.1		2.30554	60.6667		2.30554	5865.77		2.30554	86.6548
1.76228	22697.2		1.76228	2610.73		1.76229	52787.6		2.30722	59.6756		2.30722	5800.3		2.30722	86
1.76427	21729		1.76427	2475.84		1.76427	50727.9		2.30889	60.6547		2.30889	6000.9		2.30889	80.6666
1.76626	21243.2		1.76625	2418.79		1.76626	49369.9		2.31057	61.9761		2.31057	5434.23		2.31057	83.3154
1.76824	20115.2		1.76824	2341.6		1.76825	47960.8		2.31225	63.6398		2.31225	5433.33		2.31225	79.3394
1.77023	19582		1.77023	2308.65		1.77023	46906.3		2.31392	59.6667		2.31392	5932.74		2.31392	77.3394
1.77221	18797.8		1.77221	2264.28		1.77222	45988.9		2.3156	58.985		2.3156	5834.53		2.3156	86.6548
1.7742	17992.4		1.7742	2179.87		1.7742	44896.3		2.31727	58.6517		2.31727	5501.2		2.31727	85.976
1.77618	18018.8		1.77618	2095.11		1.77619	42764.3		2.31894	61.988		2.31894	5233.63		2.31894	79.994
1.77816	17225		1.77816	2007.23		1.77817	39419.7		2.32061	61.6697		2.32061	5367.26		2.32061	80.006
1.78015	17259.2		1.78015	1978.27		1.78015	40331.3		2.32228	61.3363		2.32228	5501.79		2.32228	86
1.78213	16216.2		1.78213	1877.57		1.78214	37204.1		2.32395	58.6398		2.32395	5302.39		2.32395	86.6428
1.78411	15969.5		1.78411	1872.12		1.78412	36465.6		2.32562	57.997		2.32562	5867.26		2.32562	84.7086
1.78609	15491.5		1.78609	1787.57		1.7861	35114.9		2.32729	62.3423		2.32729	5734.53		2.32729	84.6906
1.78808	15324		1.78807	1709.83		1.78808	33339.2		2.32896	62.994		2.32896	5832.74		2.32896	80.6846
1.79006	14882.6		1.79005	1654.37		1.79006	31846.1		2.33063	57.6726		2.33063	5665.47		2.33063	76.018
1.79204	14252		1.79203	1622.99		1.79204	30753.1		2.33229	53.6936		2.33229	5632.74		2.33229	77.3274
1.79402	13697.6		1.79401	1575.8		1.79402	29649.2		2.33396	59.991		2.33396	5700		2.33396	71.3394
1.79599	13237		1.79599	1468.4		1.796	28221.1		2.33563	58.9791		2.33563	5932.14		2.33563	72.0478
1.79797	13765		1.79797	1477.01		1.79798	26760		2.33729	51.6846		2.33729	5697.91		2.33729	86.024
1.79995	12881.6		1.79995	1466.32		1.79996	26103.7		2.33895	55.009		2.33895	5997.91		2.33895	83.3394
1.80193	12466.9		1.80193	1470.35		1.80193	25150.5		2.34062	57.994		2.34062	5966.07		2.34062	85.994
1.8039	12649.4		1.8039	1418.75		1.80391	24389.5		2.34228	60.6547		2.34228	6131.54		2.34228	83.994
1.80588	12431.8		1.80588	1385.24		1.80589	23996.4		2.34394	59		2.34394	5898.5		2.34394	80.006
1.80786	11675.8		1.80785	1356.67		1.80786	23228		2.3456	57.3363		2.3456	5769.06		2.3456	78.006
1.80983	11458.2		1.80983	1321.95		1.80984	22080.4		2.34726	57.006		2.34726	5867.56		2.34726	70.6786
1.81181	11492.4		1.8118	1279.13		1.81181	20985.6		2.34892	61.3423		2.34892	6000.9		2.34892	73.3632
1.81378	11389		1.81378	1214.37		1.81379	20450.9		2.35058	56.3543		2.35058	4935.73		2.35058	76.7026
1.81575	11560		1.81575	1141.39		1.81576	20222.4		2.35223	57.6876		2.35223	4770.85		2.35223	83.3572
1.81773	11018.6		1.81773	1228.75		1.81773	19958.8		2.35389	61.012		2.35389	5401.79		2.35389	80
1.8197	10605.6		1.8197	1216.67		1.81971	19950.1		2.35555	60.3543		2.35555	5700		2.35555	72.6726
1.82167	10574.2		1.82167	1172.64		1.82168	19290.8		2.3572	62.006		2.3572	5534.53		2.3572	80.6128
1.82364	10409		1.82364	1181.6		1.82365	18343.6		2.35886	62.6846		2.35886	5766.67		2.35886	85.3094
1.82561	10586.1		1.82561	1236.32		1.82562	17859.2		2.36051	60.015		2.36051	5699.7		2.36051	85.2854
1.82758	10340.5		1.82758	1213.33		1.82759	17704.7		2.36216	54.988		2.36216	5866.37		2.36216	74.03
1.82955	10027.2		1.82955	1169.31		1.82956	17371.3		2.36382	57.6697		2.36382	5898.5		2.36382	80.0358
1.83152	9944.8		1.83152	1165.8		1.83153	16769.6		2.36547	61.3483		2.36547	5731.84		2.36547	82.6786
1.83349	9905.4		1.83349	1156.67		1.8335	16674.8		2.36712	61.6786		2.36712	5598.8		2.36712	84.6428
1.83546	9934.4		1.83546	1148.23		1.83547	16411.2		2.36877	59.006		2.36877	5532.14		2.36877	87.2974
1.83743	9975.75		1.83743	1188.79		1.83743	15019.9		2.37042	58.3274		2.37042	5565.77		2.37042	86.6368
1.8394	10117.8		1.83939	1140.91		1.8394	15960.5		2.37207	56.006		2.37207	5798.5		2.37207	78
1.84136	10226.4		1.84136	1121.08		1.84137	15306		2.37371	56.006		2.37371	5699.7		2.37371	69.3394
1.84333	9492.2		1.84333	1072.47		1.84333	14972.7		2.37536	59.003		2.37536	5968.16		2.37536	72.012
1.84529	9339.6		1.84529	1055.97		1.8453	14892.1		2.37701	60.6726		2.37701	5833.33		2.37701	76.6906
1.84726	9801.05		1.84726	1075.11		1.84726	14683.5		2.37865	63.6577		2.37865	5731.24		2.37865	81.994
1.84922	10028.4		1.84922	1098.44		1.84923	14453.6		2.3803	57.012		2.3803	5665.77		2.3803	80.6906
1.85119	9688.75		1.85119	1122.29		1.85119	14258.8		2.38194	54.6846		2.38194	5667.56		2.38194	77.3394
1.85315	9044.8		1.85315	1087.92		1.85316	13925.1		2.38358	54.009		2.38358	5668.46		2.38358	77.3752
1.85511	9211.45		1.85511	1045.07		1.85512	13509.5		2.38522	59.3483		2.38522	5766.97		2.38522	79.3214
1.85708	9329.85		1.85707	1132.29		1.85708	12956.7		2.38687	65.6667		2.38687	5667.56		2.38687	87.994
1.85904	9062.35		1.85904	1128.79		1.85904	12728.5		2.38851	63.6637		2.38851	5634.53		2.38851	85.3334
1.861	8986.8		1.861	1088.44		1.861	12721.6		2.39015	60.6726		2.39015	5567.56		2.39015	82
1.86296	8882.45		1.86296	1094.76		1.86297	12956.7		2.39179	62.6547		2.39179	5599.7		2.39179	78.7026
1.86492	8758.85		1.86492	1111.77		1.86493	13098.7		2.39342	59.9761		2.39342	5767.26		2.39342	80.6846
1.86688	8929.85		1.86688	1075.97		1.86689	12884.8		2.39506	61.3333		2.39506	5301.5		2.39506	74.7086
1.86884	9301.95		1.86884	1066.32		1.86884	12649.7		2.3967	58.9821		2.3967	5536.62		2.3967	78.6606
1.8708	9259.75		1.8708	1042.29		1.8708	12904.3		2.39834	59.6398		2.39834	5867.56		2.39834	81.3274
1.87276	8941.35		1.87275	1052.29		1.87276	12583.1		2.39997	62.9821		2.39997	5568.46		2.39997	75.3274
1.87471	9218.6		1.87471	1053.68		1.87472	12454.9		2.40161	64.3363		2.40161	5369.06		2.40161	73.3214
1.87667	9230.95		1.87667	1053.16		1.87668	12051.5		2.40324	64.3363		2.40324	5302.09		2.40324	84.006
1.87863	9085.25		1.87862	1058.09		1.87863	12442.8		2.40487	63.015		2.40487	5835.43		2.40487	86
1.88058	9010.6		1.88058	1038.96		1.88059	12832.4		2.40651	54.997		2.40651	6332.44		2.40651	81.994
1.88254	8978.15		1.88254	1020.87		1.88254	12132.4		2.40814	62.6368		2.40814	5466.07		2.40814	76.018
1.88449	8672.05		1.88449	1042.99		1.8845	11386.5		2.40977	54.6816		2.40977	5497.61		2.40977	83.3334
1.88645	8658.85		1.88644	1051.6		1.88645	11632		2.4114	53.0299		2.4114	5630.04		2.4114	84.6786
1.8884	8587		1.8884	1085.28		1.88841	12456.7		2.41303	55.6966		2.41303	5069.36		2.41303	83.3274
1.89035	8757.15		1.89035	1029.65		1.89036	11981.3		2.41466	62		2.41466	5731.24		2.41466	84.6488
1.89231	8404.55		1.8923	1045.8		1.89231	11419.9		2.41629	62.997		2.41629	5531.84		2.41629	86.6666
1.89426	8574.65		1.89426	1036.15		1.89426	11153.2		2.41791	61.9761		2.41791	5803.59		2.41791	82.006
1.89621	8870.35		1.89621	1019.48		1.89621	11218.1		2.41954	61.9761		2.41954	5634.83		2.41954	83.3394
1.89816	8846.75		1.89816	1005.97		1.89817	11283.1		2.42116	62.3064		2.42116	6231.24		2.42116	80.024
1.90011	8401.05		1.90011	996.147		1.90012	10911.2		2.42279	61.9701		2.42279	6165.17		2.42279	75.3692
1.90206	8271.2		1.90206	1020		1.90207	11402.5		2.42441	58.988		2.42441	5800.9		2.42441	79.994
1.90401	8295.65		1.90401	995.973		1.90401	11088.3		2.42604	54.6966		2.42604	6098.5		2.42604	91.2436
1.90596	7685.05		1.90596	914.547		1.90596	11451.5		2.42766	62.988		2.42766	5466.67		2.42766	81.97
1.90791	7898.25		1.9079	980.867		1.90791	11118.1		2.42928	63.6667		2.42928	5799.4		2.42928	76.6488
1.90985	7835.95		1.90985	999.653		1.90986	10733.7		2.4309	64.3303		2.4309	5333.63		2.4309	86.6428
1.9118	7719.25		1.9118	967.013		1.91181	10705.6		2.43252	62.994		2.43252	5564.57		2.43252	86.024
1.91375	7726.4		1.91375	935.067		1.91375	10830.3		2.43414	63.6697		2.43414	5396.71		2.43414	89.3394
1.91569	7521.2		1.91569	937.533		1.9157	10275.7		2.43576	61.009		2.43576	5266.07		2.43576	90.6248
1.91764	7255.4		1.91764	908.4		1.91764	10312.5		2.43738	59.6607		2.43738	5933.03		2.43738	83.3394
1.91958	7327.25		1.91958	958.96		1.91959	10705.6		2.439	60.985		2.439	5434.53		2.439	84.6666
1.92153	7698.45		1.92153	949.48		1.92153	10612.9		2.44061	59.994		2.44061	5868.16		2.44061	86.6488
1.92347	7485.25		1.92347	909.827		1.92348	10079.6		2.44223	59.6547		2.44223	5900.6		2.44223	86.006
1.92541	7429		1.92541	886.667		1.92542	9623.33		2.44384	60.6487		2.44384	5765.77		2.44384	84.6906
1.92736	7550		1.92736	856.493		1.92736	9591.73		2.44546	65.3184		2.44546	5366.67		2.44546	85.3572
1.9293	7663.2		1.9293	822.64		1.92931	9951.46		2.44707	63.6786		2.44707	5501.5		2.44707	81.994
1.93124	7627.25		1.93124	848.787		1.93125	10054.9		2.44868	59.3513		2.44868	6033.03		2.44868	86.6488
1.93318	7172.95		1.93318	880.693		1.93319	8961.47		2.4503	64.988		2.4503	6065.47		2.4503	91.2736
1.93512	7157.15		1.93512	872.987		1.93513	9446.26		2.45191	66.997		2.45191	6166.67		2.45191	91.2854
1.93706	7085.25		1.93706	865.8		1.93707	9621.6		2.45352	63.6936		2.45352	6033.63		2.45352	89.2974
1.939	7151.95		1.939	888.44		1.93901	9688.27		2.45513	66.012		2.45513	5302.09		2.45513	92.589
1.94094	7141.35		1.94094	884.76		1.94095	9588.27		2.45674	65.3214		2.45674	5636.32		2.45674	87.988
1.94288	7010.6		1.94288	871.6		1.94289	9326.8		2.45834	59.012		2.45834	5801.5		2.45834	86.03
1.94482	6855.4		1.94482	872.12		1.94482	9038.93		2.45995	59.6726		2.45995	5566.07		2.45995	80.006
1.94675	6812.35		1.94675	835.28		1.94676	9145.87		2.46156	58.3363		2.46156	5563.98		2.46156	78.6906
1.94869	6891.35		1.94869	837.013		1.9487	8579.2		2.46316	56.006		2.46316	5664.57		2.46316	75.3932
1.95063	6458.85		1.95062	786.667		1.95063	9102.13		2.46477	57.012		2.46477	5932.44		2.46477	77.3812
1.95256	6254.55		1.95256	781.6		1.95257	8795.2		2.46637	59.6876		2.46637	5965.47		2.46637	84.006
1.9545	6107.15		1.9545	808.093		1.9545	8723.33		2.46798	61.3124		2.46798	5400.6		2.46798	91.982
1.95643	6222.95		1.95643	835.28		1.95644	8763.6		2.46958	66.3244		2.46958	5698.8		2.46958	77.3394
1.95837	6499.35		1.95836	848.96		1.95837	8612.53		2.47118	61.6786		2.47118	5700.3		2.47118	78.006
1.9603	6579.2		1.9603	825.8		1.9603	8244.13		2.47278	58.3573		2.47278	5136.62		2.47278	79.3214
1.96223	6376.4		1.96223	788.267		1.96224	8896.93		2.47438	60.009		2.47438	5567.56		2.47438	82.6248
1.96416	6560.6		1.96416	721.947		1.96417	9051.46		2.47598	56.0209		2.47598	6033.33		2.47598	84.6248
1.9661	6219.45		1.96609	763.333		1.9661	8588.27		2.47758	59.0359		2.47758	6130.04		2.47758	86.7264
1.96803	6243.05		1.96802	763.333		1.96803	8163.6		2.47918	63.009		2.47918	5833.03		2.47918	89.3394
1.96996	6125.55		1.96995	759.48		1.96996	7996.93		2.48078	66.6427		2.48078	5765.17		2.48078	81.3394
1.97189	5984.4		1.97188	762.813		1.97189	8123.33		2.48238	63.985		2.48238	5666.07		2.48238	85.3154
1.97382	6106.25		1.97381	766.667		1.97382	8430.27		2.48397	56.0389		2.48397	5667.86		2.48397	83.982
1.97574	5753.45		1.97574	750.52		1.97575	8867.46		2.48557	62.3333		2.48557	6099.7		2.48557	75.3214
1.97767	6128.15		1.97767	795.627		1.97768	8393.47		2.48716	63.6936		2.48716	5537.22		2.48716	73.3872
1.9796	6308		1.9796	777.747		1.97961	8268.8		2.48876	68.6517		2.48876	5403.89		2.48876	93.3692
1.98153	6087		1.98153	735.627		1.98153	8212.53		2.49035	63.6726		2.49035	5100.9		2.49035	83.3334
1.98345	5906.25		1.98345	717.187		1.98346	8244.13		2.49194	61.6786		2.49194	5499.7		2.49194	86.006
1.98538	5909.75		1.98538	726.667		1.98539	8133.73		2.49353	61.012		2.49353	5466.67		2.49353	92.006
1.98731	5773.8		1.9873	750.56		1.98731	7526.4		2.49512	61.6966		2.49512	5199.1		2.49512	95.9642
1.98923	6007.15		1.98923	701.56		1.98924	8203.87		2.49671	63.3453		2.49671	6100.3		2.49671	97.2736
1.99116	5916.85		1.99115	660		1.99116	7658.4		2.4983	63.6577		2.4983	5833.33		2.4983	100.583
1.99308	6017.75		1.99308	751.427		1.99309	7938.93		2.49989	66.6577		2.49989	5467.26		2.49989	87.9462
1.995	5937		1.995	732.987		1.99501	7977.47		2.50148	70.6667		2.50148	5665.47		2.50148	90.5948
1.99692	5893.05		1.99692	701.387		1.99693	7651.07		2.50307	68.6786		2.50307	5899.1		2.50307	92.6068
1.99885	5832.45		1.99884	697.88		1.99885	7422.93		2.50465	62.003		2.50465	6167.86		2.50465	86.6548
2.00077	5516.65		2.00077	686.667		2.00077	7645.87		2.50624	65.3333		2.50624	5932.44		2.50624	82.012
2.00269	5936.15		2.00269	722.12		2.0027	7309.07		2.50782	72.3004		2.50782	5934.53		2.50782	88.018
2.00461	5642.2		2.00461	699.307		2.00462	7275.73		2.50941	69.3064		2.50941	6333.63		2.50941	91.3274
2.00653	5575.55		2.00653	725.28		2.00654	7561.87		2.51099	65.3393		2.51099	6033.03		2.51099	87.3872
2.00845	5405.4		2.00845	722.467		2.00845	7500.4		2.51257	68.6577		2.51257	5599.7		2.51257	90.03
2.01037	5435.25		2.01037	683.507		2.01037	7309.07		2.51415	73.3124		2.51415	5466.67		2.51415	82.024
2.01229	5487		2.01228	647.533		2.01229	7209.07		2.51573	74.006		2.51573	5732.14		2.51573	86.6906
2.0142	5193.95		2.0142	676.147		2.01421	7216		2.51731	76.6966		2.51731	6500.6		2.51731	88.0658
2.01612	5647.4		2.01612	659.48		2.01613	6940.67		2.51889	70.6936		2.51889	6331.84		2.51889	86
2.01804	5575.55		2.01803	663.16		2.01804	7140.67		2.52047	75.3303		2.52047	6165.17		2.52047	93.3214
2.01995	5733.55		2.01995	705.627		2.01996	6680.93		2.52205	81.3154		2.52205	6133.63		2.52205	105.327
2.02187	5745.85		2.02187	691.773		2.02187	6589.6		2.52363	80.6756		2.52363	6200		2.52363	99.3992
2.02378	5698.45		2.02378	678.267		2.02379	6854.53		2.5252	76.3393		2.5252	5999.4		2.5252	96.6726
2.0257	5686.15		2.02569	675.28		2.0257	7110.8		2.52678	80.6846		2.52678	6065.77		2.52678	100.036
2.02761	5591.35		2.02761	629.307		2.02762	7040.67		2.52835	89		2.52835	6098.8		2.52835	102.03
2.02952	166.667		2.02952	0		2.02953	1000		2.52993	17.6667		2.52993	1500		2.52993	27.3334
