# Supplementary material for: Gold-activated persulfate p-doping of organic semiconductors
Source: Nat Mater. 2026 Mar 17;25(8):1429–36. doi: 10.1038/s41563-026-02547-0 (PMC13421340; doi:10.1038/s41563-026-02547-0)
Supplement: Supplementary file 5 — Source data for Fig. 2. [file 41563_2026_2547_MOESM5_ESM.xlsx]

## Sheet: Figure 2c
EPR
Exp.						Sim.
without Au			with Au			DMPO-SO4			DMPO-ch3
Field (mT)	Intensity (arb. units)		Field (mT)	Intensity (arb. units)		Field (mT)	Intensity (arb. units)		Field (mT)	Intensity (arb. units)
330	-22.0373		330	15.3795		330	0		330	0
330.02	0.37244		330.02	-25.6647		330.02	0		330.02	0
330.04	-30.7086		330.04	2.17696		330.04	0		330.04	0
330.06	10.368		330.06	24.9549		330.06	0		330.06	0
330.08	-16.9377		330.08	3.02041		330.08	0		330.08	0
330.1	-17.156		330.1	-34.0372		330.1	0		330.1	0
330.12	-16.5579		330.12	-1.61193		330.12	0		330.12	0
330.14	-9.93547		330.14	-27.5907		330.14	0		330.14	0
330.16	3.76842		330.16	-4.53839		330.16	0		330.16	0
330.18	1.73202		330.18	-7.80269		330.18	0		330.18	0
330.2	5.77888		330.2	0.73476		330.2	0		330.2	0
330.22	17.9229		330.22	-0.74647		330.22	0		330.22	0
330.24	3.44855		330.24	0.20794		330.24	0		330.24	0
330.26	24.8456		330.26	-0.31074		330.261	0		330.261	0
330.281	-11.6707		330.281	-12.4879		330.281	0		330.281	0
330.301	-10.618		330.301	-10.6662		330.301	0		330.301	0
330.321	-8.5621		330.321	15.932		330.321	0		330.321	0
330.341	11.5953		330.341	23.2398		330.341	0		330.341	0
330.361	-20.4724		330.361	13.8747		330.361	0		330.361	0
330.381	-10.3814		330.381	-0.49792		330.381	0		330.381	0
330.401	15.3411		330.401	10.7398		330.401	0		330.401	0
330.421	14.464		330.421	-7.55919		330.421	0		330.421	0
330.441	-13.1412		330.441	33.3017		330.441	0		330.441	0
330.461	-5.49556		330.461	-29.192		330.461	0		330.461	0
330.481	-2.40243		330.481	-20.5397		330.481	0		330.481	0
330.501	15.9396		330.501	-5.40609		330.501	0		330.501	0
330.521	-6.60083		330.521	20.7631		330.521	0		330.521	0
330.541	-4.29149		330.541	7.90279		330.541	0		330.541	0
330.561	-10.4302		330.561	10.9974		330.561	0		330.561	0
330.581	10.1547		330.581	5.8422		330.581	0		330.581	0
330.601	24.8833		330.601	-6.27254		330.601	0		330.601	0
330.621	-6.57228		330.621	-23.675		330.621	0		330.621	0
330.641	-2.81825		330.641	1.73284		330.641	0		330.641	0
330.661	20.7813		330.661	-14.6169		330.661	0		330.661	0
330.681	-7.92509		330.681	-11.443		330.681	0		330.681	0
330.701	21.8289		330.701	-16.9337		330.701	0		330.701	0
330.721	-10.3793		330.721	-1.78365		330.721	0		330.721	0
330.741	2.2076		330.741	-12.5038		330.741	0		330.741	0
330.762	7.99252		330.762	-2.52746		330.762	0		330.762	0
330.782	-2.70691		330.782	-0.81174		330.782	0		330.782	0
330.802	-5.08173		330.802	-17.88		330.802	0		330.802	0
330.822	-28.7516		330.822	2.16667		330.822	0		330.822	0
330.842	-8.27757		330.842	-1.17949		330.842	0		330.842	0
330.862	6.22219		330.862	16.1934		330.862	0		330.862	0
330.882	-0.6187		330.882	6.42868		330.882	0		330.882	0
330.902	-23.5063		330.902	19.5326		330.902	0		330.902	0
330.922	-0.14168		330.922	2.4988		330.922	0		330.922	0
330.942	-4.81022		330.942	-1.8322		330.942	0		330.942	0
330.962	-0.92624		330.962	5.01462		330.962	0		330.962	0
330.982	7.06842		330.982	-6.92942		330.982	0		330.982	0
331.002	-9.78839		331.002	30.6883		331.002	0		331.002	0
331.022	-28.5118		331.022	-12.1848		331.022	0		331.022	0
331.042	-8.30783		331.042	11.582		331.042	0		331.042	0
331.062	-5.29221		331.062	-17.483		331.062	0		331.062	0
331.082	5.08927		331.082	-32.2419		331.082	0		331.082	0
331.102	7.02644		331.102	-9.68501		331.102	0		331.102	0
331.122	-22.2216		331.122	-11.0076		331.122	0		331.122	0
331.142	2.14892		331.142	-18.5199		331.142	0		331.142	0
331.162	3.59233		331.162	-8.50587		331.162	0		331.162	0
331.182	7.22123		331.182	-18.5382		331.182	0		331.182	0
331.202	-15.9388		331.202	-16.2943		331.202	0		331.202	0
331.222	13.6499		331.222	-23.314		331.222	0		331.222	0
331.243	-0.55236		331.243	7.94615		331.242	0		331.242	0
331.262	-8.32747		331.262	-28.562		331.263	0		331.263	0
331.283	13.1983		331.283	-0.66891		331.283	0		331.283	0
331.303	-6.16517		331.303	0.3292		331.303	0		331.303	0
331.323	-2.32923		331.323	7.31023		331.323	0		331.323	0
331.343	0.84474		331.343	-22.8463		331.343	0		331.343	0
331.363	-5.52082		331.363	9.46709		331.363	0		331.363	0
331.383	-7.68518		331.383	1.08625		331.383	0		331.383	0
331.403	-14.4486		331.403	-5.29524		331.403	0		331.403	0
331.423	-0.53826		331.423	-9.35288		331.423	0		331.423	0
331.443	-6.00317		331.443	-31.1473		331.443	0		331.443	0
331.463	5.26495		331.463	-12.3821		331.463	0		331.463	0
331.483	-10.4907		331.483	-15.6525		331.483	0		331.483	0
331.503	2.47495		331.503	-1.77169		331.503	0		331.503	0
331.523	-1.35036		331.523	-23.9349		331.523	0		331.523	0
331.543	2.9139		331.543	-6.92172		331.543	0		331.543	0
331.563	20.0797		331.563	5.87235		331.563	0		331.563	0
331.583	-3.02964		331.583	0.20854		331.583	0		331.583	0
331.603	-4.74137		331.603	15.6931		331.603	0		331.603	0
331.623	-16.6127		331.623	-22.8533		331.623	0		331.623	0
331.643	-15.2472		331.643	-16.1965		331.643	0		331.643	0
331.663	6.31429		331.663	-19.2466		331.663	0		331.663	0
331.683	-15.7639		331.683	-22.6506		331.683	0		331.683	0
331.703	13.3307		331.703	5.52218		331.703	0		331.703	0
331.723	9.73051		331.723	-19.0878		331.723	0		331.723	0
331.743	8.85247		331.743	0.16077		331.743	0		331.743	0
331.764	11.396		331.764	9.75105		331.764	0		331.764	4.41539e-06
331.784	-17.273		331.784	3.03303		331.784	0		331.784	3.32323e-05
331.804	-12.4002		331.804	11.3547		331.804	0		331.804	0.000139083
331.824	-5.72641		331.824	8.09016		331.824	0		331.824	0.000543926
331.844	-3.33587		331.844	13.964		331.844	0		331.844	0.00202
331.864	-4.42133		331.864	0.51646		331.864	0		331.864	0.00697
331.884	19.0344		331.884	-23.934		331.884	0		331.884	0.02236
331.904	-9.9157		331.904	7.33423		331.904	0		331.904	0.06671
331.924	22.3504		331.924	-13.9485		331.924	0		331.924	0.18488
331.944	8.80783		331.944	-2.40251		331.944	0		331.944	0.47581
331.964	15.5137		331.964	19.9894		331.964	0		331.964	1.13652
331.984	0.50502		331.984	12.5878		331.984	0		331.984	2.51749
332.004	13.2379		332.004	16.3595		332.004	0		332.004	5.16646
332.024	14.1968		332.024	14.8742		332.024	0		332.024	9.81072
332.044	-2.78178		332.044	85.7697		332.044	0		332.044	17.2095
332.064	18.2587		332.064	149.602		332.064	0		332.064	27.8237
332.084	7.71611		332.084	188.162		332.084	0		332.084	41.3293
332.104	-10.097		332.104	252.723		332.104	0		332.104	56.1417
332.124	-26.9397		332.124	211.448		332.124	0		332.124	69.2446
332.144	-9.42825		332.144	117.541		332.144	0		332.144	76.6286
332.164	-16.7327		332.164	-47.1615		332.164	0		332.164	74.429
332.184	-10.4336		332.184	-195.671		332.184	0		332.184	60.4626
332.204	-1.09808		332.204	-230.802		332.204	0		332.204	35.5016
332.224	-1.40202		332.224	-227.234		332.224	0		332.224	3.56719
332.245	11.1772		332.245	-164.231		332.244	0		332.244	-29.0875
332.264	27.7414		332.264	-69.1942		332.265	0		332.265	-55.9725
332.285	-14.8495		332.285	-48.7409		332.285	0		332.285	-72.4624
332.305	8.36785		332.305	-24.695		332.305	0		332.305	-77.0735
332.325	10.1116		332.325	-0.05773		332.325	1.28207e-05		332.325	-71.4419
332.345	-11.4753		332.345	7.90088		332.345	6.21336e-05		332.345	-59.2056
332.365	10.2444		332.365	16.4943		332.365	0.000247557		332.365	-44.4595
332.385	-13.1114		332.385	-1.9814		332.385	0.00095421		332.385	-30.493
332.405	-2.98717		332.405	29.1753		332.405	0.00343		332.405	-19.1986
332.425	2.78331		332.425	17.566		332.425	0.0115		332.425	-11.1343
332.445	31.5819		332.445	6.00642		332.445	0.03578		332.445	-5.96251
332.465	33.2027		332.465	31.9538		332.465	0.10348		332.465	-2.95354
332.485	68.4775		332.485	47.7808		332.485	0.27798		332.485	-1.35514
332.505	100.777		332.505	80.4916		332.505	0.69331		332.505	-0.57649
332.525	121.621		332.525	194.964		332.525	1.60435		332.525	-0.22758
332.545	102.153		332.545	340.1		332.545	3.44157		332.545	-0.08342
332.565	149.047		332.565	563.48		332.565	6.83649		332.565	-0.02841
332.585	76.8034		332.585	705.855		332.585	12.5578		332.585	-0.00899
332.605	61.451		332.605	782.788		332.605	21.29		332.605	-0.00265
332.625	-1.68219		332.625	695.055		332.625	33.2272		332.625	-0.000723804
332.645	-50.6916		332.645	497.24		332.645	47.5617		332.645	-0.000186244
332.665	-105.825		332.665	266.414		332.665	62.0962		332.665	-4.56678e-05
332.685	-110.162		332.685	7.1163		332.685	73.2998		332.685	-7.98883e-06
332.705	-114.695		332.705	-251.931		332.705	77.0507		332.705	0
332.726	-132.644		332.726	-470.45		332.725	70.0037		332.725	0
332.745	-100.769		332.745	-661.692		332.745	51.1095		332.745	0
332.765	-89.1045		332.765	-737.866		332.766	22.5502		332.766	0
332.786	-59.0374		332.786	-690.657		332.786	-10.5157		332.786	0
332.806	-21.5419		332.806	-520.217		332.806	-41.4625		332.806	0
332.826	-22.6914		332.826	-358.819		332.826	-64.36		332.826	0
332.846	-0.76087		332.846	-177.725		332.846	-75.8242		332.846	0
332.866	15.4699		332.866	-55.9856		332.866	-75.765		332.866	0
332.886	-9.80358		332.886	-50.0414		332.886	-66.8421		332.886	0
332.906	-7.35466		332.906	-3.06797		332.906	-53.072		332.906	0
332.926	6.12397		332.926	-33.1803		332.926	-38.3291		332.926	0
332.946	13.2281		332.946	-40.4293		332.946	-25.3435		332.946	0
332.966	-6.55727		332.966	-45.3496		332.966	-15.4075		332.966	0
332.986	-7.57182		332.986	-31.8108		332.986	-8.63789		332.986	0
333.006	8.21375		333.006	-6.92239		333.006	-4.4752		333.006	0
333.026	-4.01356		333.026	-28.142		333.026	-2.14599		333.026	0
333.046	-6.83147		333.046	-31.5947		333.046	-0.95361		333.046	0
333.066	-11.5711		333.066	-29.0359		333.066	-0.39305		333.066	0
333.086	-3.2729		333.086	-8.65421		333.086	-0.15037		333.086	7.01149e-09
333.106	14.9764		333.106	-1.44868		333.106	-0.05343		333.106	3.77715e-08
333.126	9.72651		333.126	-3.63406		333.126	-0.01764		333.126	1.52899e-07
333.146	8.90976		333.146	8.23387		333.146	-0.00541		333.146	5.92826e-07
333.166	12.697		333.166	39.6793		333.166	-0.00154		333.166	2.15635e-06
333.186	15.9071		333.186	12.0376		333.186	-0.000409966		333.186	7.29417e-06
333.206	16.1684		333.206	8.37742		333.206	-0.000104492		333.206	2.29389e-05
333.226	12.2975		333.226	17.9565		333.226	-2.42731e-05		333.226	7.68837e-05
333.247	-22.4389		333.247	-17.2393		333.246	-1.88481e-06		333.246	0.000234026
333.267	-0.42441		333.267	-19.3489		333.267	0		333.267	0.000668822
333.287	-5.36384		333.287	-41.267		333.287	0		333.287	0.00189
333.307	7.67165		333.307	-24.1345		333.307	0		333.307	0.00528
333.327	-19.1764		333.327	-57.8536		333.327	0		333.327	0.01465
333.347	-17.0319		333.347	-20.7169		333.347	0		333.347	0.03999
333.367	-6.24263		333.367	-31.5653		333.367	0		333.367	0.10624
333.387	-1.97691		333.387	-21.4018		333.387	0		333.387	0.2711
333.407	-0.51267		333.407	-9.51813		333.407	0		333.407	0.65715
333.427	1.09307		333.427	38.1322		333.427	0		333.427	1.5
333.447	18.7823		333.447	9.11189		333.447	0		333.447	3.20375
333.467	-5.78921		333.467	47.5558		333.467	0		333.467	6.37309
333.487	-6.55024		333.487	86.0211		333.487	0		333.487	11.765
333.507	9.8856		333.507	168.155		333.507	0		333.507	20.0907
333.527	26.37		333.527	214.829		333.527	1.63616e-05		333.527	31.6308
333.547	-19.0341		333.547	300.93		333.547	7.40288e-05		333.547	45.7283
333.567	-31.0627		333.567	241.643		333.567	0.000291238		333.567	60.3685
333.587	-2.35542		333.587	140.11		333.587	0.00112		333.587	72.1638
333.607	-2.72864		333.607	5.95221		333.607	0.00398		333.607	77.0066
333.627	-6.90485		333.627	-163.855		333.627	0.01322		333.627	71.377
333.647	-11.4396		333.647	-244.29		333.647	0.04078		333.647	53.8806
333.667	6.70843		333.667	-234.346		333.667	0.11691		333.667	26.2923
333.687	39.6672		333.687	-148.18		333.687	0.31132		333.687	-6.53622
333.707	76.9575		333.707	13.9915		333.707	0.76958		333.707	-38.053
333.727	120.638		333.727	139.942		333.727	1.76493		333.727	-62.1363
333.748	126.851		333.748	284.758		333.747	3.75193		333.747	-75.0325
333.767	133.363		333.767	515.104		333.768	7.3853		333.768	-76.26
333.788	106.767		333.788	679.879		333.788	13.4419		333.788	-68.2082
333.808	85.1733		333.808	757.052		333.808	22.5809		333.808	-54.811
333.828	41.456		333.828	747.288		333.828	34.9258		333.828	-40.0232
333.848	15.3311		333.848	633.798		333.848	49.5704		333.848	-26.7394
333.868	-0.88509		333.868	439.059		333.868	64.2571		333.868	-16.4185
333.888	-27.7415		333.888	236.982		333.888	75.5543		333.888	-9.29382
333.908	-17.3712		333.908	33.5922		333.908	79.7395		333.908	-4.86053
333.928	16.4173		333.928	-57.578		333.928	74.2546		333.928	-2.35226
333.948	-14.0981		333.948	-59.8593		333.948	59.1579		333.948	-1.05421
333.968	11.8232		333.968	-70.0752		333.968	37.76		333.968	-0.4361
333.988	5.47996		333.988	-0.17544		333.988	15.8415		333.988	-0.16037
334.008	-12.9464		334.008	70.5409		334.008	-0.47952		334.008	-0.0323
334.028	-38.7392		334.028	106.608		334.028	-7.36777		334.028	0.0632
334.048	-104.861		334.048	56.9262		334.048	-5.09192		334.048	0.22132
334.068	-128.428		334.068	-92.5843		334.068	1.96684		334.068	0.57467
334.088	-128.613		334.088	-285.801		334.088	7.24855		334.088	1.35451
334.108	-114.549		334.108	-495.838		334.108	5.00492		334.108	2.95293
334.128	-109.912		334.128	-655.687		334.128	-7.10561		334.128	5.96112
334.148	-55.8821		334.148	-731.533		334.148	-27.0576		334.148	11.131
334.168	-46.0863		334.168	-680.044		334.168	-49.5047		334.168	19.1918
334.188	-43.7696		334.188	-537.441		334.188	-68.1829		334.188	30.4803
334.208	-51.8879		334.208	-325.848		334.208	-78.4214		334.208	44.438
334.228	-25.7772		334.228	-118.204		334.228	-78.624		334.228	59.173
334.248	-25.1475		334.248	17.2693		334.248	-70.261		334.248	71.3976
334.269	-3.74981		334.269	135.053		334.269	-56.7032		334.269	77.0203
334.289	-35.4893		334.289	108.793		334.289	-41.6734		334.289	72.4072
334.309	-19.0407		334.309	51.724		334.309	-28.048		334.309	55.9263
334.329	-27.6639		334.329	-99.1914		334.329	-17.3557		334.329	29.0631
334.349	-34.2151		334.349	-231.693		334.349	-9.9016		334.349	-3.55879
334.369	-14.3376		334.369	-286.399		334.369	-5.21917		334.369	-35.4549
334.389	-46.5285		334.389	-285.714		334.389	-2.54575		334.389	-60.3803
334.409	-7.06171		334.409	-203.507		334.409	-1.15048		334.409	-74.3222
334.429	-8.44157		334.429	-142.563		334.429	-0.48217		334.429	-76.5143
334.449	-21.8424		334.449	-79.9297		334.449	-0.18754		334.449	-69.1415
334.469	-9.28774		334.469	-55.6596		334.469	-0.06774		334.469	-56.0652
334.489	-5.34485		334.489	-11.5896		334.489	-0.02273		334.489	-41.2881
334.509	-3.73726		334.509	5.39313		334.509	-0.00709		334.509	-27.8182
334.529	7.71931		334.529	3.86025		334.529	-0.00206		334.529	-17.2333
334.549	-2.40229		334.549	-15.0093		334.549	-0.000554734		334.549	-9.85323
334.569	2.83609		334.569	3.44021		334.569	-0.000141899		334.569	-5.21635
334.589	-20.3728		334.589	16.5648		334.589	-3.39675e-05		334.589	-2.56548
334.609	27.1819		334.609	21.9315		334.609	-4.62194e-06		334.609	-1.17676
334.629	-32.8541		334.629	0.85038		334.629	0		334.629	-0.50604
334.649	-22.9861		334.649	20.4845		334.649	0		334.649	-0.20548
334.669	-30.6644		334.669	-18.4934		334.669	0		334.669	-0.07954
334.689	-40.1909		334.689	-10.7875		334.689	0		334.689	-0.02966
334.709	-18.4713		334.709	-4.44303		334.709	0		334.709	-0.01061
334.729	-5.90194		334.729	-14.6376		334.729	0		334.729	-0.00319
334.75	-4.53232		334.75	4.48553		334.75	0		334.75	0.000617883
334.769	-15.6118		334.769	-14.1561		334.77	0		334.77	0.00502
334.79	-13.7515		334.79	-17.1796		334.79	0		334.79	0.0148
334.81	-5.8509		334.81	-8.96104		334.81	0		334.81	0.04019
334.83	-14.2098		334.83	-19.2866		334.83	0		334.83	0.10589
334.85	0.38959		334.85	5.58246		334.85	0		334.85	0.26891
334.87	9.97906		334.87	-16.3401		334.87	0		334.87	0.65052
334.89	-10.6304		334.89	6.94861		334.89	1.02284e-05		334.89	1.48434
334.91	5.03794		334.91	23.6589		334.91	5.33318e-05		334.91	3.17192
334.93	14.2951		334.93	67.5414		334.93	0.000214917		334.93	6.31562
334.95	18.2858		334.95	133.454		334.95	0.000831984		334.95	11.6718
334.97	37.32		334.97	216.394		334.97	0.00302		334.97	19.9549
334.99	20.2794		334.99	249.925		334.99	0.01018		334.99	31.455
335.01	-0.8059		335.01	285.816		335.01	0.03191		335.01	45.5308
335.03	6.26435		335.03	217.896		335.03	0.09299		335.03	60.1862
335.05	6.7596		335.05	120.373		335.05	0.25175		335.05	72.0483
335.07	21.0375		335.07	-53.4347		335.07	0.63278		335.07	77.0106
335.09	61.2511		335.09	-147.536		335.09	1.47579		335.09	71.5349
335.11	73.6849		335.11	-101.872		335.11	3.19109		335.11	54.1896
335.13	98.6211		335.13	73.5081		335.13	6.39067		335.13	26.7064
335.15	114.864		335.15	306.987		335.15	11.8378		335.15	-6.09668
335.17	118.028		335.17	584.661		335.17	20.2467		335.17	-37.6759
335.19	68.0107		335.19	736.452		335.19	31.8994		335.19	-61.8895
335.21	20.4109		335.21	725.331		335.21	46.1494		335.21	-74.9437
335.231	-8.4154		335.231	627.329		335.23	61.0299		335.23	-76.314
335.25	-41.4718		335.25	425.036		335.25	73.2882		335.25	-68.3597
335.271	-34.3015		335.271	181.959		335.271	79.1066		335.271	-55.0051
335.291	-25.9321		335.291	-5.62831		335.291	75.4712		335.291	-40.2132
335.311	7.22463		335.311	-107.759		335.311	61.7162		335.311	-26.8968
335.331	-9.76166		335.331	-151.64		335.331	40.4524		335.331	-16.533
335.351	9.31687		335.351	-100.731		335.351	17.1785		335.351	-9.36842
335.371	25.8836		335.371	-37.6314		335.371	-1.56473		335.371	-4.90454
335.391	6.37905		335.391	67.6106		335.391	-10.8379		335.391	-2.37586
335.411	-20.1832		335.411	133.975		335.411	-9.52941		335.411	-1.06553
335.431	-81.1066		335.431	138.735		335.431	-1.00946		335.431	-0.44017
335.451	-145.246		335.451	20.7326		335.451	8.22842		335.451	-0.15871
335.471	-146.858		335.471	-176.362		335.471	11.3773		335.471	-0.02182
335.491	-158.256		335.491	-397.322		335.491	4.27433		335.491	0.09359
335.511	-145.065		335.511	-649.341		335.511	-12.8757		335.511	0.29803
335.531	-141.294		335.531	-789.314		335.531	-35.7562		335.531	0.7519
335.551	-69.0638		335.551	-836.951		335.551	-57.929		335.551	1.73104
335.571	-57.9857		335.571	-762.167		335.571	-73.4998		335.571	3.68701
335.591	-45.5622		335.591	-535.693		335.591	-79.2007		335.591	7.2696
335.611	-27.5941		335.611	-361.359		335.611	-75.0832		335.611	13.2517
335.631	2.5629		335.631	-154.734		335.631	-63.8085		335.631	22.2905
335.651	-28.7374		335.651	-26.5148		335.651	-49.1584		335.651	34.5059
335.671	-17.6177		335.671	95.409		335.671	-34.5798		335.671	48.9691
335.691	-26.9371		335.691	160.548		335.691	-22.3185		335.691	63.3437
335.711	-32.3921		335.711	203.017		335.711	-13.262		335.711	74.0006
335.731	-19.4816		335.731	176.086		335.731	-7.27336		335.731	76.8294
335.752	-24.4618		335.752	87.8601		335.752	-3.68843		335.752	68.6464
335.772	-50.1225		335.772	-64.2033		335.772	-1.73196		335.772	48.69
335.792	-49.0426		335.792	-188.027		335.792	-0.75387		335.792	19.4611
335.812	-21.6217		335.812	-296.809		335.812	-0.30442		335.812	-13.6619
335.832	-25.6745		335.832	-295.536		335.832	-0.11413		335.832	-44.0293
335.852	-39.775		335.852	-222.887		335.852	-0.03974		335.852	-65.8954
335.872	-15.0071		335.872	-144.009		335.872	-0.01286		335.872	-76.1882
335.892	-16.0012		335.892	-83.8778		335.892	-0.00387		335.892	-75.1276
335.912	-12.3368		335.912	-48.7232		335.912	-0.00108		335.912	-65.5716
335.932	1.88881		335.932	-54.8128		335.932	-0.000282014		335.932	-51.5802
335.952	-16.3272		335.952	-39.2335		335.952	-7.15059e-05		335.952	-36.9438
335.972	-16.515		335.972	5.90568		335.972	-1.56042e-05		335.972	-24.2494
335.992	-4.61973		335.992	14.3178		335.992	0		335.992	-14.653
336.012	-31.1219		336.012	-15.4713		336.012	0		336.012	-8.18017
336.032	-31.2617		336.032	0.88256		336.032	0		336.032	-4.23288
336.052	-40.616		336.052	-8.14786		336.052	0		336.052	-2.03756
336.072	-3.38547		336.072	2.07551		336.072	0		336.072	-0.91659
336.092	-11.0658		336.092	15.2446		336.092	0		336.092	-0.3878
336.112	-19.8004		336.112	2.1849		336.112	0		336.112	-0.15571
336.132	-41.3387		336.132	-25.3381		336.132	0		336.132	-0.06006
336.152	-5.8354		336.152	-10.3032		336.152	0		336.152	-0.02258
336.172	-12.3406		336.172	-23.3025		336.172	0		336.172	-0.00839
336.192	-5.39968		336.192	-9.96755		336.192	0		336.192	-0.00311
336.212	-26.1878		336.212	-30.0095		336.212	0		336.212	-0.00115
336.233	-10.321		336.233	-1.67862		336.232	0		336.232	-0.000421198
336.252	-30.2716		336.252	8.87444		336.253	2.13608e-06		336.253	-0.000149045
336.273	2.26303		336.273	51.2709		336.273	2.51601e-05		336.273	-4.71783e-05
336.293	-13.5042		336.293	42.1309		336.293	0.000107942		336.293	-1.54908e-05
336.313	-15.2528		336.313	45.035		336.313	0.000423432		336.313	-4.82631e-06
336.333	-21.5144		336.333	30.9126		336.333	0.00159		336.333	-1.39808e-06
336.353	-0.03802		336.353	41.0509		336.353	0.00557		336.353	-3.76656e-07
336.373	-11.5926		336.373	24.2806		336.373	0.01812		336.373	-9.63107e-08
336.393	-47.992		336.393	-2.50789		336.393	0.0548		336.393	-2.30073e-08
336.413	-19.8982		336.413	14.8777		336.413	0.15397		336.413	-3.04671e-09
336.433	9.38862		336.433	-9.85766		336.433	0.40175		336.433	0
336.453	15.0416		336.453	-5.91816		336.453	0.97299		336.453	0
336.473	13.6107		336.473	27.1897		336.473	2.18567		336.473	0
336.493	53.4623		336.493	84.1843		336.493	4.54966		336.493	0
336.513	84.8891		336.513	182.159		336.513	8.76535		336.513	0
336.533	90.4852		336.533	336.064		336.533	15.6052		336.533	0
336.553	114.777		336.553	474.341		336.553	25.6186		336.553	0
336.573	59.158		336.573	641.644		336.573	38.6662		336.573	0
336.593	26.0363		336.593	712.58		336.593	53.4231		336.593	0
336.613	17.1274		336.613	686.612		336.613	67.1259		336.613	0
336.633	-43.9407		336.633	544.451		336.633	75.8826		336.633	0
336.653	-74.8311		336.653	297.127		336.653	75.6905		336.653	0
336.673	-123.483		336.673	23.9273		336.673	63.9411		336.673	0
336.693	-144.486		336.693	-225.963		336.693	40.801		336.693	0
336.713	-129.849		336.713	-483.29		336.713	9.72855		336.713	0
336.733	-124.457		336.733	-699.926		336.733	-23.305		336.733	0
336.753	-101.414		336.753	-758.258		336.754	-51.6846		336.754	0
336.774	-70.238		336.774	-735.824		336.774	-70.3092		336.774	0
336.794	-59.4622		336.794	-583.076		336.794	-77.076		336.794	0
336.814	-43.3043		336.814	-374.861		336.814	-73.1032		336.814	1.51279e-05
336.834	-17.9124		336.834	-210.475		336.834	-61.773		336.834	6.98997e-05
336.854	-32.6497		336.854	-107.181		336.854	-47.2069		336.854	0.000276127
336.874	-22.6924		336.874	-70.3292		336.874	-32.9099		336.874	0.00106
336.894	-14.8041		336.894	-58.1588		336.894	-21.0445		336.894	0.0038
336.914	-26.7624		336.914	-22.9038		336.914	-12.389		336.914	0.01263
336.934	-15.8256		336.934	-22.2819		336.934	-6.73197		336.934	0.03907
336.954	-3.85393		336.954	-41.6262		336.954	-3.38273		336.954	0.11233
336.974	-14.4467		336.974	-15.1724		336.974	-1.57407		336.974	0.29999
336.994	-7.52779		336.994	-34.2115		336.994	-0.67901		336.994	0.74373
337.014	-2.29383		337.014	-25.3643		337.014	-0.27176		337.014	1.71063
337.034	-12.3393		337.034	-14.2166		337.034	-0.10098		337.034	3.64711
337.054	-23.6787		337.054	-11.3128		337.054	-0.03486		337.054	7.19975
337.074	-21.3858		337.074	28.2618		337.074	-0.01118		337.074	13.1411
337.094	0.17651		337.094	33.5052		337.094	-0.00333		337.094	22.1337
337.114	-4.58135		337.114	88.4348		337.114	-0.000924806		337.114	34.31
337.134	-31.0477		337.134	133.792		337.134	-0.000239686		337.134	48.7612
337.154	-23.2172		337.154	233.669		337.154	-6.0003e-05		337.154	63.1728
337.174	-29.6854		337.174	199.374		337.174	-1.21877e-05		337.174	73.9292
337.194	-38.7222		337.194	145.836		337.194	0		337.194	76.9144
337.214	-15.8721		337.214	21.1399		337.214	0		337.214	68.9144
337.235	-4.74323		337.235	-114.478		337.234	0		337.234	49.1182
337.255	-42.8724		337.255	-225.3		337.255	0		337.255	19.9745
337.274	-17.6252		337.274	-279.211		337.275	0		337.275	-13.1705
337.295	-19.2978		337.295	-219.472		337.295	0		337.295	-43.6647
337.315	-36.0281		337.315	-143.382		337.315	0		337.315	-65.7252
337.335	-37.2542		337.335	-86.9848		337.335	0		337.335	-76.2232
337.355	-37.4376		337.355	-81.604		337.355	0		337.355	-75.3251
337.375	-46.7444		337.375	-70.0715		337.375	0		337.375	-65.8573
337.395	-40.1389		337.395	-52.4101		337.395	0		337.395	-51.8767
337.415	-14.5209		337.415	-48.2099		337.415	0		337.415	-37.1936
337.435	-12.4664		337.435	-51.3346		337.435	0		337.435	-24.4239
337.455	-17.1122		337.455	-19.7696		337.455	0		337.455	-14.7507
337.475	1.3683		337.475	-22.1623		337.475	0		337.475	-8.21678
337.495	-15.772		337.495	3.46156		337.495	0		337.495	-4.23042
337.515	-22.1981		337.515	-28.9337		337.515	0		337.515	-2.01615
337.535	-25.6687		337.535	-6.15933		337.535	0		337.535	-0.89049
337.555	-19.8871		337.555	-27.6536		337.555	0		337.555	-0.36483
337.575	-1.97032		337.575	-21.0714		337.575	0		337.575	-0.13874
337.595	-30.7554		337.595	-27.6432		337.595	0		337.595	-0.04901
337.615	-28.0248		337.615	-1.34456		337.615	0		337.615	-0.01608
337.635	-30.0228		337.635	-40.3444		337.635	0		337.635	-0.00491
337.655	-34.2366		337.655	-28.4514		337.655	0		337.655	-0.00139
337.675	-15.986		337.675	-30.0847		337.675	0		337.675	-0.000367343
337.695	-24.6856		337.695	1.80016		337.695	0		337.695	-9.36012e-05
337.715	-25.8572		337.715	-33.505		337.715	0		337.715	-2.14882e-05
337.736	-22.4066		337.736	-1.71191		337.735	0		337.735	-1.1099e-06
337.755	-18.8107		337.755	-14.2675		337.756	0		337.756	0
337.776	-3.09759		337.776	-8.15915		337.776	0		337.776	0
337.796	-17.7367		337.796	-12.6233		337.796	0		337.796	0
337.816	-39.0784		337.816	-19.7199		337.816	0		337.816	0
337.836	-7.17049		337.836	10.8911		337.836	0		337.836	0
337.856	-23.5197		337.856	-13.9427		337.856	0		337.856	0
337.876	-7.95713		337.876	-18.5226		337.876	0		337.876	0
337.896	6.43752		337.896	-12.7021		337.896	0		337.896	0
337.916	-8.94039		337.916	-8.96112		337.916	0		337.916	0
337.936	-4.69147		337.936	-12.9342		337.936	0		337.936	0
337.956	7.60535		337.956	-22.2328		337.956	0		337.956	0
337.976	-1.07063		337.976	-36.0827		337.976	0		337.976	0
337.996	-10.527		337.996	-16.8814		337.996	0		337.996	0
338.016	-24.5143		338.016	-6.20321		338.016	0		338.016	0
338.036	-18.2654		338.036	4.42083		338.036	0		338.036	0
338.056	-14.7577		338.056	-24.4016		338.056	0		338.056	0
338.076	-7.89233		338.076	-7.43355		338.076	0		338.076	0
338.096	-0.19271		338.096	0.37596		338.096	0		338.096	0
338.116	-11.7237		338.116	-6.3541		338.116	0		338.116	0
338.136	-29.6114		338.136	-5.46995		338.136	0		338.136	0
338.156	-15.145		338.156	14.564		338.156	0		338.156	0
338.176	-7.7594		338.176	-20.0227		338.176	0		338.176	0
338.196	-17.6264		338.196	6.58407		338.196	0		338.196	0
338.216	7.14396		338.216	-2.38909		338.216	0		338.216	0
338.236	-19.4448		338.236	-4.81415		338.236	0		338.236	0
338.257	-14.6517		338.257	8.92416		338.257	0		338.257	0
338.277	-27.1027		338.277	-1.05287		338.277	0		338.277	0
338.297	-26.1863		338.297	9.76302		338.297	0		338.297	0
338.317	-20.7795		338.317	-27.9655		338.317	0		338.317	0
338.337	-19.1117		338.337	-9.8599		338.337	0		338.337	0
338.357	-15.9951		338.357	2.88874		338.357	0		338.357	0
338.377	4.226		338.377	7.67077		338.377	0		338.377	0
338.397	-12.4186		338.397	-36.3517		338.397	0		338.397	0
338.417	-7.03588		338.417	-42.9139		338.417	0		338.417	0
338.437	-44.6476		338.437	-10.1457		338.437	0		338.437	0
338.457	-18.8517		338.457	-5.23464		338.457	0		338.457	0
338.477	-8.29048		338.477	-22.3069		338.477	0		338.477	0
338.497	-31.8763		338.497	-19.6013		338.497	0		338.497	0
338.517	19.9979		338.517	-21.6107		338.517	0		338.517	0
338.537	-22.2905		338.537	-12.6601		338.537	0		338.537	0
338.557	-11.9302		338.557	-7.26373		338.557	0		338.557	0
338.577	-6.77684		338.577	-22.3557		338.577	0		338.577	0
338.597	-15.9906		338.597	-55.4044		338.597	0		338.597	0
338.617	-17.9656		338.617	-13.2128		338.617	0		338.617	0
338.637	-15.3031		338.637	-0.8153		338.637	0		338.637	0
338.657	-0.00596		338.657	-30.1767		338.657	0		338.657	0
338.677	-24.8617		338.677	-24.7609		338.677	0		338.677	0
338.697	-6.81147		338.697	-16.7669		338.697	0		338.697	0
338.717	-23.5889		338.717	-27.7433		338.717	0		338.717	0
338.738	-16.9333		338.738	-22.0731		338.737	0		338.737	0
338.757	9.35858		338.757	-28.9585		338.758	0		338.758	0
338.778	-19.3291		338.778	-35.3358		338.778	0		338.778	0
338.798	-14.7518		338.798	-4.89171		338.798	0		338.798	0
338.818	-20.8917		338.818	-19.0063		338.818	0		338.818	0
338.838	-22.9961		338.838	-0.54574		338.838	0		338.838	0
338.858	-27.3074		338.858	-12.5645		338.858	0		338.858	0
338.878	23.5398		338.878	-50.2437		338.878	0		338.878	0
338.898	-5.53718		338.898	-33.6537		338.898	0		338.898	0
338.918	-5.04891		338.918	-46.8689		338.918	0		338.918	0
338.938	-16.7527		338.938	-10.54		338.938	0		338.938	0
338.958	-23.4908		338.958	-33.8478		338.958	0		338.958	0
338.978	-7.96788		338.978	-7.82673		338.978	0		338.978	0
338.998	-12.3822		338.998	-29.2318		338.998	0		338.998	0
339.018	-30.8511		339.018	-44.7565		339.018	0		339.018	0
339.038	-10.6344		339.038	-15.2502		339.038	0		339.038	0
339.058	11.0693		339.058	-45.606		339.058	0		339.058	0
339.078	-14.3249		339.078	-18.5567		339.078	0		339.078	0
339.098	-13.0414		339.098	-23.2683		339.098	0		339.098	0
339.118	17.2459		339.118	-31.9228		339.118	0		339.118	0
339.138	-2.99539		339.138	-35.1245		339.138	0		339.138	0
339.158	1.48714		339.158	-33.4481		339.158	0		339.158	0
339.178	0.67094		339.178	-11.7999		339.178	0		339.178	0
339.198	-15.9821		339.198	-34.9637		339.198	0		339.198	0
339.218	-8.98652		339.218	-17.4884		339.218	0		339.218	0
339.238	18.4425		339.238	-7.89392		339.238	0		339.238	0
339.259	-18.3168		339.259	5.14444		339.259	0		339.259	0
339.279	-20.7293		339.279	-9.6161		339.279	0		339.279	0
339.299	-24.3886		339.299	-17.5496		339.299	0		339.299	0
339.319	-14.284		339.319	-52.09		339.319	0		339.319	0
339.339	-32.8796		339.339	-30.9881		339.339	0		339.339	0
339.359	-22.998		339.359	4.28719		339.359	0		339.359	0
339.379	9.43511		339.379	-39.1343		339.379	0		339.379	0
339.399	-40.9347		339.399	-14.4635		339.399	0		339.399	0
339.419	-0.56497		339.419	-8.12272		339.419	0		339.419	0
339.439	-4.83903		339.439	-33.0793		339.439	0		339.439	0
339.459	-22.7674		339.459	-24.2464		339.459	0		339.459	0
339.479	-23.6425		339.479	-18.2904		339.479	0		339.479	0
339.499	-14.5815		339.499	-12.0502		339.499	0		339.499	0
339.519	-39.9317		339.519	-31.3465		339.519	0		339.519	0
339.539	-19.724		339.539	-10.1341		339.539	0		339.539	0
339.559	-7.88131		339.559	-16.9572		339.559	0		339.559	0
339.579	10.5992		339.579	-40.1599		339.579	0		339.579	0
339.599	-1.015		339.599	-45.4134		339.599	0		339.599	0
339.619	6.68527		339.619	-33.7039		339.619	0		339.619	0
339.639	0.41898		339.639	-23.9695		339.639	0		339.639	0
339.659	-30.511		339.659	-32.6043		339.659	0		339.659	0
339.679	-24.4282		339.679	-16.7881		339.679	0		339.679	0
339.699	0.59481		339.699	-17.1671		339.699	0		339.699	0
339.719	-27.564		339.719	-20.2762		339.719	0		339.719	0
339.74	-21.277		339.74	-27.3803		339.739	0		339.739	0
339.76	-9.77544		339.76	-25.7874		339.76	0		339.76	0
339.78	-12.4465		339.78	-16.1876		339.78	0		339.78	0
339.8	-18.0809		339.8	-34.4248		339.8	0		339.8	0
339.82	8.30476		339.82	-28.5921		339.82	0		339.82	0
339.84	-27.9949		339.84	-28.2411		339.84	0		339.84	0
339.86	-19.1552		339.86	-14.4561		339.86	0		339.86	0
339.88	3.76466		339.88	-31.3303		339.88	0		339.88	0
339.9	-5.64944		339.9	-23.7594		339.9	0		339.9	0
339.92	-16.0869		339.92	-23.9223		339.92	0		339.92	0
339.94	-0.35382		339.94	-3.98656		339.94	0		339.94	0
339.96	-19.1394		339.96	-18.4862		339.96	0		339.96	0
339.98	-48.4592		339.98	-28.6106		339.98	0		339.98	0
340	2.2303		340	-27.5156		340	0		340	0

## Sheet: Figure 2d
PBTTT doped with Na2S2O8 in the precense of DMPO.
Time (s)	Conductivity (S/cm)	S.D.
0	1.71126e-05	2.09494e-06
30	1.21257e-05	1.2965e-06
60	7.60064e-06	5.47057e-07
90	9.99648e-06	1.23789e-06
180	7.81208e-06	1.86507e-06
240	1.28842e-05	9.53787e-07
270	8.50016e-06	1.53269e-06
