# Supplementary material for: Gold-activated persulfate p-doping of organic semiconductors
Source: Nat Mater. 2026 Mar 17;25(8):1429–36. doi: 10.1038/s41563-026-02547-0 (PMC13421340; doi:10.1038/s41563-026-02547-0)
Supplement: Supplementary file 6 — Source data for Fig. 3. [file 41563_2026_2547_MOESM6_ESM.xlsx]

## Sheet: Figure 3b
Absorbance of doped PgBTTT
pristine			GAP doping			Magic Blue doping
Wavelength (nm)	Nor. Abs. (arb .units)		Wavelength (nm)	Nor. Abs. (arb .units)		Wavelength (nm)	Nor. Abs. (arb .units)
1800	0.00368		1800	0.56638		1800	0.56638
1798	0.00356		1798	0.56563		1798	0.56563
1796	0.00348		1796	0.56365		1796	0.56365
1794	0.0033		1794	0.56372		1794	0.56372
1792	0.00326		1792	0.56201		1792	0.56201
1790	0.00369		1790	0.56112		1790	0.56112
1788	0.00362		1788	0.55994		1788	0.55994
1786	0.00358		1786	0.55938		1786	0.55938
1784	0.00395		1784	0.55892		1784	0.55892
1782	0.00426		1782	0.55911		1782	0.55911
1780	0.0042		1780	0.55819		1780	0.55819
1778	0.00376		1778	0.55714		1778	0.55714
1776	0.00406		1776	0.55569		1776	0.55569
1774	0.00389		1774	0.55514		1774	0.55514
1772	0.00358		1772	0.55345		1772	0.55345
1770	0.00391		1770	0.5533		1770	0.5533
1768	0.00403		1768	0.55192		1768	0.55192
1766	0.0039		1766	0.55139		1766	0.55139
1764	0.00379		1764	0.54986		1764	0.54986
1762	0.00387		1762	0.54902		1762	0.54902
1760	0.00434		1760	0.54844		1760	0.54844
1758	0.00459		1758	0.54773		1758	0.54773
1756	0.00436		1756	0.54596		1756	0.54596
1754	0.00456		1754	0.5455		1754	0.5455
1752	0.00457		1752	0.54484		1752	0.54484
1750	0.00508		1750	0.54292		1750	0.54292
1748	0.00493		1748	0.54325		1748	0.54325
1746	0.00464		1746	0.54146		1746	0.54146
1744	0.00493		1744	0.5406		1744	0.5406
1742	0.00482		1742	0.54014		1742	0.54014
1740	0.00425		1740	0.53899		1740	0.53899
1738	0.00448		1738	0.53778		1738	0.53778
1736	0.00479		1736	0.53683		1736	0.53683
1734	0.0047		1734	0.53536		1734	0.53536
1732	0.00495		1732	0.53448		1732	0.53448
1730	0.00499		1730	0.53493		1730	0.53493
1728	0.00488		1728	0.53321		1728	0.53321
1726	0.00521		1726	0.53209		1726	0.53209
1724	0.00506		1724	0.53075		1724	0.53075
1722	0.00478		1722	0.53103		1722	0.53103
1720	0.00547		1720	0.52974		1720	0.52974
1718	0.00539		1718	0.52845		1718	0.52845
1716	0.00529		1716	0.5275		1716	0.5275
1714	0.00525		1714	0.52715		1714	0.52715
1712	0.00555		1712	0.52618		1712	0.52618
1710	0.00565		1710	0.52452		1710	0.52452
1708	0.00579		1708	0.52305		1708	0.52305
1706	0.0054		1706	0.52333		1706	0.52333
1704	0.00591		1704	0.52202		1704	0.52202
1702	0.00606		1702	0.51975		1702	0.51975
1700	0.00583		1700	0.52047		1700	0.52047
1698	0.00646		1698	0.51995		1698	0.51995
1696	0.0064		1696	0.51732		1696	0.51732
1694	0.00572		1694	0.51735		1694	0.51735
1692	0.00612		1692	0.51621		1692	0.51621
1690	0.00643		1690	0.51528		1690	0.51528
1688	0.00623		1688	0.51441		1688	0.51441
1686	0.00599		1686	0.51418		1686	0.51418
1684	0.00609		1684	0.51221		1684	0.51221
1682	0.0064		1682	0.5112		1682	0.5112
1680	0.0062		1680	0.51127		1680	0.51127
1678	0.00628		1678	0.50861		1678	0.50861
1676	0.0065		1676	0.50854		1676	0.50854
1674	0.00661		1674	0.50808		1674	0.50808
1672	0.00662		1672	0.50603		1672	0.50603
1670	0.00685		1670	0.50658		1670	0.50658
1668	0.00675		1668	0.50484		1668	0.50484
1666	0.00692		1666	0.50343		1666	0.50343
1664	0.00709		1664	0.50326		1664	0.50326
1662	0.00642		1662	0.50191		1662	0.50191
1660	0.00668		1660	0.50117		1660	0.50117
1658	0.00658		1658	0.49921		1658	0.49921
1656	0.00662		1656	0.49826		1656	0.49826
1654	0.00664		1654	0.49801		1654	0.49801
1652	0.00671		1652	0.49601		1652	0.49601
1650	0.00637		1650	0.49569		1650	0.49569
1648	0.00692		1648	0.49413		1648	0.49413
1646	0.00691		1646	0.49303		1646	0.49303
1644	0.00676		1644	0.49277		1644	0.49277
1642	0.00714		1642	0.49118		1642	0.49118
1640	0.00699		1640	0.49044		1640	0.49044
1638	0.00717		1638	0.48896		1638	0.48896
1636	0.00724		1636	0.48818		1636	0.48818
1634	0.00721		1634	0.48733		1634	0.48733
1632	0.00717		1632	0.486		1632	0.486
1630	0.00747		1630	0.48486		1630	0.48486
1628	0.00721		1628	0.48428		1628	0.48428
1626	0.0073		1626	0.48307		1626	0.48307
1624	0.00711		1624	0.4825		1624	0.4825
1622	0.007		1622	0.48051		1622	0.48051
1620	0.00678		1620	0.47923		1620	0.47923
1618	0.00696		1618	0.47818		1618	0.47818
1616	0.00677		1616	0.47823		1616	0.47823
1614	0.00666		1614	0.47739		1614	0.47739
1612	0.00705		1612	0.47555		1612	0.47555
1610	0.00645		1610	0.47534		1610	0.47534
1608	0.00619		1608	0.473		1608	0.473
1606	0.00612		1606	0.47284		1606	0.47284
1604	0.00543		1604	0.4717		1604	0.4717
1602	0.00442		1602	0.47105		1602	0.47105
1600	0.00387		1600	0.46975		1600	0.46975
1598	0.0033		1598	0.46792		1598	0.46792
1596	0.00293		1596	0.46716		1596	0.46716
1594	0.00292		1594	0.46497		1594	0.46497
1592	0.00308		1592	0.46462		1592	0.46462
1590	0.00283		1590	0.46396		1590	0.46396
1588	0.00296		1588	0.46254		1588	0.46254
1586	0.00287		1586	0.46168		1586	0.46168
1584	0.00277		1584	0.46027		1584	0.46027
1582	0.00276		1582	0.45909		1582	0.45909
1580	0.00299		1580	0.45858		1580	0.45858
1578	0.00315		1578	0.45694		1578	0.45694
1576	0.0033		1576	0.45601		1576	0.45601
1574	0.00293		1574	0.45614		1574	0.45614
1572	0.00312		1572	0.4541		1572	0.4541
1570	0.00327		1570	0.45277		1570	0.45277
1568	0.00307		1568	0.45234		1568	0.45234
1566	0.00323		1566	0.45075		1566	0.45075
1564	0.00352		1564	0.45008		1564	0.45008
1562	0.00377		1562	0.44941		1562	0.44941
1560	0.00358		1560	0.44833		1560	0.44833
1558	0.00344		1558	0.44674		1558	0.44674
1556	0.0033		1556	0.44542		1556	0.44542
1554	0.00306		1554	0.44528		1554	0.44528
1552	0.00325		1552	0.44375		1552	0.44375
1550	0.00375		1550	0.44128		1550	0.44128
1548	0.00341		1548	0.44092		1548	0.44092
1546	0.00323		1546	0.44061		1546	0.44061
1544	0.0035		1544	0.43937		1544	0.43937
1542	0.00335		1542	0.43818		1542	0.43818
1540	0.00333		1540	0.43583		1540	0.43583
1538	0.00321		1538	0.43488		1538	0.43488
1536	0.00319		1536	0.435		1536	0.435
1534	0.00322		1534	0.43406		1534	0.43406
1532	0.00303		1532	0.43283		1532	0.43283
1530	0.00287		1530	0.4313		1530	0.4313
1528	0.00273		1528	0.42956		1528	0.42956
1526	0.00281		1526	0.42923		1526	0.42923
1524	0.00316		1524	0.42812		1524	0.42812
1522	0.00325		1522	0.42676		1522	0.42676
1520	0.00307		1520	0.42573		1520	0.42573
1518	0.00272		1518	0.42536		1518	0.42536
1516	0.00259		1516	0.42344		1516	0.42344
1514	0.00281		1514	0.42213		1514	0.42213
1512	0.00265		1512	0.42123		1512	0.42123
1510	0.00231		1510	0.42008		1510	0.42008
1508	0.00246		1508	0.4192		1508	0.4192
1506	0.00245		1506	0.41808		1506	0.41808
1504	0.00224		1504	0.41665		1504	0.41665
1502	0.00239		1502	0.41592		1502	0.41592
1500	0.00262		1500	0.41501		1500	0.41501
1498	0.00264		1498	0.41399		1498	0.41399
1496	0.00246		1496	0.41317		1496	0.41317
1494	0.00243		1494	0.41228		1494	0.41228
1492	0.00261		1492	0.41106		1492	0.41106
1490	0.00261		1490	0.40887		1490	0.40887
1488	0.00284		1488	0.40775		1488	0.40775
1486	0.00307		1486	0.40682		1486	0.40682
1484	0.0024		1484	0.4063		1484	0.4063
1482	0.00219		1482	0.40615		1482	0.40615
1480	0.00241		1480	0.40486		1480	0.40486
1478	0.00215		1478	0.40357		1478	0.40357
1476	0.00212		1476	0.40216		1476	0.40216
1474	0.00219		1474	0.40041		1474	0.40041
1472	0.00205		1472	0.3991		1472	0.3991
1470	0.00212		1470	0.39781		1470	0.39781
1468	0.00222		1468	0.39703		1468	0.39703
1466	0.0025		1466	0.3962		1466	0.3962
1464	0.00246		1464	0.39445		1464	0.39445
1462	0.00236		1462	0.39404		1462	0.39404
1460	0.00239		1460	0.39346		1460	0.39346
1458	0.00255		1458	0.3913		1458	0.3913
1456	0.0025		1456	0.38953		1456	0.38953
1454	0.00198		1454	0.38888		1454	0.38888
1452	0.00185		1452	0.38811		1452	0.38811
1450	0.00206		1450	0.3865		1450	0.3865
1448	0.00176		1448	0.38545		1448	0.38545
1446	0.00162		1446	0.38494		1446	0.38494
1444	0.00216		1444	0.38392		1444	0.38392
1442	0.00248		1442	0.38305		1442	0.38305
1440	0.00207		1440	0.3817		1440	0.3817
1438	0.00165		1438	0.37986		1438	0.37986
1436	0.00168		1436	0.3784		1436	0.3784
1434	0.00184		1434	0.37717		1434	0.37717
1432	0.00193		1432	0.37597		1432	0.37597
1430	0.00213		1430	0.37589		1430	0.37589
1428	0.00258		1428	0.37511		1428	0.37511
1426	0.00238		1426	0.37333		1426	0.37333
1424	0.00178		1424	0.37182		1424	0.37182
1422	0.0017		1422	0.37056		1422	0.37056
1420	0.00136		1420	0.3696		1420	0.3696
1418	0.00231		1418	0.36842		1418	0.36842
1416	0.00352		1416	0.3677		1416	0.3677
1414	0.00279		1414	0.36693		1414	0.36693
1412	0.0019		1412	0.36594		1412	0.36594
1410	0.00151		1410	0.36362		1410	0.36362
1408	0.00159		1408	0.36164		1408	0.36164
1406	0.00223		1406	0.36181		1406	0.36181
1404	0.00241		1404	0.36075		1404	0.36075
1402	0.00292		1402	0.36135		1402	0.36135
1400	0.0032		1400	0.35937		1400	0.35937
1398	0.00181		1398	0.35687		1398	0.35687
1396	0		1396	0.3561		1396	0.3561
1394	0.000339457		1394	0.35437		1394	0.35437
1392	0.00159		1392	0.35341		1392	0.35341
1390	0.00159		1390	0.35404		1390	0.35404
1388	0.00123		1388	0.35259		1388	0.35259
1386	0.00129		1386	0.35085		1386	0.35085
1384	0.00161		1384	0.35025		1384	0.35025
1382	0.00146		1382	0.34693		1382	0.34693
1380	0.000972343		1380	0.34688		1380	0.34688
1378	0.0017		1378	0.34808		1378	0.34808
1376	0.00261		1376	0.34613		1376	0.34613
1374	0.00195		1374	0.34406		1374	0.34406
1372	0.00128		1372	0.34157		1372	0.34157
1370	0.00288		1370	0.33975		1370	0.33975
1368	0.00259		1368	0.33928		1368	0.33928
1366	0.00167		1366	0.33952		1366	0.33952
1364	0.00197		1364	0.33965		1364	0.33965
1362	0.0023		1362	0.33771		1362	0.33771
1360	0.00287		1360	0.33677		1360	0.33677
1358	0.00269		1358	0.33566		1358	0.33566
1356	0.00213		1356	0.33372		1356	0.33372
1354	0.00116		1354	0.33222		1354	0.33222
1352	0.000897547		1352	0.3312		1352	0.3312
1350	0.0017		1350	0.33093		1350	0.33093
1348	0.00245		1348	0.33048		1348	0.33048
1346	0.00284		1346	0.32888		1346	0.32888
1344	0.00233		1344	0.32783		1344	0.32783
1342	0.00146		1342	0.32691		1342	0.32691
1340	0.00142		1340	0.32577		1340	0.32577
1338	0.00187		1338	0.32514		1338	0.32514
1336	0.00221		1336	0.32422		1336	0.32422
1334	0.00211		1334	0.32332		1334	0.32332
1332	0.00193		1332	0.32264		1332	0.32264
1330	0.00217		1330	0.32191		1330	0.32191
1328	0.00198		1328	0.32098		1328	0.32098
1326	0.00195		1326	0.31984		1326	0.31984
1324	0.00251		1324	0.31873		1324	0.31873
1322	0.00251		1322	0.31762		1322	0.31762
1320	0.00224		1320	0.31691		1320	0.31691
1318	0.00228		1318	0.31589		1318	0.31589
1316	0.00255		1316	0.31437		1316	0.31437
1314	0.00268		1314	0.31337		1314	0.31337
1312	0.00249		1312	0.3124		1312	0.3124
1310	0.00225		1310	0.31165		1310	0.31165
1308	0.00231		1308	0.31118		1308	0.31118
1306	0.00249		1306	0.31028		1306	0.31028
1304	0.00246		1304	0.30956		1304	0.30956
1302	0.00244		1302	0.30866		1302	0.30866
1300	0.00224		1300	0.30741		1300	0.30741
1298	0.00233		1298	0.30674		1298	0.30674
1296	0.00226		1296	0.30623		1296	0.30623
1294	0.00265		1294	0.30515		1294	0.30515
1292	0.0024		1292	0.30368		1292	0.30368
1290	0.00247		1290	0.3026		1290	0.3026
1288	0.00261		1288	0.30206		1288	0.30206
1286	0.00282		1286	0.30164		1286	0.30164
1284	0.00262		1284	0.30116		1284	0.30116
1282	0.00242		1282	0.30022		1282	0.30022
1280	0.00238		1280	0.29957		1280	0.29957
1278	0.00277		1278	0.29902		1278	0.29902
1276	0.00288		1276	0.2984		1276	0.2984
1274	0.00316		1274	0.29792		1274	0.29792
1272	0.00288		1272	0.2974		1272	0.2974
1270	0.00271		1270	0.29667		1270	0.29667
1268	0.00293		1268	0.296		1268	0.296
1266	0.00293		1266	0.29527		1266	0.29527
1264	0.003		1264	0.29433		1264	0.29433
1262	0.003		1262	0.29336		1262	0.29336
1260	0.00294		1260	0.29285		1260	0.29285
1258	0.003		1258	0.29221		1258	0.29221
1256	0.00332		1256	0.29197		1256	0.29197
1254	0.0032		1254	0.29124		1254	0.29124
1252	0.00325		1252	0.29016		1252	0.29016
1250	0.00377		1250	0.28954		1250	0.28954
1248	0.00312		1248	0.28942		1248	0.28942
1246	0.00334		1246	0.28941		1246	0.28941
1244	0.00359		1244	0.28896		1244	0.28896
1242	0.00381		1242	0.28856		1242	0.28856
1240	0.00352		1240	0.28836		1240	0.28836
1238	0.00355		1238	0.28768		1238	0.28768
1236	0.00338		1236	0.28726		1236	0.28726
1234	0.00329		1234	0.28693		1234	0.28693
1232	0.00361		1232	0.28617		1232	0.28617
1230	0.00369		1230	0.28594		1230	0.28594
1228	0.00405		1228	0.28604		1228	0.28604
1226	0.00404		1226	0.28561		1226	0.28561
1224	0.00385		1224	0.28551		1224	0.28551
1222	0.00384		1222	0.28567		1222	0.28567
1220	0.0041		1220	0.28562		1220	0.28562
1218	0.00441		1218	0.28515		1218	0.28515
1216	0.0044		1216	0.28535		1216	0.28535
1214	0.00449		1214	0.28346		1214	0.28346
1212	0.00467		1212	0.2834		1212	0.2834
1210	0.00468		1210	0.28448		1210	0.28448
1208	0.00438		1208	0.28511		1208	0.28511
1206	0.00429		1206	0.28545		1206	0.28545
1204	0.00429		1204	0.28526		1204	0.28526
1202	0.0047		1202	0.28517		1202	0.28517
1200	0.00496		1200	0.28516		1200	0.28516
1198	0.0051		1198	0.28556		1198	0.28556
1196	0.00489		1196	0.28549		1196	0.28549
1194	0.00502		1194	0.2853		1194	0.2853
1192	0.0053		1192	0.28508		1192	0.28508
1190	0.00553		1190	0.28619		1190	0.28619
1188	0.0057		1188	0.28689		1188	0.28689
1186	0.00595		1186	0.2871		1186	0.2871
1184	0.00581		1184	0.28718		1184	0.28718
1182	0.00606		1182	0.28729		1182	0.28729
1180	0.00589		1180	0.28762		1180	0.28762
1178	0.00567		1178	0.28781		1178	0.28781
1176	0.00601		1176	0.28822		1176	0.28822
1174	0.00609		1174	0.28891		1174	0.28891
1172	0.006		1172	0.28881		1172	0.28881
1170	0.0064		1170	0.28871		1170	0.28871
1168	0.00637		1168	0.28991		1168	0.28991
1166	0.00652		1166	0.29068		1166	0.29068
1164	0.00662		1164	0.29162		1164	0.29162
1162	0.00635		1162	0.29189		1162	0.29189
1160	0.00647		1160	0.2922		1160	0.2922
1158	0.00695		1158	0.29328		1158	0.29328
1156	0.00716		1156	0.2934		1156	0.2934
1154	0.00733		1154	0.29404		1154	0.29404
1152	0.00693		1152	0.29474		1152	0.29474
1150	0.00744		1150	0.29568		1150	0.29568
1148	0.00749		1148	0.29705		1148	0.29705
1146	0.00715		1146	0.29721		1146	0.29721
1144	0.00774		1144	0.29789		1144	0.29789
1142	0.00768		1142	0.29902		1142	0.29902
1140	0.0076		1140	0.29965		1140	0.29965
1138	0.00789		1138	0.30058		1138	0.30058
1136	0.00819		1136	0.30152		1136	0.30152
1134	0.00797		1134	0.30197		1134	0.30197
1132	0.00822		1132	0.30334		1132	0.30334
1130	0.00863		1130	0.30527		1130	0.30527
1128	0.00868		1128	0.30578		1128	0.30578
1126	0.00894		1126	0.30633		1126	0.30633
1124	0.00853		1124	0.30699		1124	0.30699
1122	0.00816		1122	0.3079		1122	0.3079
1120	0.00829		1120	0.30961		1120	0.30961
1118	0.00896		1118	0.31076		1118	0.31076
1116	0.00912		1116	0.31092		1116	0.31092
1114	0.00922		1114	0.31177		1114	0.31177
1112	0.00901		1112	0.31325		1112	0.31325
1110	0.00899		1110	0.3151		1110	0.3151
1108	0.00955		1108	0.31543		1108	0.31543
1106	0.00984		1106	0.31622		1106	0.31622
1104	0.00978		1104	0.31781		1104	0.31781
1102	0.00969		1102	0.31936		1102	0.31936
1100	0.00969		1100	0.32044		1100	0.32044
1098	0.01001		1098	0.32173		1098	0.32173
1096	0.00968		1096	0.32268		1096	0.32268
1094	0.00987		1094	0.3233		1094	0.3233
1092	0.01036		1092	0.32431		1092	0.32431
1090	0.01025		1090	0.32534		1090	0.32534
1088	0.01045		1088	0.3275		1088	0.3275
1086	0.01052		1086	0.32869		1086	0.32869
1084	0.01082		1084	0.32909		1084	0.32909
1082	0.01074		1082	0.33056		1082	0.33056
1080	0.01087		1080	0.3322		1080	0.3322
1078	0.01091		1078	0.33294		1078	0.33294
1076	0.01067		1076	0.33429		1076	0.33429
1074	0.01129		1074	0.33561		1074	0.33561
1072	0.01106		1072	0.33573		1072	0.33573
1070	0.01112		1070	0.33761		1070	0.33761
1068	0.01123		1068	0.33905		1068	0.33905
1066	0.01137		1066	0.33963		1066	0.33963
1064	0.01109		1064	0.3412		1064	0.3412
1062	0.01123		1062	0.34187		1062	0.34187
1060	0.01174		1060	0.34347		1060	0.34347
1058	0.01189		1058	0.34515		1058	0.34515
1056	0.01194		1056	0.34541		1056	0.34541
1054	0.01215		1054	0.34656		1054	0.34656
1052	0.01228		1052	0.34824		1052	0.34824
1050	0.01224		1050	0.34865		1050	0.34865
1048	0.01233		1048	0.34989		1048	0.34989
1046	0.01251		1046	0.35131		1046	0.35131
1044	0.0124		1044	0.35205		1044	0.35205
1042	0.01255		1042	0.3534		1042	0.3534
1040	0.01294		1040	0.35485		1040	0.35485
1038	0.01276		1038	0.35672		1038	0.35672
1036	0.01318		1036	0.35658		1036	0.35658
1034	0.01322		1034	0.3586		1034	0.3586
1032	0.0131		1032	0.35981		1032	0.35981
1030	0.01332		1030	0.36045		1030	0.36045
1028	0.01343		1028	0.36189		1028	0.36189
1026	0.01368		1026	0.36364		1026	0.36364
1024	0.01382		1024	0.36441		1024	0.36441
1022	0.01357		1022	0.3658		1022	0.3658
1020	0.01358		1020	0.36552		1020	0.36552
1018	0.01417		1018	0.36734		1018	0.36734
1016	0.014		1016	0.36774		1016	0.36774
1014	0.01396		1014	0.36911		1014	0.36911
1012	0.01423		1012	0.37123		1012	0.37123
1010	0.01464		1010	0.37115		1010	0.37115
1008	0.01442		1008	0.37271		1008	0.37271
1006	0.01451		1006	0.37326		1006	0.37326
1004	0.01521		1004	0.37557		1004	0.37557
1002	0.01505		1002	0.37582		1002	0.37582
1000	0.01524		1000	0.37617		1000	0.37617
998	0.01509		998	0.37702		998	0.37702
996	0.0155		996	0.37917		996	0.37917
994	0.01576		994	0.37963		994	0.37963
992	0.0157		992	0.38075		992	0.38075
990	0.01641		990	0.3812		990	0.3812
988	0.01647		988	0.38198		988	0.38198
986	0.0161		986	0.38312		986	0.38312
984	0.01634		984	0.38416		984	0.38416
982	0.01689		982	0.38543		982	0.38543
980	0.01666		980	0.38643		980	0.38643
978	0.01691		978	0.38714		978	0.38714
976	0.01749		976	0.38795		976	0.38795
974	0.01774		974	0.38846		974	0.38846
972	0.01729		972	0.38916		972	0.38916
970	0.01732		970	0.39013		970	0.39013
968	0.01734		968	0.39066		968	0.39066
966	0.01778		966	0.39211		966	0.39211
964	0.01767		964	0.39213		964	0.39213
962	0.01798		962	0.39328		962	0.39328
960	0.01864		960	0.39401		960	0.39401
958	0.01831		958	0.39369		958	0.39369
956	0.01858		956	0.39435		956	0.39435
954	0.01886		954	0.39477		954	0.39477
952	0.01884		952	0.39504		952	0.39504
950	0.01923		950	0.39706		950	0.39706
948	0.01911		948	0.39781		948	0.39781
946	0.01937		946	0.39756		946	0.39756
944	0.01929		944	0.39738		944	0.39738
942	0.01925		942	0.39809		942	0.39809
940	0.01934		940	0.39878		940	0.39878
938	0.01954		938	0.3995		938	0.3995
936	0.01992		936	0.40015		936	0.40015
934	0.01955		934	0.39981		934	0.39981
932	0.01922		932	0.40039		932	0.40039
930	0.01916		930	0.40108		930	0.40108
928	0.01984		928	0.40159		928	0.40159
926	0.01937		926	0.40165		926	0.40165
924	0.01918		924	0.40159		924	0.40159
922	0.01987		922	0.40169		922	0.40169
920	0.0195		920	0.40194		920	0.40194
918	0.01983		918	0.40236		918	0.40236
916	0.0194		916	0.40301		916	0.40301
914	0.01922		914	0.40363		914	0.40363
912	0.01915		912	0.40258		912	0.40258
910	0.01875		910	0.40324		910	0.40324
908	0.0189		908	0.40357		908	0.40357
906	0.0184		906	0.40297		906	0.40297
904	0.01856		904	0.40387		904	0.40387
902	0.01849		902	0.40397		902	0.40397
900	0.01877		900	0.40361		900	0.40361
898	0.01924		898	0.40404		898	0.40404
896	0.01945		896	0.40457		896	0.40457
894	0.02041		894	0.40464		894	0.40464
892	0.02151		892	0.40383		892	0.40383
890	0.02252		890	0.40463		890	0.40463
888	0.02419		888	0.40522		888	0.40522
886	0.02528		886	0.4047		886	0.4047
884	0.02701		884	0.40385		884	0.40385
882	0.02856		882	0.40448		882	0.40448
880	0.02995		880	0.40449		880	0.40449
878	0.03123		878	0.40426		878	0.40426
876	0.03242		876	0.40402		876	0.40402
874	0.03364		874	0.40329		874	0.40329
872	0.03404		872	0.40273		872	0.40273
870	0.03535		870	0.4033		870	0.4033
868	0.03588		868	0.40211		868	0.40211
866	0.03731		866	0.40161		866	0.40161
864	0.0385		864	0.40157		864	0.40157
862	0.03969		862	0.40153		862	0.40153
860	0.04103		860	0.39686		860	0.39686
858	0.04251		858	0.38757		858	0.38757
856	0.04399		856	0.37828		856	0.37828
854	0.04101		854	0.37995		854	0.37995
852	0.04254		852	0.38073		852	0.38073
850	0.04122		850	0.37678		850	0.37678
848	0.04329		848	0.37643		848	0.37643
846	0.047		846	0.37494		846	0.37494
844	0.04386		844	0.37344		844	0.37344
842	0.0464		842	0.37593		842	0.37593
840	0.04966		840	0.3732		840	0.3732
838	0.0489		838	0.37311		838	0.37311
836	0.04981		836	0.37386		836	0.37386
834	0.0503		834	0.37248		834	0.37248
832	0.05121		832	0.37087		832	0.37087
830	0.05301		830	0.37025		830	0.37025
828	0.05484		828	0.37144		828	0.37144
826	0.05562		826	0.37128		826	0.37128
824	0.05705		824	0.3715		824	0.3715
822	0.05854		822	0.37048		822	0.37048
820	0.05837		820	0.36819		820	0.36819
818	0.06005		818	0.36814		818	0.36814
816	0.06075		816	0.36862		816	0.36862
814	0.06147		814	0.36513		814	0.36513
812	0.06374		812	0.36616		812	0.36616
810	0.06361		810	0.36526		810	0.36526
808	0.06503		808	0.36248		808	0.36248
806	0.06446		806	0.36215		806	0.36215
804	0.06563		804	0.36116		804	0.36116
802	0.06912		802	0.35877		802	0.35877
800	0.06829		800	0.35779		800	0.35779
798	0.0692		798	0.35658		798	0.35658
796	0.07074		796	0.35534		796	0.35534
794	0.07127		794	0.35433		794	0.35433
792	0.07351		792	0.35348		792	0.35348
790	0.0747		790	0.35069		790	0.35069
788	0.07512		788	0.35019		788	0.35019
786	0.0769		786	0.34926		786	0.34926
784	0.07763		784	0.34853		784	0.34853
782	0.07858		782	0.34727		782	0.34727
780	0.0808		780	0.34443		780	0.34443
778	0.08263		778	0.343		778	0.343
776	0.08457		776	0.34214		776	0.34214
774	0.08641		774	0.34156		774	0.34156
772	0.08824		772	0.34		772	0.34
770	0.08909		770	0.33871		770	0.33871
768	0.09026		768	0.33744		768	0.33744
766	0.09227		766	0.33614		766	0.33614
764	0.09389		764	0.33421		764	0.33421
762	0.09562		762	0.3327		762	0.3327
760	0.09721		760	0.33125		760	0.33125
758	0.09979		758	0.33035		758	0.33035
756	0.10244		756	0.32822		756	0.32822
754	0.10503		754	0.32747		754	0.32747
752	0.1072		752	0.32622		752	0.32622
750	0.10908		750	0.32387		750	0.32387
748	0.11166		748	0.32263		748	0.32263
746	0.11499		746	0.32134		746	0.32134
744	0.11826		744	0.31917		744	0.31917
742	0.12172		742	0.31711		742	0.31711
740	0.12573		740	0.31592		740	0.31592
738	0.12886		738	0.31502		738	0.31502
736	0.13309		736	0.31451		736	0.31451
734	0.1372		734	0.31183		734	0.31183
732	0.14193		732	0.31133		732	0.31133
730	0.14724		730	0.3095		730	0.3095
728	0.15257		728	0.30753		728	0.30753
726	0.15849		726	0.30686		726	0.30686
724	0.1658		724	0.30525		724	0.30525
722	0.17363		722	0.30349		722	0.30349
720	0.18224		720	0.30094		720	0.30094
718	0.19086		718	0.29965		718	0.29965
716	0.20077		716	0.29865		716	0.29865
714	0.21189		714	0.29673		714	0.29673
712	0.22415		712	0.29531		712	0.29531
710	0.23809		710	0.294		710	0.294
708	0.25338		708	0.29289		708	0.29289
706	0.27021		706	0.29105		706	0.29105
704	0.28968		704	0.28958		704	0.28958
702	0.31029		702	0.2877		702	0.2877
700	0.33273		700	0.286		700	0.286
698	0.35784		698	0.28511		698	0.28511
696	0.38511		696	0.28396		696	0.28396
694	0.4144		694	0.28178		694	0.28178
692	0.4457		692	0.27978		692	0.27978
690	0.47905		690	0.27835		690	0.27835
688	0.51428		688	0.27677		688	0.27677
686	0.55111		686	0.2759		686	0.2759
684	0.58885		684	0.27436		684	0.27436
682	0.62711		682	0.27298		682	0.27298
680	0.66567		680	0.27148		680	0.27148
678	0.70402		678	0.27002		678	0.27002
676	0.74105		676	0.26914		676	0.26914
674	0.77669		674	0.26719		674	0.26719
672	0.81		672	0.26575		672	0.26575
670	0.84111		670	0.26472		670	0.26472
668	0.86959		668	0.26323		668	0.26323
666	0.89382		666	0.26176		666	0.26176
664	0.91495		664	0.26008		664	0.26008
662	0.93219		662	0.25867		662	0.25867
660	0.94568		660	0.25744		660	0.25744
658	0.95599		658	0.2559		658	0.2559
656	0.96295		656	0.25454		656	0.25454
654	0.96709		654	0.25356		654	0.25356
652	0.96785		652	0.25187		652	0.25187
650	0.96743		650	0.25027		650	0.25027
648	0.96479		648	0.24916		648	0.24916
646	0.96017		646	0.24811		646	0.24811
644	0.95532		644	0.24723		644	0.24723
642	0.95032		642	0.24577		642	0.24577
640	0.94505		640	0.24478		640	0.24478
638	0.94049		638	0.24378		638	0.24378
636	0.93677		636	0.24243		636	0.24243
634	0.93411		634	0.24114		634	0.24114
632	0.93267		632	0.24045		632	0.24045
630	0.93289		630	0.23919		630	0.23919
628	0.93456		628	0.23794		628	0.23794
626	0.93786		626	0.23713		626	0.23713
624	0.94259		624	0.23588		624	0.23588
622	0.9485		622	0.23502		622	0.23502
620	0.95494		620	0.23387		620	0.23387
618	0.96173		618	0.2326		618	0.2326
616	0.96975		616	0.23164		616	0.23164
614	0.9771		614	0.23098		614	0.23098
612	0.98357		612	0.23035		612	0.23035
610	0.9898		610	0.22915		610	0.22915
608	0.99487		608	0.22806		608	0.22806
606	0.9983		606	0.22739		606	0.22739
604	0.99995		604	0.22716		604	0.22716
602	1		602	0.22643		602	0.22643
600	0.99801		600	0.22549		600	0.22549
598	0.99447		598	0.22499		598	0.22499
596	0.98922		596	0.22427		596	0.22427
594	0.98242		594	0.22313		594	0.22313
592	0.97402		592	0.22257		592	0.22257
590	0.96467		590	0.2226		590	0.2226
588	0.95392		588	0.22195		588	0.22195
586	0.94192		586	0.22083		586	0.22083
584	0.92997		584	0.22032		584	0.22032
582	0.91824		582	0.21963		582	0.21963
580	0.90613		580	0.219		580	0.219
578	0.89377		578	0.21868		578	0.21868
576	0.88154		576	0.21804		576	0.21804
574	0.86935		574	0.21755		574	0.21755
572	0.85795		572	0.21731		572	0.21731
570	0.84635		570	0.21718		570	0.21718
568	0.83527		568	0.21623		568	0.21623
566	0.8245		566	0.2156		566	0.2156
564	0.81374		564	0.21497		564	0.21497
562	0.80294		562	0.21453		562	0.21453
560	0.79212		560	0.21427		560	0.21427
558	0.7813		558	0.214		558	0.214
556	0.77023		556	0.21335		556	0.21335
554	0.75915		554	0.21256		554	0.21256
552	0.74801		552	0.21221		552	0.21221
550	0.73643		550	0.21222		550	0.21222
548	0.7244		548	0.21128		548	0.21128
546	0.71203		546	0.21067		546	0.21067
544	0.69952		544	0.21017		544	0.21017
542	0.6866		542	0.2097		542	0.2097
540	0.67363		540	0.20942		540	0.20942
538	0.6603		538	0.20943		538	0.20943
536	0.64616		536	0.20793		536	0.20793
534	0.63272		534	0.2067		534	0.2067
532	0.61957		532	0.20649		532	0.20649
530	0.60608		530	0.2066		530	0.2066
528	0.59283		528	0.20648		528	0.20648
526	0.5799		526	0.20523		526	0.20523
524	0.56685		524	0.20477		524	0.20477
522	0.55376		522	0.20411		522	0.20411
520	0.54165		520	0.20325		520	0.20325
518	0.52947		518	0.20285		518	0.20285
516	0.51687		516	0.20256		516	0.20256
514	0.50436		514	0.2011		514	0.2011
512	0.4922		512	0.19982		512	0.19982
510	0.48052		510	0.19897		510	0.19897
508	0.46913		508	0.19845		508	0.19845
506	0.4567		506	0.19794		506	0.19794
504	0.44464		504	0.19679		504	0.19679
502	0.4339		502	0.19586		502	0.19586
500	0.42216		500	0.19516		500	0.19516
498	0.41079		498	0.19411		498	0.19411
496	0.40056		496	0.19221		496	0.19221
494	0.38972		494	0.19022		494	0.19022
492	0.37911		492	0.19007		492	0.19007
490	0.36879		490	0.18987		490	0.18987
488	0.3589		488	0.18822		488	0.18822
486	0.34959		486	0.18658		486	0.18658
484	0.34015		484	0.18538		484	0.18538
482	0.3314		482	0.18383		482	0.18383
480	0.3231		480	0.18284		480	0.18284
478	0.31441		478	0.18141		478	0.18141
476	0.30686		476	0.18094		476	0.18094
474	0.29953		474	0.1796		474	0.1796
472	0.29173		472	0.17812		472	0.17812
470	0.28429		470	0.1766		470	0.1766
468	0.2768		468	0.17613		468	0.17613
466	0.27006		466	0.17452		466	0.17452
464	0.26378		464	0.17309		464	0.17309
462	0.25745		462	0.17272		462	0.17272
460	0.25122		460	0.17128		460	0.17128
458	0.24493		458	0.17016		458	0.17016
456	0.23924		456	0.16793		456	0.16793
454	0.23375		454	0.16762		454	0.16762
452	0.22842		452	0.16566		452	0.16566
450	0.22245		450	0.16498		450	0.16498
448	0.21709		448	0.16309		448	0.16309
446	0.21234		446	0.16218		446	0.16218
444	0.20775		444	0.16139		444	0.16139
442	0.20354		442	0.16047		442	0.16047
440	0.19887		440	0.15827		440	0.15827
438	0.19488		438	0.15701		438	0.15701
436	0.19042		436	0.1554		436	0.1554
434	0.18624		434	0.15356		434	0.15356
432	0.18255		432	0.15363		432	0.15363
430	0.17812		430	0.15337		430	0.15337
428	0.17476		428	0.15121		428	0.15121
426	0.17167		426	0.14983		426	0.14983
424	0.16761		424	0.14897		424	0.14897
422	0.16467		422	0.14662		422	0.14662
420	0.16123		420	0.14571		420	0.14571
418	0.15872		418	0.14527		418	0.14527
416	0.15521		416	0.1438		416	0.1438
414	0.15289		414	0.14234		414	0.14234
412	0.14967		412	0.14253		412	0.14253
410	0.14689		410	0.14171		410	0.14171
408	0.14464		408	0.14049		408	0.14049
406	0.14199		406	0.13883		406	0.13883
404	0.13968		404	0.13911		404	0.13911
402	0.13746		402	0.13798		402	0.13798
400	0.13456		400	0.13755		400	0.13755
398	0.13264		398	0.13725		398	0.13725
396	0.13143		396	0.13556		396	0.13556
394	0.12932		394	0.13485		394	0.13485
392	0.12764		392	0.13468		392	0.13468
390	0.12676		390	0.13391		390	0.13391
388	0.12532		388	0.13337		388	0.13337
386	0.12404		386	0.13314		386	0.13314
384	0.12304		384	0.13324		384	0.13324
382	0.1214		382	0.13237		382	0.13237
380	0.12027		380	0.13173		380	0.13173
378	0.11784		378	0.12966		378	0.12966
376	0.11754		376	0.12972		376	0.12972
374	0.1155		374	0.13094		374	0.13094
372	0.11489		372	0.13113		372	0.13113
370	0.11672		370	0.1318		370	0.1318
368	0.11641		368	0.13043		368	0.13043
366	0.11616		366	0.13108		366	0.13108
364	0.11765		364	0.13154		364	0.13154
362	0.1178		362	0.13106		362	0.13106
360	0.12065		360	0.12972		360	0.12972
358	0.12068		358	0.13075		358	0.13075
356	0.12266		356	0.13138		356	0.13138
354	0.12395		354	0.13072		354	0.13072
352	0.12541		352	0.13123		352	0.13123
350	0.1257		350	0.13185		350	0.13185
348	0.12868		348	0.13276		348	0.13276
346	0.13146		346	0.1298		346	0.1298
344	0.13377		344	0.13276		344	0.13276
342	0.13619		342	0.13368		342	0.13368
340	0.13952		340	0.12949		340	0.12949
338	0.14006		338	0.13118		338	0.13118
336	0.14226		336	0.13052		336	0.13052
334	0.14774		334	0.13272		334	0.13272
332	0.1529		332	0.13468		332	0.13468
330	0.1557		330	0.13246		330	0.13246
328	0.16355		328	0.13339		328	0.13339
326	0.16839		326	0.13575		326	0.13575
324	0.17741		324	0.13618		324	0.13618
322	0.18392		322	0.13563		322	0.13563
320	0.19044		320	0.13509		320	0.13509
318	0.20138		318	0.13515		318	0.13515
316	0.21677		316	0.13582		316	0.13582
314	0.23215		314	0.13649		314	0.13649
312	0.25087		312	0.13972		312	0.13972
310	0.27341		310	0.14207		310	0.14207
308	0.29606		308	0.14616		308	0.14616
306	0.32453		306	0.15192		306	0.15192
304	0.3532		304	0.15507		304	0.15507
302	0.38695		302	0.16097		302	0.16097
300	0.42118		300	0.16753		300	0.16753

## Sheet: Figure 3c
Absorbance of doped IDTBT
pristine			GAP doping			Magic Blue doping
Wavelength (nm)	Nor. Abs. (arb .units)		Wavelength (nm)	Nor. Abs. (arb .units)		Wavelength (nm)	Nor. Abs. (arb .units)
1800	0		1800	0.44508		1800	0.36635
1798	0.00021744		1798	0.44441		1798	0.36567
1796	0.000718498		1796	0.44405		1796	0.36464
1794	0.000595597		1794	0.44306		1794	0.36378
1792	0.000255256		1792	0.44186		1792	0.36238
1790	0.000267861		1790	0.44091		1790	0.36167
1788	0.000334039		1788	0.44009		1788	0.36082
1786	0.000359249		1786	0.43894		1786	0.36027
1784	0.000579841		1784	0.43826		1784	0.3595
1782	0.000671229		1782	0.43752		1782	0.35966
1780	0.000727952		1780	0.43693		1780	0.35887
1778	0.000586143		1778	0.43585		1778	0.35775
1776	0.000970603		1776	0.43541		1776	0.35666
1774	0.000841399		1774	0.43464		1774	0.35635
1772	0.000740557		1772	0.43401		1772	0.35522
1770	0.00069959		1770	0.433		1770	0.35472
1768	0.000951695		1768	0.43156		1768	0.35359
1766	0.00102		1766	0.43073		1766	0.35274
1764	0.00103		1764	0.42973		1764	0.35208
1762	0.00103		1762	0.42879		1762	0.35148
1760	0.0013		1760	0.42902		1760	0.35075
1758	0.00107		1758	0.42798		1758	0.34986
1756	0.000954846		1756	0.42678		1756	0.3488
1754	0.000847702		1754	0.42527		1754	0.3477
1752	0.000932787		1752	0.42443		1752	0.34724
1750	0.00111		1750	0.42407		1750	0.34672
1748	0.0013		1748	0.4237		1748	0.34636
1746	0.00117		1746	0.42269		1746	0.34505
1744	0.000863459		1744	0.42178		1744	0.34418
1742	0.000913879		1742	0.42085		1742	0.34315
1740	0.00117		1740	0.4197		1740	0.34262
1738	0.00128		1738	0.41902		1738	0.34203
1736	0.00143		1736	0.41868		1736	0.34126
1734	0.00143		1734	0.41754		1734	0.34033
1732	0.00145		1732	0.41685		1732	0.33948
1730	0.00164		1730	0.41627		1730	0.33944
1728	0.0016		1728	0.41584		1728	0.33816
1726	0.00141		1726	0.41426		1726	0.337
1724	0.0017		1724	0.41414		1724	0.33644
1722	0.00154		1722	0.41324		1722	0.33632
1720	0.00171		1720	0.41193		1720	0.33517
1718	0.00176		1718	0.41144		1718	0.33428
1716	0.00151		1716	0.41062		1716	0.33333
1714	0.00164		1714	0.40921		1714	0.33279
1712	0.00174		1712	0.40914		1712	0.33247
1710	0.00177		1710	0.40815		1710	0.33144
1708	0.00165		1708	0.4074		1708	0.33007
1706	0.0014		1706	0.40674		1706	0.3299
1704	0.00159		1704	0.40555		1704	0.32842
1702	0.00193		1702	0.40516		1702	0.32753
1700	0.00156		1700	0.40441		1700	0.32737
1698	0.00178		1698	0.40327		1698	0.32643
1696	0.00189		1696	0.4028		1696	0.32554
1694	0.00193		1694	0.40166		1694	0.32528
1692	0.00226		1692	0.40109		1692	0.32447
1690	0.0022		1690	0.40047		1690	0.32331
1688	0.0018		1688	0.39935		1688	0.32275
1686	0.00222		1686	0.39868		1686	0.3219
1684	0.00236		1684	0.39811		1684	0.32137
1682	0.00218		1682	0.39688		1682	0.32049
1680	0.00227		1680	0.39616		1680	0.32034
1678	0.00234		1678	0.3955		1678	0.31846
1676	0.00236		1676	0.39513		1676	0.31802
1674	0.00214		1674	0.39396		1674	0.31744
1672	0.00236		1672	0.39335		1672	0.3166
1670	0.0025		1670	0.39319		1670	0.31712
1668	0.00252		1668	0.39232		1668	0.31559
1666	0.00234		1666	0.39099		1666	0.31489
1664	0.00245		1664	0.39022		1664	0.31442
1662	0.00253		1662	0.38944		1662	0.31353
1660	0.00254		1660	0.38799		1660	0.31269
1658	0.00264		1658	0.3872		1658	0.31124
1656	0.00273		1656	0.3868		1656	0.31034
1654	0.00286		1654	0.38607		1654	0.30983
1652	0.00261		1652	0.3851		1652	0.30854
1650	0.0026		1650	0.38422		1650	0.30829
1648	0.0028		1648	0.38316		1648	0.30697
1646	0.00286		1646	0.3825		1646	0.30623
1644	0.00289		1644	0.38173		1644	0.30613
1642	0.00309		1642	0.38141		1642	0.30503
1640	0.00309		1640	0.38069		1640	0.30346
1638	0.00311		1638	0.37966		1638	0.30343
1636	0.00311		1636	0.37823		1636	0.30382
1634	0.00329		1634	0.37784		1634	0.30285
1632	0.00337		1632	0.37711		1632	0.30194
1630	0.00353		1630	0.37658		1630	0.30156
1628	0.00334		1628	0.3759		1628	0.30073
1626	0.00321		1626	0.37521		1626	0.2994
1624	0.0032		1624	0.37409		1624	0.29904
1622	0.00336		1622	0.37297		1622	0.29761
1620	0.00338		1620	0.37201		1620	0.29692
1618	0.0033		1618	0.37148		1618	0.29631
1616	0.00346		1616	0.371		1616	0.29604
1614	0.00332		1614	0.36989		1614	0.29534
1612	0.00364		1612	0.36877		1612	0.29373
1610	0.00363		1610	0.36814		1610	0.29372
1608	0.0038		1608	0.36775		1608	0.29259
1606	0.00418		1606	0.36732		1606	0.29239
1604	0.00433		1604	0.36641		1604	0.2916
1602	0.00406		1602	0.36571		1602	0.29096
1600	0.00423		1600	0.36475		1600	0.29006
1598	0.00426		1598	0.36361		1598	0.28904
1596	0.00425		1596	0.36304		1596	0.28824
1594	0.00411		1594	0.36204		1594	0.28734
1592	0.00431		1592	0.36157		1592	0.28705
1590	0.0043		1590	0.36065		1590	0.28663
1588	0.0041		1588	0.35987		1588	0.28551
1586	0.00434		1586	0.35896		1586	0.28491
1584	0.00451		1584	0.35804		1584	0.28382
1582	0.00448		1582	0.35745		1582	0.28296
1580	0.00457		1580	0.35681		1580	0.28267
1578	0.00441		1578	0.35594		1578	0.28183
1576	0.00439		1576	0.35493		1576	0.2812
1574	0.00446		1574	0.35397		1574	0.28098
1572	0.00467		1572	0.35349		1572	0.27967
1570	0.00489		1570	0.35271		1570	0.2791
1568	0.00478		1568	0.35169		1568	0.27853
1566	0.00482		1566	0.35081		1566	0.27783
1564	0.00494		1564	0.35051		1564	0.27701
1562	0.00523		1562	0.35004		1562	0.27604
1560	0.00527		1560	0.34922		1560	0.27553
1558	0.00522		1558	0.34837		1558	0.27529
1556	0.0053		1556	0.34719		1556	0.27409
1554	0.00519		1554	0.34602		1554	0.27392
1552	0.0053		1552	0.3455		1552	0.27322
1550	0.00537		1550	0.34507		1550	0.27175
1548	0.00534		1548	0.34424		1548	0.27103
1546	0.00572		1546	0.34378		1546	0.27104
1544	0.00569		1544	0.34324		1544	0.27017
1542	0.00586		1542	0.34243		1542	0.26934
1540	0.00575		1540	0.34129		1540	0.26816
1538	0.00562		1538	0.34059		1538	0.26752
1536	0.0059		1536	0.33984		1536	0.26752
1534	0.00597		1534	0.33873		1534	0.26696
1532	0.00603		1532	0.33835		1532	0.26626
1530	0.00614		1530	0.33773		1530	0.26549
1528	0.00605		1528	0.337		1528	0.26432
1526	0.00603		1526	0.33638		1526	0.26379
1524	0.00577		1524	0.33539		1524	0.26345
1522	0.00611		1522	0.3346		1522	0.26273
1520	0.00637		1520	0.3336		1520	0.26214
1518	0.00645		1518	0.33292		1518	0.26154
1516	0.00655		1516	0.33253		1516	0.26068
1514	0.00655		1514	0.33202		1514	0.25996
1512	0.00638		1512	0.33101		1512	0.25926
1510	0.0064		1510	0.33002		1510	0.25818
1508	0.00668		1508	0.3296		1508	0.25739
1506	0.00678		1506	0.32901		1506	0.25715
1504	0.00657		1504	0.32779		1504	0.25655
1502	0.00663		1502	0.32669		1502	0.25613
1500	0.00672		1500	0.32602		1500	0.25568
1498	0.00681		1498	0.32539		1498	0.25472
1496	0.00672		1496	0.32492		1496	0.25379
1494	0.00687		1494	0.32443		1494	0.25356
1492	0.00709		1492	0.32406		1492	0.25311
1490	0.00713		1490	0.323		1490	0.25227
1488	0.00721		1488	0.32198		1488	0.25167
1486	0.00738		1486	0.32159		1486	0.25093
1484	0.00749		1484	0.32083		1484	0.25023
1482	0.00752		1482	0.31938		1482	0.25001
1480	0.00731		1480	0.31787		1480	0.24949
1478	0.00739		1478	0.31766		1478	0.24862
1476	0.00768		1476	0.31749		1476	0.24795
1474	0.0077		1474	0.3167		1474	0.24713
1472	0.0077		1472	0.31578		1472	0.24597
1470	0.00761		1470	0.31526		1470	0.245
1468	0.00759		1468	0.31471		1468	0.24464
1466	0.00757		1466	0.31396		1466	0.24437
1464	0.00758		1464	0.31327		1464	0.24345
1462	0.00776		1462	0.31243		1462	0.24337
1460	0.00776		1460	0.3114		1460	0.24313
1458	0.00775		1458	0.31047		1458	0.24227
1456	0.00782		1456	0.3098		1456	0.2415
1454	0.00787		1454	0.30912		1454	0.24067
1452	0.00796		1452	0.30846		1452	0.23985
1450	0.00815		1450	0.30826		1450	0.23864
1448	0.00836		1448	0.30779		1448	0.2382
1446	0.00855		1446	0.30683		1446	0.23812
1444	0.00847		1444	0.30617		1444	0.23766
1442	0.00847		1442	0.30559		1442	0.23734
1440	0.0087		1440	0.305		1440	0.23685
1438	0.00855		1438	0.30444		1438	0.23598
1436	0.00847		1436	0.30368		1436	0.23531
1434	0.00863		1434	0.30231		1434	0.23477
1432	0.00872		1432	0.30125		1432	0.23388
1430	0.00884		1430	0.30082		1430	0.23358
1428	0.00897		1428	0.30055		1428	0.23321
1426	0.00911		1426	0.30001		1426	0.23243
1424	0.00907		1424	0.2993		1424	0.23173
1422	0.00904		1422	0.29854		1422	0.2311
1420	0.00917		1420	0.29767		1420	0.23045
1418	0.0091		1418	0.29715		1418	0.22967
1416	0.00919		1416	0.2964		1416	0.22912
1414	0.00923		1414	0.29557		1414	0.22844
1412	0.00923		1412	0.29493		1412	0.22805
1410	0.00938		1410	0.29403		1410	0.2276
1408	0.00942		1408	0.29357		1408	0.22707
1406	0.00971		1406	0.29326		1406	0.22709
1404	0.00976		1404	0.29341		1404	0.22666
1402	0.0097		1402	0.29203		1402	0.22703
1400	0.00964		1400	0.2908		1400	0.22646
1398	0.00983		1398	0.29035		1398	0.22513
1396	0.01033		1396	0.28944		1396	0.22422
1394	0.0104		1394	0.28912		1394	0.22355
1392	0.01009		1392	0.28878		1392	0.22325
1390	0.01017		1390	0.2877		1390	0.22302
1388	0.01039		1388	0.28657		1388	0.22187
1386	0.01042		1386	0.28584		1386	0.22061
1384	0.01042		1384	0.28454		1384	0.22061
1382	0.01029		1382	0.2846		1382	0.21903
1380	0.01036		1380	0.28588		1380	0.21871
1378	0.01057		1378	0.28573		1378	0.22023
1376	0.01034		1376	0.284		1376	0.21921
1374	0.01039		1374	0.28165		1374	0.21755
1372	0.01088		1372	0.27981		1372	0.21575
1370	0.01103		1370	0.28011		1370	0.21451
1368	0.01108		1368	0.281		1368	0.21501
1366	0.01123		1366	0.28087		1366	0.2156
1364	0.01137		1364	0.28013		1364	0.21582
1362	0.01161		1362	0.27925		1362	0.21547
1360	0.01137		1360	0.27882		1360	0.21537
1358	0.01124		1358	0.27814		1358	0.21467
1356	0.01135		1356	0.27678		1356	0.21239
1354	0.0114		1354	0.27626		1354	0.21087
1352	0.01132		1352	0.27583		1352	0.21118
1350	0.01151		1350	0.27528		1350	0.21142
1348	0.01182		1348	0.27491		1348	0.21062
1346	0.01182		1346	0.2744		1346	0.21002
1344	0.01185		1344	0.27352		1344	0.20936
1342	0.01189		1342	0.27295		1342	0.20902
1340	0.01219		1340	0.27269		1340	0.20874
1338	0.01242		1338	0.2723		1338	0.20837
1336	0.01233		1336	0.27128		1336	0.20796
1334	0.01244		1334	0.27054		1334	0.20749
1332	0.01258		1332	0.27031		1332	0.20703
1330	0.01257		1330	0.26974		1330	0.20652
1328	0.01269		1328	0.26922		1328	0.2057
1326	0.01276		1326	0.269		1326	0.20523
1324	0.0126		1324	0.2682		1324	0.205
1322	0.01267		1322	0.26747		1322	0.20465
1320	0.01285		1320	0.26703		1320	0.20426
1318	0.01286		1318	0.26627		1318	0.20372
1316	0.01294		1316	0.26573		1316	0.20321
1314	0.01307		1314	0.26527		1314	0.2027
1312	0.01315		1312	0.26464		1312	0.20167
1310	0.0134		1310	0.26376		1310	0.20112
1308	0.01355		1308	0.26307		1308	0.20098
1306	0.01371		1306	0.26277		1306	0.2007
1304	0.01379		1304	0.2625		1304	0.20007
1302	0.01357		1302	0.26169		1302	0.19957
1300	0.01362		1300	0.26088		1300	0.19906
1298	0.01389		1298	0.26041		1298	0.19871
1296	0.0139		1296	0.26002		1296	0.19838
1294	0.01404		1294	0.25951		1294	0.19775
1292	0.01409		1292	0.25912		1292	0.19729
1290	0.01428		1290	0.25886		1290	0.19673
1288	0.0143		1288	0.25824		1288	0.19625
1286	0.01437		1286	0.25767		1286	0.19555
1284	0.01445		1284	0.25739		1284	0.19511
1282	0.01453		1282	0.2567		1282	0.19457
1280	0.0146		1280	0.25605		1280	0.19431
1278	0.01474		1278	0.25535		1278	0.19402
1276	0.01474		1276	0.25456		1276	0.19374
1274	0.01483		1274	0.25412		1274	0.19333
1272	0.015		1272	0.25395		1272	0.19295
1270	0.01521		1270	0.25331		1270	0.19258
1268	0.01527		1268	0.25268		1268	0.19216
1266	0.01552		1266	0.25217		1266	0.19173
1264	0.01557		1264	0.25171		1264	0.1912
1262	0.01549		1262	0.25109		1262	0.19066
1260	0.01554		1260	0.25031		1260	0.19019
1258	0.01572		1258	0.25004		1258	0.18979
1256	0.01589		1256	0.24965		1256	0.18935
1254	0.01623		1254	0.24923		1254	0.18881
1252	0.01616		1252	0.24819		1252	0.18836
1250	0.01603		1250	0.24737		1250	0.18792
1248	0.0163		1248	0.24717		1248	0.18743
1246	0.01633		1246	0.24691		1246	0.1872
1244	0.0163		1244	0.24618		1244	0.1868
1242	0.01631		1242	0.24557		1242	0.18666
1240	0.01656		1240	0.24507		1240	0.1859
1238	0.0168		1238	0.24477		1238	0.18524
1236	0.01688		1236	0.24426		1236	0.18485
1234	0.01703		1234	0.24378		1234	0.18477
1232	0.01707		1232	0.24323		1232	0.18405
1230	0.01706		1230	0.24271		1230	0.18365
1228	0.01711		1228	0.24228		1228	0.18325
1226	0.0173		1226	0.24199		1226	0.18285
1224	0.01737		1224	0.24112		1224	0.18274
1222	0.0172		1222	0.24051		1222	0.18228
1220	0.01729		1220	0.23995		1220	0.18203
1218	0.01748		1218	0.23974		1218	0.18157
1216	0.01756		1216	0.23936		1216	0.18132
1214	0.0177		1214	0.23893		1214	0.18092
1212	0.01792		1212	0.23897		1212	0.18037
1210	0.01798		1210	0.2385		1210	0.17996
1208	0.01817		1208	0.23804		1208	0.1796
1206	0.01839		1206	0.23737		1206	0.17933
1204	0.01834		1204	0.23668		1204	0.17882
1202	0.01821		1202	0.23602		1202	0.17841
1200	0.01858		1200	0.23594		1200	0.17802
1198	0.01853		1198	0.23542		1198	0.17813
1196	0.01879		1196	0.23528		1196	0.17807
1194	0.01896		1194	0.23446		1194	0.17744
1192	0.01895		1192	0.23393		1192	0.17696
1190	0.01904		1190	0.23407		1190	0.17706
1188	0.01897		1188	0.2334		1188	0.17663
1186	0.01927		1186	0.23292		1186	0.17627
1184	0.01942		1184	0.23244		1184	0.1758
1182	0.01952		1182	0.2319		1182	0.17546
1180	0.01978		1180	0.23152		1180	0.17516
1178	0.01983		1178	0.23107		1178	0.17457
1176	0.01996		1176	0.23054		1176	0.1743
1174	0.02023		1174	0.23014		1174	0.17429
1172	0.0201		1172	0.22953		1172	0.17418
1170	0.02019		1170	0.22917		1170	0.17327
1168	0.02036		1168	0.22841		1168	0.17296
1166	0.02061		1166	0.22838		1166	0.17274
1164	0.0208		1164	0.22816		1164	0.17274
1162	0.0208		1162	0.22751		1162	0.17239
1160	0.02079		1160	0.2271		1160	0.17192
1158	0.02106		1158	0.22674		1158	0.17163
1156	0.02112		1156	0.2267		1156	0.17127
1154	0.02146		1154	0.2267		1154	0.17075
1152	0.02157		1152	0.22623		1152	0.17071
1150	0.02158		1150	0.22548		1150	0.17054
1148	0.02163		1148	0.22519		1148	0.17044
1146	0.02173		1146	0.22478		1146	0.16993
1144	0.02204		1144	0.22456		1144	0.16948
1142	0.02217		1142	0.22419		1142	0.16927
1140	0.02219		1140	0.22346		1140	0.16876
1138	0.02253		1138	0.22332		1138	0.1686
1136	0.02247		1136	0.22289		1136	0.16851
1134	0.02287		1134	0.22293		1134	0.16818
1132	0.02294		1132	0.22262		1132	0.16807
1130	0.02267		1130	0.22181		1130	0.16842
1128	0.0233		1128	0.22156		1128	0.16791
1126	0.02345		1126	0.22128		1126	0.16759
1124	0.02371		1124	0.22117		1124	0.16707
1122	0.02362		1122	0.22038		1122	0.16661
1120	0.02374		1120	0.22008		1120	0.16677
1118	0.02371		1118	0.21961		1118	0.16677
1116	0.02375		1116	0.2194		1116	0.1662
1114	0.02403		1114	0.21887		1114	0.16589
1112	0.02407		1112	0.21869		1112	0.16574
1110	0.02379		1110	0.21792		1110	0.16596
1108	0.02407		1108	0.21799		1108	0.16547
1106	0.02422		1106	0.21785		1106	0.1649
1104	0.02448		1104	0.21774		1104	0.16505
1102	0.02481		1102	0.21759		1102	0.16485
1100	0.02463		1100	0.2166		1100	0.16477
1098	0.02498		1098	0.21643		1098	0.16447
1096	0.02534		1096	0.21631		1096	0.16427
1094	0.02548		1094	0.21606		1094	0.16428
1092	0.02542		1092	0.21562		1092	0.16382
1090	0.02581		1090	0.2155		1090	0.16367
1088	0.02588		1088	0.21482		1088	0.16387
1086	0.02592		1086	0.21465		1086	0.1637
1084	0.02624		1084	0.21483		1084	0.16327
1082	0.026		1082	0.21395		1082	0.16329
1080	0.0263		1080	0.21355		1080	0.1634
1078	0.02652		1078	0.21333		1078	0.16249
1076	0.02668		1076	0.21296		1076	0.16261
1074	0.02681		1074	0.2129		1074	0.16275
1072	0.02679		1072	0.2127		1072	0.16229
1070	0.0269		1070	0.21207		1070	0.16263
1068	0.02746		1068	0.21189		1068	0.16255
1066	0.02754		1066	0.212		1066	0.16178
1064	0.0277		1064	0.2114		1064	0.16186
1062	0.02769		1062	0.21112		1062	0.1614
1060	0.02765		1060	0.21058		1060	0.16156
1058	0.02781		1058	0.21077		1058	0.16178
1056	0.02817		1056	0.2103		1056	0.16112
1054	0.02828		1054	0.20982		1054	0.1614
1052	0.02829		1052	0.20964		1052	0.16135
1050	0.02864		1050	0.20949		1050	0.16091
1048	0.029		1048	0.20922		1048	0.16127
1046	0.02903		1046	0.209		1046	0.16099
1044	0.0288		1044	0.20837		1044	0.16053
1042	0.02911		1042	0.20817		1042	0.16034
1040	0.02929		1040	0.20786		1040	0.16027
1038	0.02937		1038	0.20796		1038	0.16072
1036	0.02975		1036	0.2077		1036	0.16019
1034	0.0298		1034	0.20718		1034	0.1605
1032	0.02986		1032	0.20668		1032	0.16004
1030	0.03018		1030	0.20675		1030	0.15996
1028	0.03064		1028	0.20663		1028	0.15993
1026	0.03044		1026	0.20602		1026	0.15958
1024	0.03064		1024	0.20595		1024	0.15957
1022	0.03078		1022	0.20559		1022	0.15978
1020	0.03108		1020	0.20533		1020	0.15947
1018	0.03136		1018	0.20513		1018	0.15932
1016	0.03124		1016	0.20465		1016	0.15912
1014	0.03135		1014	0.20426		1014	0.15937
1012	0.03174		1012	0.20447		1012	0.1597
1010	0.03215		1010	0.20426		1010	0.15891
1008	0.03213		1008	0.20384		1008	0.15909
1006	0.03284		1006	0.20379		1006	0.15831
1004	0.03275		1004	0.20331		1004	0.15881
1002	0.03282		1002	0.20308		1002	0.15835
1000	0.03317		1000	0.20244		1000	0.15814
998	0.03357		998	0.20296		998	0.15789
996	0.03338		996	0.20151		996	0.15863
994	0.03367		994	0.20154		994	0.15817
992	0.03392		992	0.20132		992	0.15785
990	0.03408		990	0.20078		990	0.15736
988	0.03445		988	0.20048		988	0.15732
986	0.03467		986	0.20026		986	0.15735
984	0.03495		984	0.19985		984	0.15689
982	0.03511		982	0.19929		982	0.15689
980	0.03533		980	0.19907		980	0.15648
978	0.03517		978	0.19788		978	0.15641
976	0.03568		976	0.19784		976	0.15602
974	0.03585		974	0.19746		974	0.15579
972	0.03609		972	0.19674		972	0.15546
970	0.0362		970	0.19633		970	0.15521
968	0.03662		968	0.19581		968	0.1549
966	0.03685		966	0.19514		966	0.15501
964	0.03695		964	0.19494		964	0.15436
962	0.03736		962	0.19417		962	0.15427
960	0.03723		960	0.19337		960	0.15411
958	0.03773		958	0.19303		958	0.15337
956	0.03807		956	0.1927		956	0.15324
954	0.03834		954	0.19216		954	0.15258
952	0.0387		952	0.19153		952	0.15215
950	0.03903		950	0.19061		950	0.15223
948	0.03948		948	0.19035		948	0.15213
946	0.03977		946	0.1896		946	0.15137
944	0.03998		944	0.18925		944	0.15093
942	0.0405		942	0.18871		942	0.15064
940	0.04071		940	0.18798		940	0.15039
938	0.04089		938	0.18732		938	0.15002
936	0.04142		936	0.1867		936	0.14974
934	0.04171		934	0.18612		934	0.14923
932	0.04242		932	0.18589		932	0.14895
930	0.04273		930	0.18523		930	0.14889
928	0.04316		928	0.18459		928	0.14828
926	0.04352		926	0.18411		926	0.14791
924	0.0439		924	0.18346		924	0.14744
922	0.04444		922	0.18269		922	0.14702
920	0.04505		920	0.18225		920	0.14662
918	0.0455		918	0.18183		918	0.14648
916	0.04625		916	0.18142		916	0.14596
914	0.0467		914	0.18058		914	0.14614
912	0.04693		912	0.18005		912	0.14532
910	0.04761		910	0.17951		910	0.14506
908	0.04836		908	0.17903		908	0.14499
906	0.04883		906	0.17838		906	0.14421
904	0.04921		904	0.17788		904	0.14424
902	0.05008		902	0.17717		902	0.14355
900	0.05038		900	0.17683		900	0.143
898	0.05124		898	0.17629		898	0.14306
896	0.05202		896	0.17576		896	0.14299
894	0.05265		894	0.17521		894	0.14248
892	0.05306		892	0.17434		892	0.14191
890	0.05384		890	0.17386		890	0.14192
888	0.05433		888	0.1732		888	0.14187
886	0.05515		886	0.17254		886	0.1412
884	0.0559		884	0.17184		884	0.14089
882	0.05672		882	0.1714		882	0.141
880	0.05782		880	0.17089		880	0.1412
878	0.05855		878	0.1702		878	0.14047
876	0.05925		876	0.16962		876	0.14027
874	0.05994		874	0.16895		874	0.13981
872	0.06123		872	0.16857		872	0.13954
870	0.06178		870	0.16777		870	0.13964
868	0.06279		868	0.16718		868	0.13925
866	0.06344		866	0.16651		866	0.13879
864	0.06443		864	0.16605		864	0.13854
862	0.06541		862	0.16558		862	0.13829
860	0.06608		860	0.16527		860	0.13712
858	0.06643		858	0.16512		858	0.13504
856	0.06679		856	0.16497		856	0.13295
854	0.06638		854	0.16388		854	0.13215
852	0.06641		852	0.1624		852	0.13072
850	0.06793		850	0.16284		850	0.12909
848	0.06835		848	0.16185		848	0.12947
846	0.06745		846	0.1613		846	0.12773
844	0.06878		844	0.16121		844	0.12836
842	0.06932		842	0.16066		842	0.12768
840	0.06972		840	0.15958		840	0.1272
838	0.07031		838	0.15983		838	0.12849
836	0.07137		836	0.15984		836	0.12886
834	0.07179		834	0.15918		834	0.12746
832	0.07267		832	0.15913		832	0.12748
830	0.0726		830	0.15778		830	0.12827
828	0.07344		828	0.15736		828	0.12878
826	0.07447		826	0.15744		826	0.1294
824	0.07481		824	0.15697		824	0.12924
822	0.07535		822	0.15613		822	0.12927
820	0.07586		820	0.15547		820	0.12902
818	0.07643		818	0.15517		818	0.12756
816	0.0775		816	0.15466		816	0.12838
814	0.07829		814	0.15479		814	0.12726
812	0.0787		812	0.15415		812	0.12734
810	0.07962		810	0.15328		810	0.12724
808	0.07987		808	0.15249		808	0.12662
806	0.08079		806	0.15184		806	0.12608
804	0.08175		804	0.15179		804	0.12531
802	0.0829		802	0.15167		802	0.12448
800	0.08378		800	0.15087		800	0.12356
798	0.08382		798	0.14973		798	0.1235
796	0.08495		796	0.14941		796	0.12232
794	0.0859		794	0.149		794	0.12219
792	0.08698		792	0.14826		792	0.12166
790	0.0879		790	0.14771		790	0.12025
788	0.0891		788	0.14733		788	0.11996
786	0.08974		786	0.14664		786	0.11992
784	0.09094		784	0.14598		784	0.11887
782	0.09187		782	0.1453		782	0.11884
780	0.09346		780	0.14519		780	0.11775
778	0.09452		778	0.14453		778	0.11645
776	0.09581		776	0.14417		776	0.11681
774	0.09659		774	0.14323		774	0.11643
772	0.09853		772	0.14254		772	0.11577
770	0.1002		770	0.14189		770	0.11479
768	0.1019		768	0.1418		768	0.11424
766	0.10333		766	0.14132		766	0.11331
764	0.10474		764	0.14041		764	0.11297
762	0.10653		762	0.13957		762	0.11226
760	0.10838		760	0.13917		760	0.11147
758	0.11012		758	0.13869		758	0.11118
756	0.11274		756	0.13817		756	0.11016
754	0.1151		754	0.13779		754	0.10953
752	0.11762		752	0.13714		752	0.10871
750	0.12037		750	0.13644		750	0.10823
748	0.12317		748	0.13589		748	0.10741
746	0.12623		746	0.1354		746	0.10681
744	0.12981		744	0.13485		744	0.10577
742	0.13366		742	0.13424		742	0.105
740	0.13766		740	0.13342		740	0.10483
738	0.14307		738	0.13308		738	0.10415
736	0.1491		736	0.133		736	0.10354
734	0.15554		734	0.13238		734	0.10263
732	0.1628		732	0.13163		732	0.10216
730	0.17141		730	0.13102		730	0.10179
728	0.18176		728	0.1306		728	0.10101
726	0.19353		726	0.13017		726	0.10044
724	0.20729		724	0.12963		724	0.09975
722	0.22362		722	0.12887		722	0.09918
720	0.24267		720	0.1283		720	0.09783
718	0.26481		718	0.12761		718	0.09755
716	0.29137		716	0.12724		716	0.09742
714	0.32191		714	0.12701		714	0.09672
712	0.3564		712	0.12678		712	0.09595
710	0.39524		710	0.12632		710	0.09523
708	0.43791		708	0.12562		708	0.09483
706	0.48486		706	0.12527		706	0.09448
704	0.53545		704	0.12514		704	0.09374
702	0.58834		702	0.12477		702	0.09297
700	0.64241		700	0.12437		700	0.0927
698	0.69662		698	0.12366		698	0.09226
696	0.75016		696	0.12344		696	0.09214
694	0.8012		694	0.12326		694	0.09137
692	0.84797		692	0.12277		692	0.09056
690	0.89		690	0.12248		690	0.09009
688	0.92611		688	0.12226		688	0.08935
686	0.95528		686	0.12206		686	0.08938
684	0.97746		684	0.12187		684	0.08872
682	0.99198		682	0.12168		682	0.08849
680	0.9995		680	0.12141		680	0.08823
678	1		678	0.12102		678	0.08769
676	0.99447		676	0.12084		676	0.0878
674	0.9835		674	0.12072		674	0.08763
672	0.96836		672	0.12079		672	0.08703
670	0.94949		670	0.12085		670	0.08682
668	0.92751		668	0.12052		668	0.08646
666	0.9038		666	0.12042		666	0.08629
664	0.87881		664	0.12039		664	0.08626
662	0.85299		662	0.12034		662	0.08597
660	0.8275		660	0.12032		660	0.08582
658	0.80268		658	0.12042		658	0.08561
656	0.77849		656	0.12046		656	0.08582
654	0.7553		654	0.12028		654	0.08614
652	0.73374		652	0.12018		652	0.08553
650	0.71462		650	0.12019		650	0.08545
648	0.69805		648	0.12054		648	0.08562
646	0.68352		646	0.12065		646	0.08533
644	0.67152		644	0.12057		644	0.08553
642	0.66244		642	0.1207		642	0.08539
640	0.65595		640	0.12102		640	0.08555
638	0.65187		638	0.12136		638	0.08573
636	0.64953		636	0.12159		636	0.08542
634	0.64853		634	0.12171		634	0.08557
632	0.64856		632	0.12193		632	0.08597
630	0.64872		630	0.12203		630	0.08608
628	0.64862		628	0.12209		628	0.08589
626	0.64776		626	0.12233		626	0.08585
624	0.64572		624	0.12266		624	0.0861
622	0.6422		622	0.12279		622	0.08646
620	0.63682		620	0.12292		620	0.08656
618	0.62966		618	0.12315		618	0.08666
616	0.62083		616	0.12327		616	0.08671
614	0.61059		614	0.12333		614	0.08694
612	0.59888		612	0.12359		612	0.08728
610	0.58575		610	0.12374		610	0.08715
608	0.57183		608	0.124		608	0.08733
606	0.55735		606	0.12442		606	0.08754
604	0.54248		604	0.12462		604	0.08757
602	0.5271		602	0.12458		602	0.08771
600	0.51158		600	0.12473		600	0.08772
598	0.49658		598	0.12498		598	0.08774
596	0.48194		596	0.12517		596	0.08784
594	0.46765		594	0.1253		594	0.08794
592	0.45408		592	0.12535		592	0.08797
590	0.4412		590	0.12532		590	0.0881
588	0.42916		588	0.12543		588	0.08833
586	0.41796		586	0.1256		586	0.0882
584	0.40744		584	0.12574		584	0.08821
582	0.39782		582	0.12578		582	0.0882
580	0.38888		580	0.12578		580	0.08824
578	0.38031		578	0.12584		578	0.08837
576	0.37222		576	0.1259		576	0.08833
574	0.36446		574	0.12589		574	0.08835
572	0.35675		572	0.12579		572	0.08832
570	0.34921		570	0.12572		570	0.08829
568	0.34183		568	0.12569		568	0.08809
566	0.33456		566	0.12551		566	0.08805
564	0.3273		564	0.12533		564	0.08801
562	0.31993		562	0.12521		562	0.08797
560	0.31247		560	0.12517		560	0.08793
558	0.30501		558	0.12512		558	0.08788
556	0.29748		556	0.12497		556	0.08762
554	0.29006		554	0.12469		554	0.08746
552	0.28246		552	0.12418		552	0.0872
550	0.27515		550	0.12367		550	0.08714
548	0.26812		548	0.12338		548	0.08687
546	0.26093		546	0.123		546	0.08643
544	0.25383		544	0.12241		544	0.08627
542	0.24748		542	0.12218		542	0.08624
540	0.24118		540	0.12178		540	0.08599
538	0.23509		538	0.12135		538	0.08606
536	0.2291		536	0.12073		536	0.08558
534	0.22338		534	0.11995		534	0.08507
532	0.21788		532	0.11946		532	0.08466
530	0.21252		530	0.11875		530	0.08471
528	0.20709		528	0.11811		528	0.08448
526	0.20193		526	0.11721		526	0.08368
524	0.19703		524	0.11632		524	0.08327
522	0.19214		522	0.11539		522	0.08286
520	0.18744		520	0.11463		520	0.08226
518	0.18281		518	0.11387		518	0.08154
516	0.17825		516	0.11289		516	0.08142
514	0.17402		514	0.11172		514	0.08103
512	0.16983		512	0.1111		512	0.08013
510	0.16597		510	0.11034		510	0.07943
508	0.16193		508	0.1096		508	0.07938
506	0.15787		506	0.10852		506	0.0789
504	0.15455		504	0.10776		504	0.07801
502	0.15101		502	0.10709		502	0.07763
500	0.14761		500	0.10612		500	0.07734
498	0.14473		498	0.10547		498	0.0767
496	0.14163		496	0.10491		496	0.07615
494	0.13868		494	0.10411		494	0.07598
492	0.13601		492	0.10349		492	0.07576
490	0.13353		490	0.10296		490	0.07518
488	0.13149		488	0.10282		488	0.07477
486	0.12943		486	0.10238		486	0.07435
484	0.12755		484	0.10209		484	0.07378
482	0.12557		482	0.10165		482	0.07328
480	0.12429		480	0.10129		480	0.07315
478	0.12311		478	0.10113		478	0.07266
476	0.12195		476	0.10096		476	0.07263
474	0.12109		474	0.10073		474	0.07237
472	0.12076		472	0.10038		472	0.07182
470	0.12052		470	0.10048		470	0.07132
468	0.1207		468	0.10038		468	0.07111
466	0.12133		466	0.1002		466	0.07092
464	0.12248		464	0.1003		464	0.07088
462	0.12421		462	0.09996		462	0.07086
460	0.12646		460	0.09995		460	0.07068
458	0.12978		458	0.10009		458	0.07036
456	0.13401		456	0.1003		456	0.07009
454	0.13941		454	0.10025		454	0.06994
452	0.14623		452	0.10003		452	0.06945
450	0.15498		450	0.10047		450	0.06956
448	0.16562		448	0.10057		448	0.06957
446	0.17876		446	0.10034		446	0.06961
444	0.19462		444	0.10043		444	0.06962
442	0.21337		442	0.10042		442	0.06963
440	0.23454		440	0.1005		440	0.06924
438	0.25825		438	0.10061		438	0.06934
436	0.28367		436	0.10071		436	0.06912
434	0.30883		434	0.10085		434	0.06931
432	0.3335		432	0.101		432	0.06972
430	0.35561		430	0.10123		430	0.07036
428	0.37401		428	0.10159		428	0.07012
426	0.38809		426	0.10163		426	0.07043
424	0.3975		424	0.10189		424	0.07092
422	0.40359		422	0.10216		422	0.07146
420	0.40614		420	0.10273		420	0.07176
418	0.40667		418	0.10327		418	0.07236
416	0.40599		416	0.10381		416	0.07313
414	0.40442		414	0.10401		414	0.0739
412	0.40225		412	0.10434		412	0.07496
410	0.40008		410	0.10503		410	0.07606
408	0.3968		408	0.10591		408	0.07685
406	0.39221		406	0.10646		406	0.07705
404	0.38642		404	0.10704		404	0.07821
402	0.37839		402	0.10725		402	0.07949
400	0.36881		400	0.10795		400	0.08062
398	0.35751		398	0.10846		398	0.08154
396	0.34529		396	0.10907		396	0.08206
394	0.3323		394	0.10953		394	0.0827
392	0.31936		392	0.1098		392	0.08426
390	0.30631		390	0.11011		390	0.08492
388	0.29383		388	0.11098		388	0.08552
386	0.28109		386	0.11138		386	0.08595
384	0.2691		384	0.11168		384	0.08644
382	0.25694		382	0.11158		382	0.0864
380	0.24528		380	0.11162		380	0.08679
378	0.23455		378	0.11259		378	0.08611
376	0.22293		376	0.11253		376	0.08664
374	0.21282		374	0.11256		374	0.08651
372	0.20369		372	0.11303		372	0.08695
370	0.19523		370	0.11318		370	0.08822
368	0.1869		368	0.11286		368	0.08693
366	0.17978		366	0.11331		366	0.08802
364	0.17262		364	0.11294		364	0.0885
362	0.16694		362	0.11325		362	0.08826
360	0.16159		360	0.11386		360	0.08877
358	0.15769		358	0.11494		358	0.08957
356	0.15491		356	0.11579		356	0.09076
354	0.15318		354	0.11702		354	0.09134
352	0.15225		352	0.119		352	0.09217
350	0.15196		350	0.12087		350	0.09372
348	0.151		348	0.12227		348	0.09574
346	0.15138		346	0.12492		346	0.09761
344	0.1527		344	0.12781		344	0.09992
342	0.1551		342	0.13185		342	0.10308
340	0.1567		340	0.13492		340	0.10432
338	0.15951		338	0.13885		338	0.10663
336	0.16298		336	0.1427		336	0.10969
334	0.16737		334	0.14757		334	0.11093
332	0.17261		332	0.15188		332	0.11572
330	0.17767		330	0.15723		330	0.11703
328	0.18456		328	0.16257		328	0.11978
326	0.19001		326	0.16689		326	0.12205
324	0.19803		324	0.17293		324	0.12127
322	0.20604		322	0.17902		322	0.1223
320	0.21406		320	0.18512		320	0.12332
318	0.22292		318	0.19263		318	0.1241
316	0.23264		316	0.20155		316	0.12464
314	0.24235		314	0.21047		314	0.12517
312	0.25276		312	0.22032		312	0.12523
310	0.26608		310	0.23124		310	0.12577
308	0.27908		308	0.2442		308	0.12688
306	0.29566		306	0.25884		306	0.12798
304	0.31449		304	0.27575		304	0.12782
302	0.33463		302	0.29418		302	0.12941
300	0.35825		300	0.31605		300	0.12966

## Sheet: Figure 3d
GAP doping			Magic Blue doping
IP (eV)	Abs. bleaching (arb. units)		IP (eV)	Abs. bleaching (arb. units)
4.41	0.24423		4.41	0.24085
4.47	0.21095		4.47	0.22643
4.96	0.12103		4.96	0.21219
5	0.18573		5	0.18104
5.38	0.12102		5.38	0.08823
5.22	0.65043		5.22	0.56556
5.49	0.73895		5.49	0.65525
5.47	0.772		5.47	0.79844
5.9	0.965		5.9	0.9516

## Sheet: Figure 3e
GAP doping				Magic Blue doping
IP (eV)	Conductivity (S/cm)	S.D.		IP (eV)	Conductivity (S/cm)	S.D.
4.41	1908.49	114.542		4.41	1243.06	68.9728
4.47	273.359	88.8174		4.47	392.897	75.1956
4.96	41.0124	8.03959		4.96	29.9951	7.35481
5	965.224	123.226		5	659.136	48.5426
5.38	3.31303	0.21414		5.38	8.07814	1.11114
5.22	3.14549	0.38271		5.22	15.5866	2.96865
5.49	1.80581	0.22166		5.49	1.81275	0.74031
5.47	0.29285	0.05553		5.47	0.14779	0.02502
5.9	5.75291e-06	3.79205e-07		5.9	5.43305e-06	1.25801e-06
