# Supplementary material for: Gold-activated persulfate p-doping of organic semiconductors
Source: Nat Mater. 2026 Mar 17;25(8):1429–36. doi: 10.1038/s41563-026-02547-0 (PMC13421340; doi:10.1038/s41563-026-02547-0)
Supplement: Supplementary file 7 — Source data for Fig. 4. [file 41563_2026_2547_MOESM7_ESM.xlsx]

## Sheet: Figure 4b
Abs. @ 680 nm of doped IDTBT
Distance from Au edge (um)	doped by 1 mM Na2S2O8, 4s	doped by 10 mM Na2S2O8, 4s
5	0.23552	0.0532
10	0.27548	0.0568
15	0.29132	0.05139
20	0.3122	--
25	0.32294	--
30	0.32488	0.05755
35	0.32496	0.05262
45	0.31578	--
55	0.31042	--
65	0.32294	0.05641
110	--	0.06611
170	--	0.07196
4000	0.33031	0.30972

## Sheet: Figure 4c
OFET performance
pristine			doped by 1 mM Na2S2O8, 4s			doped by 10 mM Na2S2O8, 60s
VG (V)	ID (A)		VG (V)	ID (A)		VG (V)	ID (A)
10	6.95503e-09		10	8.17462e-09		10	3.92123e-05
8	1.28271e-09		8	1.51825e-09		8	4.28863e-05
6	1.37018e-09		6	1.56703e-09		6	4.60276e-05
4	1.30542e-09		4	1.4232e-09		4	4.62706e-05
2	1.26084e-09		2	1.3618e-09		2	4.82823e-05
0	1.26841e-09		0	1.33573e-09		0	4.95095e-05
-2	1.2499e-09		-2	1.30966e-09		-2	5.01745e-05
-4	1.2213e-09		-4	1.27349e-09		-4	5.07997e-05
-6	1.27514e-09		-6	3.92296e-09		-6	5.24017e-05
-8	2.51996e-09		-8	2.47891e-08		-8	5.16411e-05
-10	7.82479e-09		-10	9.21404e-08		-10	5.14416e-05
-12	1.67447e-08		-12	2.38752e-07		-12	5.1357e-05
-14	2.99373e-08		-14	4.89767e-07		-14	5.13542e-05
-16	4.71732e-08		-16	8.54817e-07		-16	5.1296e-05
-18	7.50136e-08		-18	1.33104e-06		-18	5.07476e-05
-20	1.13655e-07		-20	1.91161e-06		-20	5.14549e-05
-22	1.68097e-07		-22	2.59089e-06		-22	5.15035e-05
-24	2.42351e-07		-24	3.36556e-06		-24	5.16532e-05
-26	3.34666e-07		-26	4.23354e-06		-26	5.15342e-05
-28	4.67196e-07		-28	5.19275e-06		-28	5.13248e-05
-30	6.05715e-07		-30	6.24177e-06		-30	5.12514e-05
-32	8.0679e-07		-32	7.3783e-06		-32	5.18123e-05
-34	1.07236e-06		-34	8.66434e-06		-34	5.19901e-05
-36	1.38032e-06		-36	9.97729e-06		-36	5.17336e-05
-38	1.75829e-06		-38	1.13737e-05		-38	5.14301e-05
-40	2.25338e-06		-40	1.28475e-05		-40	5.15194e-05
-42	2.72004e-06		-42	1.4398e-05		-42	5.20493e-05
-44	3.17404e-06		-44	1.60252e-05		-44	5.20322e-05
-46	3.81181e-06		-46	1.77251e-05		-46	5.18741e-05
-48	4.42913e-06		-48	1.94928e-05		-48	5.23542e-05
-50	5.24247e-06		-50	2.13236e-05		-50	5.29063e-05
-52	6.10237e-06		-52	2.32149e-05		-52	5.34534e-05
-54	6.82842e-06		-54	2.51647e-05		-54	5.29847e-05
-56	7.57737e-06		-56	2.7157e-05		-56	5.30886e-05
-58	8.46056e-06		-58	2.91992e-05		-58	5.28329e-05
-60	9.49343e-06		-60	3.12706e-05		-60	5.24247e-05
-62	1.03891e-05		-62	3.3376e-05		-62	5.34645e-05
-64	1.12754e-05		-64	3.55114e-05		-64	5.24838e-05
-66	1.23904e-05		-66	3.76607e-05		-66	5.35473e-05
-68	1.34569e-05		-68	3.98232e-05		-68	5.35178e-05
-70	1.45951e-05		-70	4.19836e-05		-70	5.32091e-05
-70	1.4297e-05		-70	4.17283e-05		-70	5.35165e-05
-68	1.31815e-05		-68	3.89909e-05		-68	5.4285e-05
-66	1.18328e-05		-66	3.63548e-05		-66	5.33572e-05
-64	1.07712e-05		-64	3.38747e-05		-64	5.35038e-05
-62	9.73023e-06		-62	3.15213e-05		-62	5.43647e-05
-60	8.65113e-06		-60	2.92562e-05		-60	5.41876e-05
-58	7.74048e-06		-58	2.70828e-05		-58	5.35774e-05
-56	6.87633e-06		-56	2.49904e-05		-56	5.41421e-05
-54	6.1325e-06		-54	2.29789e-05		-54	5.43077e-05
-52	5.64583e-06		-52	2.10526e-05		-52	5.43034e-05
-50	4.86671e-06		-50	1.92066e-05		-50	5.40818e-05
-48	4.23415e-06		-48	1.74462e-05		-48	5.45147e-05
-46	3.68555e-06		-46	1.57666e-05		-46	5.43429e-05
-44	3.05347e-06		-44	1.41686e-05		-44	5.48571e-05
-42	2.75378e-06		-42	1.26528e-05		-42	5.45188e-05
-40	2.16872e-06		-40	1.1221e-05		-40	5.43944e-05
-38	1.79999e-06		-38	9.87337e-06		-38	5.48199e-05
-36	1.43078e-06		-36	8.6099e-06		-36	5.51998e-05
-34	1.15592e-06		-34	7.47296e-06		-34	5.49125e-05
-32	8.55544e-07		-32	6.37488e-06		-32	5.51229e-05
-30	6.52574e-07		-30	5.36387e-06		-30	5.50088e-05
-28	5.01733e-07		-28	4.43976e-06		-28	5.48172e-05
-26	3.59923e-07		-26	3.60326e-06		-26	5.50341e-05
-24	2.47742e-07		-24	2.85609e-06		-24	5.41219e-05
-22	1.73283e-07		-22	2.19742e-06		-22	5.48565e-05
-20	1.15956e-07		-20	1.6275e-06		-20	5.57415e-05
-18	7.45939e-08		-18	1.14695e-06		-18	5.54439e-05
-16	4.69444e-08		-16	7.54711e-07		-16	5.5014e-05
-14	2.5286e-08		-14	4.49708e-07		-14	5.54614e-05
-12	1.1423e-08		-12	2.29576e-07		-12	5.5543e-05
-10	4.54281e-09		-10	9.00645e-08		-10	5.5281e-05
-8	1.88577e-09		-8	2.17577e-08		-8	5.53839e-05
-6	1.32897e-09		-6	2.99859e-09		-6	5.56721e-05
-4	1.23729e-09		-4	1.46694e-09		-4	5.56182e-05
-2	1.21626e-09		-2	1.4476e-09		-2	5.57928e-05
0	1.22383e-09		0	1.39713e-09		0	5.59372e-05
2	1.25915e-09		2	1.39461e-09		2	5.49085e-05
4	1.26925e-09		4	1.38451e-09		4	5.59733e-05
6	1.25327e-09		6	1.40134e-09		6	5.59636e-05
8	1.28187e-09		8	1.40722e-09		8	5.54306e-05
10	1.25579e-09		10	1.45685e-09		10	5.51881e-05

## Sheet: Figure 4d
Mobility (cm2/V-1/s-1)
prisitne	doped
0.13494	0.25611
0.14214	0.24553
0.11354	0.30098
0.13399	0.23398
0.15263	0.24445
0.16485	0.22452

## Sheet: Figure 4e
Vth (V)
prisitne	doped
21.96	8
17.61	10.68
15.26	3.73
14.62	14.86
14.54	12.1
17.36	10.52

## Sheet: Figure 4f
	undoped		doped
VG (V)	Rc (100 KΩ cm)	S.D.	Rc (100 KΩ cm)	S.D.
-30	391.25	69.71	43.29	22.62
-40	159.89	37.78	38.89	16.59
-50	109.28	34.9	31.7	17.07
-60	81.81	20.69	27.85	13.95
-70	55.78	12.44	24.49	14.27
