# Supplementary material for: Gold-activated persulfate p-doping of organic semiconductors
Source: Nat Mater. 2026 Mar 17;25(8):1429–36. doi: 10.1038/s41563-026-02547-0 (PMC13421340; doi:10.1038/s41563-026-02547-0)
Supplement: Supplementary file 8 — Source data for Extended Data Fig. 1. [file 41563_2026_2547_MOESM8_ESM.xlsx]

## Sheet: Extended Figure 1
stablitiy of doepd PBTTT
Storage Time (h)	Conductivity (S/cm)	S.D.
0	921.004	184.253
24	843.631	144.221
48	505.048	115.504
72	397.856	73.7174
141	309.011	60.1562
192	244.766	29.6654
235	227.587	45.5049
