# Supplementary material for: Gold-activated persulfate p-doping of organic semiconductors
Source: Nat Mater. 2026 Mar 17;25(8):1429–36. doi: 10.1038/s41563-026-02547-0 (PMC13421340; doi:10.1038/s41563-026-02547-0)
Supplement: Supplementary file 9 — Source data for Extended Data Fig. 2. [file 41563_2026_2547_MOESM9_ESM.xlsx]

## Sheet: Extended Figure 2
Concentration effect
1 Mm				0.1 Mm
Time (s)	Conductivity (S/cm)	S.D.		Time (s)	Conductivity (S/cm)	S.D.
0	7.70044e-06	2.59612e-06		0	1.11314e-05	6.40529e-06
10	15.8212	3.11101		10	0.01123	0.00296
20	158.386	12.2548		20	1.08148	0.36984
30	277.012	10.4377		30	9.93668	0.91217
40	335.862	23.8461		40	21.4965	2.33934
50	324.242	21.5725		50	41.5038	6.27607
60	349.155	21.229		60	74.8253	4.84132
70	353.007	19.4647		70	102.264	6.05226
80	372.611	23.7264		80	133.132	4.70493
				90	183.612	9.75716
				100	176.756	14.4189
				110	181.167	9.67347
