# Supplementary material for: Gold-activated persulfate p-doping of organic semiconductors
Source: Nat Mater. 2026 Mar 17;25(8):1429–36. doi: 10.1038/s41563-026-02547-0 (PMC13421340; doi:10.1038/s41563-026-02547-0)
Supplement: Supplementary file 10 — Source data for Extended Data Fig. 3. [file 41563_2026_2547_MOESM10_ESM.xlsx]

## Sheet: Extended Figure 3a
Effect of LiTFSI
absorbance measurement
prisitne PBTTT			PBTTT doped by Na2S2O8 withou LiTFSI
Wavelength (nm)	Nor. Abs. (arb. units)		Wavelength (nm)	Nor. Abs. (arb. units)
1800	0.00247		1800	0.28917
1798	0.00258		1798	0.28793
1796	0.00191		1796	0.28699
1794	0.00135		1794	0.28661
1792	0.00156		1792	0.28567
1790	0.00195		1790	0.28512
1788	0.00224		1788	0.28457
1786	0.00277		1786	0.28391
1784	0.00238		1784	0.28349
1782	0.00191		1782	0.28259
1780	0.00239		1780	0.28292
1778	0.00181		1778	0.28131
1776	0.0018		1776	0.28051
1774	0.00281		1774	0.27979
1772	0.00354		1772	0.27911
1770	0.00293		1770	0.27832
1768	0.0031		1768	0.27802
1766	0.0025		1766	0.27676
1764	0.00209		1764	0.27667
1762	0.00187		1762	0.27568
1760	0.00234		1760	0.27484
1758	0.00264		1758	0.27399
1756	0.00235		1756	0.27337
1754	0.00142		1754	0.27214
1752	0.00183		1752	0.27129
1750	0.0017		1750	0.27068
1748	0.00178		1748	0.26969
1746	0.00252		1746	0.26834
1744	0.00178		1744	0.26762
1742	0.00193		1742	0.26726
1740	0.00171		1740	0.26649
1738	0.00229		1738	0.26508
1736	0.00188		1736	0.2646
1734	0.00221		1734	0.2642
1732	0.00287		1732	0.26422
1730	0.00177		1730	0.26232
1728	0.00189		1728	0.26152
1726	0.00307		1726	0.26071
1724	0.00238		1724	0.25995
1722	0.00242		1722	0.25917
1720	0.00333		1720	0.25845
1718	0.00281		1718	0.25817
1716	0.00273		1716	0.25725
1714	0.00312		1714	0.25613
1712	0.00353		1712	0.25599
1710	0.00399		1710	0.25437
1708	0.00304		1708	0.25352
1706	0.00288		1706	0.25242
1704	0.00312		1704	0.25163
1702	0.00403		1702	0.25086
1700	0.00349		1700	0.25053
1698	0.00345		1698	0.24969
1696	0.00411		1696	0.24961
1694	0.00357		1694	0.24795
1692	0.0035		1692	0.24625
1690	0.00332		1690	0.24626
1688	0.00415		1688	0.24589
1686	0.00489		1686	0.24555
1684	0.00485		1684	0.24357
1682	0.00406		1682	0.24304
1680	0.00442		1680	0.24267
1678	0.00489		1678	0.24198
1676	0.00489		1676	0.24107
1674	0.0049		1674	0.24032
1672	0.00485		1672	0.23954
1670	0.0053		1670	0.23978
1668	0.00522		1668	0.23872
1666	0.00534		1666	0.23767
1664	0.00535		1664	0.23702
1662	0.00531		1662	0.23639
1660	0.00608		1660	0.2351
1658	0.00561		1658	0.2347
1656	0.00558		1656	0.23382
1654	0.006		1654	0.233
1652	0.00593		1652	0.23183
1650	0.00655		1650	0.23108
1648	0.00595		1648	0.23035
1646	0.00583		1646	0.22966
1644	0.00581		1644	0.22863
1642	0.00614		1642	0.22817
1640	0.00667		1640	0.22702
1638	0.00568		1638	0.2264
1636	0.00571		1636	0.22561
1634	0.00592		1634	0.22469
1632	0.00581		1632	0.22408
1630	0.0063		1630	0.2233
1628	0.00706		1628	0.22247
1626	0.0065		1626	0.22163
1624	0.0067		1624	0.22121
1622	0.00659		1622	0.22057
1620	0.00663		1620	0.21962
1618	0.00664		1618	0.21826
1616	0.00712		1616	0.21721
1614	0.00646		1614	0.21667
1612	0.0066		1612	0.21636
1610	0.00677		1610	0.21557
1608	0.00697		1608	0.21469
1606	0.00692		1606	0.21375
1604	0.00761		1604	0.21291
1602	0.00699		1602	0.21221
1600	0.00715		1600	0.21158
1598	0.00705		1598	0.21046
1596	0.00727		1596	0.20951
1594	0.00792		1594	0.20875
1592	0.0077		1592	0.20822
1590	0.00747		1590	0.20734
1588	0.00707		1588	0.20639
1586	0.00715		1586	0.20583
1584	0.00764		1584	0.20502
1582	0.00826		1582	0.20431
1580	0.00737		1580	0.20325
1578	0.00753		1578	0.20262
1576	0.00791		1576	0.20196
1574	0.0082		1574	0.20117
1572	0.00822		1572	0.19982
1570	0.00821		1570	0.19969
1568	0.00809		1568	0.19884
1566	0.00802		1566	0.19806
1564	0.00818		1564	0.19691
1562	0.00869		1562	0.19567
1560	0.00916		1560	0.19571
1558	0.00827		1558	0.19436
1556	0.0081		1556	0.19347
1554	0.00825		1554	0.19263
1552	0.00853		1552	0.19128
1550	0.009		1550	0.19127
1548	0.00858		1548	0.19052
1546	0.00846		1546	0.18967
1544	0.00841		1544	0.18881
1542	0.00885		1542	0.18742
1540	0.00918		1540	0.18722
1538	0.00878		1538	0.18657
1536	0.00891		1536	0.18589
1534	0.00848		1534	0.18445
1532	0.00876		1532	0.18305
1530	0.00906		1530	0.18298
1528	0.00912		1528	0.18235
1526	0.00917		1526	0.1818
1524	0.00964		1524	0.18085
1522	0.00993		1522	0.17975
1520	0.00925		1520	0.17903
1518	0.00923		1518	0.17817
1516	0.0094		1516	0.17742
1514	0.00979		1514	0.17637
1512	0.01014		1512	0.17539
1510	0.00975		1510	0.17509
1508	0.0095		1508	0.17415
1506	0.00951		1506	0.1728
1504	0.00943		1504	0.17185
1502	0.00977		1502	0.1719
1500	0.0098		1500	0.17084
1498	0.00959		1498	0.17006
1496	0.01005		1496	0.16945
1494	0.0105		1494	0.16871
1492	0.01002		1492	0.16784
1490	0.01008		1490	0.16695
1488	0.0102		1488	0.1663
1486	0.00997		1486	0.16506
1484	0.01037		1484	0.16394
1482	0.01069		1482	0.16385
1480	0.00996		1480	0.1627
1478	0.01004		1478	0.16203
1476	0.01004		1476	0.16139
1474	0.01013		1474	0.16045
1472	0.01004		1472	0.159
1470	0.01056		1470	0.15796
1468	0.01103		1468	0.15803
1466	0.01062		1466	0.15717
1464	0.0106		1464	0.15647
1462	0.01093		1462	0.15581
1460	0.01087		1460	0.15467
1458	0.0103		1458	0.15383
1456	0.01041		1456	0.15332
1454	0.01048		1454	0.15183
1452	0.01045		1452	0.15001
1450	0.0106		1450	0.14951
1448	0.01128		1448	0.14958
1446	0.01149		1446	0.14951
1444	0.01087		1444	0.14872
1442	0.01093		1442	0.148
1440	0.01113		1440	0.14726
1438	0.0111		1438	0.14646
1436	0.01108		1436	0.14572
1434	0.01119		1434	0.14502
1432	0.01124		1432	0.14395
1430	0.01113		1430	0.14289
1428	0.01151		1428	0.14215
1426	0.01172		1426	0.14151
1424	0.01121		1424	0.14091
1422	0.01122		1422	0.14016
1420	0.01126		1420	0.13921
1418	0.01123		1418	0.13855
1416	0.01119		1416	0.13775
1414	0.0116		1414	0.13692
1412	0.01209		1412	0.13628
1410	0.01178		1410	0.13575
1408	0.01142		1408	0.13519
1406	0.01135		1406	0.13398
1404	0.01117		1404	0.13255
1402	0.01155		1402	0.13215
1400	0.01193		1400	0.13192
1398	0.01174		1398	0.13111
1396	0.0117		1396	0.13067
1394	0.01155		1394	0.12999
1392	0.01121		1392	0.1291
1390	0.01099		1390	0.12837
1388	0.01128		1388	0.12744
1386	0.01154		1386	0.12647
1384	0.01174		1384	0.12577
1382	0.01139		1382	0.12562
1380	0.01091		1380	0.12524
1378	0.01067		1378	0.12366
1376	0.01054		1376	0.12194
1374	0.01148		1374	0.12147
1372	0.01268		1372	0.12131
1370	0.01308		1370	0.12083
1368	0.01214		1368	0.12014
1366	0.01135		1366	0.11963
1364	0.01108		1364	0.11927
1362	0.01117		1362	0.11861
1360	0.01136		1360	0.11784
1358	0.01163		1358	0.11682
1356	0.0124		1356	0.11605
1354	0.01271		1354	0.11514
1352	0.01212		1352	0.11418
1350	0.01184		1350	0.11332
1348	0.01301		1348	0.11266
1346	0.01301		1346	0.1114
1344	0.01283		1344	0.11059
1342	0.01343		1342	0.11029
1340	0.01305		1340	0.10973
1338	0.01335		1338	0.10983
1336	0.01423		1336	0.10979
1334	0.01454		1334	0.10846
1332	0.01433		1332	0.10703
1330	0.01425		1330	0.10636
1328	0.01363		1328	0.1059
1326	0.01334		1326	0.1053
1324	0.01344		1324	0.10454
1322	0.01326		1322	0.10394
1320	0.0134		1320	0.10322
1318	0.0143		1318	0.10244
1316	0.01489		1316	0.10186
1314	0.01456		1314	0.101
1312	0.01477		1312	0.10052
1310	0.01483		1310	0.1001
1308	0.01406		1308	0.09944
1306	0.01357		1306	0.09884
1304	0.01382		1304	0.09841
1302	0.01409		1302	0.09766
1300	0.01407		1300	0.09672
1298	0.01424		1298	0.0952
1296	0.01403		1296	0.094
1294	0.01481		1294	0.09432
1292	0.01565		1292	0.09455
1290	0.01553		1290	0.09379
1288	0.01536		1288	0.09298
1286	0.01555		1286	0.09255
1284	0.01479		1284	0.09185
1282	0.01451		1282	0.09128
1280	0.01497		1280	0.09087
1278	0.01506		1278	0.09018
1276	0.01505		1276	0.0896
1274	0.01502		1274	0.08808
1272	0.01574		1272	0.0878
1270	0.01593		1270	0.08767
1268	0.01584		1268	0.08712
1266	0.01618		1266	0.08654
1264	0.01645		1264	0.08601
1262	0.01627		1262	0.08551
1260	0.01648		1260	0.08504
1258	0.01598		1258	0.08441
1256	0.01552		1256	0.08377
1254	0.01513		1254	0.0831
1252	0.01513		1252	0.08249
1250	0.01554		1250	0.08217
1248	0.01553		1248	0.08167
1246	0.0156		1246	0.08106
1244	0.01559		1244	0.08035
1242	0.01556		1242	0.07973
1240	0.01576		1240	0.07938
1238	0.01594		1238	0.07925
1236	0.01591		1236	0.07851
1234	0.01602		1234	0.07779
1232	0.01616		1232	0.07746
1230	0.01599		1230	0.07714
1228	0.0158		1228	0.0767
1226	0.01627		1226	0.07616
1224	0.01651		1224	0.07555
1222	0.01676		1222	0.07504
1220	0.01659		1220	0.07457
1218	0.0164		1218	0.07408
1216	0.01648		1216	0.07347
1214	0.0166		1214	0.07315
1212	0.0167		1212	0.07261
1210	0.0169		1210	0.07223
1208	0.01747		1208	0.07208
1206	0.01769		1206	0.07185
1204	0.01754		1204	0.0715
1202	0.01763		1202	0.07092
1200	0.01817		1200	0.07062
1198	0.01809		1198	0.07015
1196	0.018		1196	0.06994
1194	0.01714		1194	0.06874
1192	0.01676		1192	0.06795
1190	0.01761		1190	0.06818
1188	0.01801		1188	0.06833
1186	0.01825		1186	0.06803
1184	0.01818		1184	0.06759
1182	0.01823		1182	0.06712
1180	0.01824		1180	0.0669
1178	0.01824		1178	0.06657
1176	0.01822		1176	0.06644
1174	0.01852		1174	0.06632
1172	0.01795		1172	0.06533
1170	0.01762		1170	0.06462
1168	0.01749		1168	0.06422
1166	0.01786		1166	0.06502
1164	0.01791		1164	0.06534
1162	0.0181		1162	0.06501
1160	0.0184		1160	0.0646
1158	0.0189		1158	0.06449
1156	0.01917		1156	0.06454
1154	0.01921		1154	0.06448
1152	0.01818		1152	0.06428
1150	0.01821		1150	0.0643
1148	0.01823		1148	0.06407
1146	0.0188		1146	0.06377
1144	0.01925		1144	0.06378
1142	0.01901		1142	0.06354
1140	0.01933		1140	0.06374
1138	0.01941		1138	0.06365
1136	0.01884		1136	0.0634
1134	0.01864		1134	0.06344
1132	0.01896		1132	0.06441
1130	0.01935		1130	0.06517
1128	0.01973		1128	0.06543
1126	0.01962		1126	0.06557
1124	0.01885		1124	0.06497
1122	0.01866		1122	0.06493
1120	0.01969		1120	0.06533
1118	0.02007		1118	0.06547
1116	0.02016		1116	0.06577
1114	0.02024		1114	0.06645
1112	0.02001		1112	0.06625
1110	0.02015		1110	0.0667
1108	0.02038		1108	0.06725
1106	0.0205		1106	0.06772
1104	0.01953		1104	0.06688
1102	0.01936		1102	0.0679
1100	0.01953		1100	0.06918
1098	0.02018		1098	0.0697
1096	0.0208		1096	0.07015
1094	0.02081		1094	0.07089
1092	0.01952		1092	0.07159
1090	0.0195		1090	0.07231
1088	0.02043		1088	0.07272
1086	0.0199		1086	0.07265
1084	0.01996		1084	0.07432
1082	0.01973		1082	0.07532
1080	0.02038		1080	0.07599
1078	0.02052		1078	0.07682
1076	0.02109		1076	0.07806
1074	0.0209		1074	0.07925
1072	0.02043		1072	0.08053
1070	0.02073		1070	0.08184
1068	0.02013		1068	0.08183
1066	0.02005		1066	0.08355
1064	0.02024		1064	0.08545
1062	0.02109		1062	0.08668
1060	0.02141		1060	0.08812
1058	0.02048		1058	0.08991
1056	0.02043		1056	0.0915
1054	0.02095		1054	0.09244
1052	0.02118		1052	0.09417
1050	0.02068		1050	0.09633
1048	0.02159		1048	0.09786
1046	0.0219		1046	0.09944
1044	0.02054		1044	0.1008
1042	0.02051		1042	0.10269
1040	0.02181		1040	0.10493
1038	0.02202		1038	0.10706
1036	0.02195		1036	0.10883
1034	0.0208		1034	0.10987
1032	0.02055		1032	0.11301
1030	0.02158		1030	0.11497
1028	0.02102		1028	0.11744
1026	0.02173		1026	0.11992
1024	0.02103		1024	0.12106
1022	0.02158		1022	0.12453
1020	0.02202		1020	0.12822
1018	0.02095		1018	0.1299
1016	0.0207		1016	0.13062
1014	0.02165		1014	0.13443
1012	0.02179		1012	0.1384
1010	0.02091		1010	0.13967
1008	0.0209		1008	0.14154
1006	0.02188		1006	0.14548
1004	0.02223		1004	0.14977
1002	0.02103		1002	0.15156
1000	0.02093		1000	0.15275
998	0.02198		998	0.15714
996	0.022		996	0.16044
994	0.02051		994	0.16328
992	0.02057		992	0.16621
990	0.02046		990	0.16844
988	0.02142		988	0.17258
986	0.02165		986	0.17634
984	0.02144		984	0.17941
982	0.02085		982	0.1833
980	0.02141		980	0.18632
978	0.02171		978	0.19028
976	0.02126		976	0.19332
974	0.02024		974	0.19688
972	0.02024		972	0.2007
970	0.02131		970	0.20392
968	0.02122		968	0.20736
966	0.02074		966	0.21079
964	0.02085		964	0.21446
962	0.02084		962	0.21817
960	0.02066		960	0.22173
958	0.02055		958	0.22519
956	0.0209		956	0.22942
954	0.02078		954	0.23295
952	0.01993		952	0.23727
950	0.01963		950	0.24048
948	0.0195		948	0.24437
946	0.01989		946	0.24825
944	0.02023		944	0.25171
942	0.02013		942	0.2552
940	0.01965		940	0.25924
938	0.01925		938	0.26311
936	0.01937		936	0.2667
934	0.01986		934	0.27133
932	0.01929		932	0.27399
930	0.01955		930	0.27733
928	0.01936		928	0.28103
926	0.01986		926	0.28482
924	0.01994		924	0.28902
922	0.01899		922	0.29143
920	0.02006		920	0.29507
918	0.01928		918	0.29849
916	0.01885		916	0.30173
914	0.02031		914	0.30637
912	0.01981		912	0.30831
910	0.01962		910	0.31159
908	0.01879		908	0.31451
906	0.01892		906	0.3179
904	0.01887		904	0.32103
902	0.01835		902	0.32376
900	0.0181		900	0.3269
898	0.01758		898	0.33096
896	0.01631		896	0.33259
894	0.01661		894	0.33661
892	0.01686		892	0.34047
890	0.0153		890	0.34222
888	0.01637		888	0.34686
886	0.01425		886	0.34878
884	0.01473		884	0.35288
882	0.01219		882	0.35408
880	0.01346		880	0.35866
878	0.01263		878	0.36224
876	0.01165		876	0.36506
874	0.01032		874	0.36785
872	0.00955		872	0.37128
870	0.00794		870	0.37354
868	0.00612		868	0.37474
866	0.00397		866	0.37477
864	0		864	0.37198
862	0.00454		862	0.36919
860	0.03426		860	0.36875
858	0.03496		858	0.37065
856	0.03381		856	0.37255
854	0.03286		854	0.37225
852	0.03204		852	0.37413
850	0.03355		850	0.37354
848	0.03406		848	0.37485
846	0.03342		846	0.37625
844	0.03179		844	0.37652
842	0.03542		842	0.37882
840	0.03435		840	0.37691
838	0.03456		838	0.37787
836	0.03504		836	0.37743
834	0.03474		834	0.37872
832	0.0375		832	0.37966
830	0.03707		830	0.37969
828	0.03798		828	0.37872
826	0.03687		826	0.37932
824	0.03815		824	0.38005
822	0.03794		822	0.38079
820	0.03827		820	0.38096
818	0.03869		818	0.38102
816	0.03987		816	0.38038
814	0.03942		814	0.38008
812	0.03909		812	0.37881
810	0.03955		810	0.38008
808	0.04096		808	0.37999
806	0.04113		806	0.37966
804	0.04201		804	0.37972
802	0.04212		802	0.37859
800	0.04194		800	0.37798
798	0.04253		798	0.3782
796	0.04314		796	0.37849
794	0.04313		794	0.37657
792	0.04359		792	0.37677
790	0.04468		790	0.37554
788	0.04564		788	0.37508
786	0.04496		786	0.37427
784	0.046		784	0.37371
782	0.04683		782	0.37331
780	0.04692		780	0.37091
778	0.04767		778	0.37153
776	0.04808		776	0.37045
774	0.04895		774	0.36916
772	0.04873		772	0.36755
770	0.05098		770	0.36758
768	0.05105		768	0.36603
766	0.05144		766	0.36484
764	0.05202		764	0.36354
762	0.05303		762	0.36251
760	0.05391		760	0.36128
758	0.05393		758	0.36037
756	0.05488		756	0.35852
754	0.05577		754	0.35766
752	0.05561		752	0.35649
750	0.05694		750	0.35562
748	0.05826		748	0.35418
746	0.05847		746	0.35274
744	0.05936		744	0.3507
742	0.05984		742	0.34882
740	0.06121		740	0.34798
738	0.06188		738	0.34692
736	0.06315		736	0.34502
734	0.06446		734	0.34357
732	0.06513		732	0.34199
730	0.06635		730	0.3408
728	0.06734		728	0.3395
726	0.06875		726	0.33778
724	0.06981		724	0.33562
722	0.07064		722	0.33358
720	0.07234		720	0.33236
718	0.07318		718	0.33051
716	0.07395		716	0.32848
714	0.07594		714	0.32727
712	0.07719		712	0.32596
710	0.07909		710	0.32428
708	0.08069		708	0.32204
706	0.08195		706	0.32036
704	0.0836		704	0.31893
702	0.08564		702	0.31703
700	0.08733		700	0.31527
698	0.08837		698	0.31363
696	0.09122		696	0.31257
694	0.09342		694	0.31057
692	0.09545		692	0.30824
690	0.09769		690	0.30648
688	0.09974		688	0.30444
686	0.1025		686	0.30274
684	0.1054		684	0.30061
682	0.10848		682	0.29871
680	0.11129		680	0.29712
678	0.1146		678	0.29546
676	0.11847		676	0.29395
674	0.12241		674	0.29218
672	0.12668		672	0.29059
670	0.13129		670	0.28904
668	0.1363		668	0.28702
666	0.14119		666	0.285
664	0.14683		664	0.28343
662	0.15303		662	0.28187
660	0.15995		660	0.28038
658	0.16719		658	0.27913
656	0.17484		656	0.2775
654	0.18375		654	0.27554
652	0.19472		652	0.27455
650	0.20523		650	0.27325
648	0.21696		648	0.27184
646	0.22988		646	0.27024
644	0.24395		644	0.26904
642	0.25951		642	0.26762
640	0.27659		640	0.26675
638	0.29539		638	0.26561
636	0.31606		636	0.26439
634	0.33841		634	0.26345
632	0.36227		632	0.26243
630	0.38788		630	0.26155
628	0.41544		628	0.26056
626	0.445		626	0.25984
624	0.47623		624	0.25928
622	0.50841		622	0.25876
620	0.54111		620	0.25823
618	0.57452		618	0.25798
616	0.6083		616	0.25781
614	0.64143		614	0.2578
612	0.67329		612	0.25773
610	0.70376		610	0.25755
608	0.7329		608	0.25787
606	0.75982		606	0.25825
604	0.78383		604	0.25848
602	0.80553		602	0.25909
600	0.82479		600	0.25963
598	0.84156		598	0.26028
596	0.85622		596	0.26126
594	0.86859		594	0.26221
592	0.87939		592	0.26331
590	0.88893		590	0.26486
588	0.89644		588	0.26602
586	0.90288		586	0.26711
584	0.90914		584	0.26841
582	0.91435		582	0.26967
580	0.91986		580	0.27115
578	0.92596		578	0.27239
576	0.93205		576	0.27397
574	0.93896		574	0.2754
572	0.94607		572	0.27667
570	0.95299		570	0.27816
568	0.96046		568	0.2794
566	0.96833		566	0.28078
564	0.97579		564	0.28217
562	0.98176		562	0.28339
560	0.98699		560	0.28446
558	0.99211		558	0.28553
556	0.99622		556	0.28674
554	0.99874		554	0.28741
552	1		552	0.28812
550	0.99996		550	0.28901
548	0.9979		548	0.28958
546	0.99414		546	0.28968
544	0.9892		544	0.28967
542	0.98301		542	0.28986
540	0.97585		540	0.28976
538	0.96818		538	0.28969
536	0.95937		536	0.28946
534	0.94985		534	0.28857
532	0.94052		532	0.28814
530	0.93048		530	0.28746
528	0.92006		528	0.28631
526	0.90953		526	0.28505
524	0.89906		524	0.28404
522	0.88852		522	0.28287
520	0.8774		520	0.28112
518	0.86631		518	0.2796
516	0.8552		516	0.27799
514	0.8436		514	0.27639
512	0.83134		512	0.27441
510	0.81855		510	0.2726
508	0.80522		508	0.27058
506	0.79135		506	0.26823
504	0.77748		504	0.26623
502	0.76303		502	0.26376
500	0.74799		500	0.26147
498	0.73256		498	0.25907
496	0.71697		496	0.25631
494	0.70122		494	0.25394
492	0.6853		492	0.2515
490	0.66942		490	0.24856
488	0.65392		488	0.2461
486	0.63758		486	0.24364
484	0.62255		484	0.24118
482	0.60808		482	0.23834
480	0.5933		480	0.23514
478	0.57831		478	0.23191
476	0.56361		476	0.22872
474	0.54894		474	0.2254
472	0.53456		472	0.22224
470	0.52085		470	0.21944
468	0.50668		468	0.21595
466	0.4924		466	0.21242
464	0.47914		464	0.20862
462	0.46584		462	0.20501
460	0.45243		460	0.20163
458	0.43936		458	0.19849
456	0.42635		456	0.19486
454	0.41432		454	0.19118
452	0.40247		452	0.18804
450	0.39096		450	0.1849
448	0.37929		448	0.1814
446	0.36794		446	0.17768
444	0.35699		444	0.17411
442	0.34638		442	0.17036
440	0.33651		440	0.16735
438	0.32704		438	0.16415
436	0.3175		436	0.16072
434	0.30831		434	0.1573
432	0.29959		432	0.15402
430	0.29098		430	0.15062
428	0.28287		428	0.14738
426	0.2752		426	0.14464
424	0.26716		424	0.1412
422	0.25974		422	0.13798
420	0.25256		420	0.13474
418	0.24579		418	0.1319
416	0.23963		416	0.1291
414	0.23361		414	0.1258
412	0.22756		412	0.12288
410	0.22183		410	0.12013
408	0.2157		408	0.1175
406	0.20995		406	0.11443
404	0.20557		404	0.11204
402	0.20084		402	0.10997
400	0.19535		400	0.10648
398	0.19045		398	0.10373
396	0.18579		396	0.10143
394	0.18118		394	0.0994
392	0.17679		392	0.09674
390	0.17273		390	0.09456
388	0.16886		388	0.09234
386	0.16498		386	0.09018
384	0.16127		384	0.08812
382	0.15767		382	0.08665
380	0.15432		380	0.08483
378	0.14816		378	0.08549
376	0.1438		376	0.08519
374	0.14134		374	0.08379
372	0.13878		372	0.08257
370	0.13583		370	0.08008
368	0.1328		368	0.07959
366	0.13024		366	0.07721
364	0.12777		364	0.07541
362	0.12524		362	0.07427
360	0.12321		360	0.07221
358	0.12101		358	0.07163
356	0.11893		356	0.07095
354	0.11736		354	0.06893
352	0.11571		352	0.06848
350	0.11446		350	0.06903
348	0.11377		348	0.06857
346	0.11296		346	0.0675
344	0.11276		344	0.0667
342	0.11183		342	0.06568
340	0.11165		340	0.06527
338	0.11136		338	0.06505
336	0.11106		336	0.06444
334	0.11075		334	0.06567
332	0.1097		332	0.06306
330	0.10912		330	0.06424
328	0.10986		328	0.06447
326	0.1095		326	0.06378
324	0.10835		324	0.06303
322	0.10807		322	0.06465
320	0.10759		320	0.06628
318	0.10845		318	0.06657
316	0.10858		316	0.06553
314	0.10774		314	0.06449
312	0.10769		312	0.06398
310	0.10668		310	0.06205
308	0.10594		308	0.06089
306	0.10604		306	0.05801
304	0.1061		304	0.05744
302	0.10358		302	0.05549
300	0.10346		300	0.05092

## Sheet: Extended Figure 3b
Effect of LiTFSI
Conductivity of PBTTT doped by Na2S2O8 without LiTFSI
Doping Time (s)	Conductivity (S/cm)	S.D.
0	2.72717e-05	8.01033e-06
10	34.5791	5.75672
20	95.3147	17.2714
30	99.6981	18.081
40	118.536	20.2744
50	117.736	19.3151
60	105.325	16.9946

## Sheet: Extended Figure 3c
Effect of LiTFSI
XPS of PBTTT doped with Na2S2O8 without LiTFSI
Binding energy (eV)	Raw Intensity	Peak Sum	Peak 1	Peak 2	Peak 3	Peak 4	Peak 5	Peak 6
172.5	39.075	4.537	0	0	0	0.003	2.699	1.835
172.45	-38.592	4.596	0	0	0	0.005	2.731	1.86
172.4	-137.974	4.658	0	0	0	0.006	2.764	1.886
172.35	-78.147	4.722	0	0	0	0.01	2.798	1.915
172.3	74.421	4.788	0	0	0	0.015	2.832	1.942
172.25	-56.485	4.859	0	0	0	0.023	2.868	1.969
172.2	-61.557	4.931	0	0	0	0.032	2.902	1.997
172.15	61.7	5.012	0	0	0	0.047	2.938	2.026
172.1	-87.89	5.098	0	0	0	0.067	2.974	2.056
172.05	-275	5.195	0	0	0	0.096	3.013	2.087
172	29.32	5.304	0	0	0	0.135	3.05	2.118
171.95	114.023	5.43	0	0	0	0.191	3.089	2.149
171.9	228.501	5.579	0	0	0	0.269	3.129	2.182
171.85	308.122	5.76	0	0	0	0.374	3.17	2.216
171.8	274.177	5.978	0	0	0	0.518	3.211	2.249
171.75	40.521	6.248	0	0	0	0.71	3.252	2.284
171.7	70.239	6.585	0	0	0	0.969	3.296	2.319
171.65	-140.673	7.011	0	0	0	1.315	3.339	2.356
171.6	3.484	7.547	0	0	0	1.77	3.383	2.393
171.55	-89.179	8.229	0	0	0.001	2.368	3.428	2.431
171.5	-213.624	9.095	0	0	0.001	3.147	3.476	2.471
171.45	-246.227	10.189	0	0	0.002	4.154	3.522	2.51
171.4	-153.537	11.573	0	0	0.003	5.447	3.571	2.552
171.35	-317.396	13.311	0	0	0.003	7.093	3.62	2.593
171.3	-242.796	15.491	0	0	0.006	9.179	3.67	2.637
171.25	-123.436	18.208	0	0	0.008	11.796	3.721	2.68
171.2	-323.924	21.576	0	0	0.014	15.061	3.774	2.726
171.15	-306.665	25.722	0	0	0.021	19.102	3.827	2.772
171.1	-196.385	30.796	0	0	0.03	24.063	3.882	2.82
171.05	-31.632	36.965	0	0	0.044	30.114	3.937	2.869
171	-305.338	44.416	0	0	0.064	37.437	3.995	2.919
170.95	-202.723	53.348	0	0	0.092	46.232	4.052	2.97
170.9	-21.312	63.984	0	0	0.133	56.714	4.112	3.023
170.85	-106.339	76.55	0	0	0.191	69.107	4.174	3.077
170.8	-293.138	91.295	0	0	0.271	83.655	4.235	3.133
170.75	-248.507	108.465	0	0	0.384	100.592	4.299	3.19
170.7	-120.154	128.307	0	0	0.537	120.157	4.365	3.249
170.65	-49.639	151.06	0	0	0.748	142.572	4.43	3.309
170.6	98.299	176.945	0	0	1.035	168.039	4.499	3.371
170.55	220.423	206.175	0	0	1.422	196.75	4.569	3.435
170.5	381.033	238.918	0	0	1.94	228.838	4.639	3.5
170.45	239.513	275.302	0	0	2.63	264.393	4.712	3.568
170.4	140.814	315.41	0	0	3.542	303.444	4.787	3.636
170.35	317.659	359.249	0	0	4.737	345.939	4.863	3.709
170.3	321.392	406.801	0	0	6.294	391.784	4.942	3.783
170.25	273.464	457.945	0	0	8.309	440.758	5.022	3.858
170.2	456.476	512.497	0	0	10.894	492.564	5.104	3.936
170.15	320.716	570.196	0	0	14.189	546.805	5.188	4.016
170.1	605.116	630.706	0	0	18.356	602.976	5.273	4.099
170.05	732.219	693.659	0	0	23.594	660.519	5.362	4.184
170	714.801	758.601	0	0	30.122	718.751	5.452	4.273
169.95	783.04	825.04	0	0	38.203	776.93	5.545	4.363
169.9	869.025	892.475	0	0	48.129	834.245	5.64	4.456
169.85	966.45	960.35	0	0	60.229	889.83	5.738	4.553
169.8	827.997	1028.2	0	0	74.875	942.827	5.838	4.653
169.75	766.039	1095.52	0	0	92.465	992.359	5.941	4.756
169.7	1077.34	1161.89	0	0	113.43	1037.55	6.047	4.862
169.65	1273.36	1226.97	0	0	138.223	1077.61	6.155	4.972
169.6	1311.96	1290.44	0	0	167.31	1111.78	6.266	5.087
169.55	1412.29	1352.19	0	0	201.184	1139.42	6.38	5.204
169.5	1573.39	1412.15	0	0	240.311	1160.01	6.498	5.326
169.45	1609.05	1470.35	0	0	285.144	1173.13	6.618	5.452
169.4	1606.07	1526.95	0	0	336.093	1178.53	6.742	5.583
169.35	1541.76	1582.18	0	0	393.5	1176.09	6.87	5.718
169.3	1720.7	1636.4	0	0	457.676	1165.87	7.001	5.858
169.25	1945.53	1689.99	0	0	528.786	1148.07	7.136	6.004
169.2	1958.32	1743.35	0	0	606.888	1123.03	7.274	6.154
169.15	1714.12	1796.88	0	0	691.905	1091.26	7.417	6.31
169.1	1787.94	1850.95	0	0	783.563	1053.34	7.564	6.473
169.05	1883.85	1905.87	0	0	881.514	1010	7.715	6.642
169	1881.9	1961.83	0	0	985.126	962.006	7.871	6.818
168.95	1919.6	2018.87	0	0	1093.61	910.216	8.033	7.001
168.9	1800.35	2076.87	0	0	1205.98	855.503	8.198	7.192
168.85	2190.95	2135.55	0	0	1321.04	798.749	8.368	7.39
168.8	2513.38	2194.45	0	0	1437.51	740.797	8.544	7.599
168.75	2484.87	2252.9	0	0	1553.86	682.492	8.726	7.816
168.7	2377	2310.05	0	0	1668.49	624.605	8.913	8.044
168.65	2463.32	2364.9	0	0	1779.68	567.832	9.106	8.284
168.6	2713.09	2416.3	0	0	1885.65	512.81	9.306	8.537
168.55	2768.51	2463.06	0	0	1984.71	460.032	9.512	8.805
168.5	2362.33	2503.88	0	0	2075.12	409.946	9.725	9.09
168.45	2876.64	2537.46	0	0	2155.23	362.889	9.946	9.394
168.4	2939.26	2562.57	0	0	2223.58	319.102	10.173	9.721
168.35	3128.29	2578.08	0	0	2278.86	278.747	10.408	10.073
168.3	2947.23	2583.01	0	0	2320.03	241.87	10.652	10.459
168.25	2772.94	2576.53	0	0	2346.27	208.479	10.904	10.881
168.2	2623.76	2558.08	0	0	2357.06	178.505	11.165	11.351
168.15	2270.74	2527.32	0	0	2352.18	151.826	11.436	11.875
168.1	2164.6	2484.21	0	0	2331.75	128.284	11.717	12.467
168.05	2450.32	2428.95	0	0	2296.13	107.668	12.007	13.141
168	2305.41	2362.06	0	0	2246.07	89.764	12.308	13.918
167.95	2133.98	2284.29	0	0	2182.51	74.342	12.622	14.818
167.9	2288.67	2196.65	0	0	2106.67	61.16	12.947	15.868
167.85	2146.21	2100.38	0	0	2020.01	49.985	13.285	17.102
167.8	1801.25	1996.8	0	0	1924.02	40.578	13.637	18.56
167.75	1558.18	1887.45	0	0	1820.44	32.724	14.002	20.29
167.7	1461.14	1773.94	0	0	1711	26.214	14.384	22.348
167.65	1491.32	1657.9	0	0	1597.46	20.859	14.781	24.799
167.6	1317.2	1541.01	0	0	1481.6	16.49	15.197	27.723
167.55	1335.18	1424.79	0	0	1364.98	12.949	15.632	31.211
167.5	1123.2	1310.77	0	0	1249.21	10.099	16.089	35.364
167.45	1019.28	1200.36	0	0	1135.66	7.826	16.568	40.303
167.4	1114.89	1094.85	0	0	1025.58	6.023	17.074	46.165
167.35	1029.3	995.377	0	0	920.067	4.606	17.61	53.096
167.3	991.933	902.843	0	0	819.893	3.498	18.179	61.271
167.25	934.512	818.082	0	0	725.779	2.64	18.787	70.874
167.2	870.688	741.728	0	0	638.203	1.978	19.44	82.108
167.15	877.114	674.285	0	0	557.471	1.472	20.147	95.194
167.1	1039.89	616.107	0	0	483.741	1.089	20.917	110.361
167.05	764.528	567.385	0	0	416.958	0.8	21.762	127.864
167	810.831	528.253	0	0	357.01	0.584	22.701	147.958
166.95	644.515	498.729	0	0	303.653	0.423	23.75	170.904
166.9	559.66	478.759	0	0.001	256.555	0.305	24.934	196.964
166.85	748.367	468.226	0	0.001	215.335	0.218	26.283	226.389
166.8	725.307	466.969	0	0.003	179.53	0.156	27.835	259.447
166.75	701.886	474.792	0	0.007	148.685	0.11	29.635	296.357
166.7	650.104	491.472	0	0.015	122.322	0.078	31.736	337.324
166.65	908.925	516.771	0	0.029	99.965	0.054	34.205	382.518
166.6	838.729	550.423	0	0.059	81.157	0.037	37.121	432.048
166.55	665.456	592.193	0	0.119	65.446	0.025	40.58	486.022
166.5	698.293	641.811	0	0.232	52.427	0.018	44.696	544.438
166.45	767.173	699.014	0	0.444	41.719	0.012	49.601	607.239
166.4	815.139	763.559	0	0.83	32.978	0.008	55.45	674.295
166.35	1064.84	835.215	0	1.522	25.896	0.005	62.421	745.365
166.3	1100.51	913.866	0	2.736	20.2	0.004	70.729	820.196
166.25	1250.22	999.451	0	4.819	15.652	0.002	80.609	898.371
166.2	1313.46	1092.09	0	8.314	12.047	0.002	92.33	979.395
166.15	1114.79	1192.16	0	14.059	9.211	0.001	106.196	1062.69
166.1	1446.85	1300.39	0	23.293	6.996	0.001	122.542	1147.56
166.05	1853.67	1418.15	0	37.828	5.279	0	141.747	1233.3
166	1671.68	1547.43	0	60.199	3.956	0	164.217	1319.05
165.95	1479.78	1691.13	0	93.88	2.945	0	190.387	1403.91
165.9	1660.98	1853.32	0	143.47	2.178	0	220.732	1486.94
165.85	1969.41	2039.26	0	214.834	1.6	0	255.728	1567.09
165.8	2252.89	2255.78	0	315.287	1.168	0	295.915	1643.41
165.75	2507.72	2510.92	0.001	453.435	0.847	0	341.806	1714.83
165.7	2819.88	2813.94	0.001	639.044	0.609	0	393.928	1780.35
165.65	3410.76	3174.81	0.003	882.581	0.437	0	452.798	1838.99
165.6	3642.72	3603.41	0.006	1194.38	0.31	0	518.894	1889.83
165.55	4083.64	4109.09	0.014	1584.09	0.219	0	592.713	1932.05
165.5	4632.11	4698.63	0.028	2058.85	0.153	0	674.647	1964.94
165.45	5429.94	5375.4	0.059	2622.26	0.106	0	765.034	1987.93
165.4	6210.12	6137.85	0.12	3272.91	0.074	0	864.131	2000.62
165.35	7142.94	6977.97	0.239	4002.88	0.051	0	972.04	2002.76
165.3	7835.26	7881.53	0.465	4797.84	0.035	0	1088.87	1994.31
165.25	8683.8	8826.26	0.888	5635.42	0.024	0	1214.48	1975.46
165.2	9475.73	9783.29	1.662	6486.52	0.016	0	1348.59	1946.5
165.15	10412.7	10718.3	3.046	7316.52	0.011	0	1490.78	1907.96
165.1	11394.8	11593.5	5.472	8087.08	0.007	0	1640.39	1860.52
165.05	12221.4	12371.2	9.636	8759.93	0.005	0	1796.74	1804.93
165	12811.5	13016	16.628	9298.55	0.003	0	1958.79	1742.08
164.95	12920	13498.9	28.118	9672.46	0.002	0	2125.38	1672.92
164.9	13238.9	13799.9	46.595	9859.72	0.001	0	2295.16	1598.45
164.85	13805.6	13911.2	75.657	9849.19	0.001	0	2466.6	1519.73
164.8	13699	13837.7	120.399	9641.49	0.001	0	2638.1	1437.73
164.75	12858.9	13598.1	187.76	9248.99	0	0	2807.83	1353.5
164.7	12918.7	13223.4	286.941	8694.63	0	0	2973.87	1267.99
164.65	12150.3	12755.8	429.719	8009.65	0	0	3134.24	1182.14
164.6	12085	12245.2	630.573	7231	0	0	3286.81	1096.83
164.55	11828.5	11746.4	906.87	6397.02	0	0	3429.67	1012.81
164.5	11294.7	11315.4	1278.09	5545.78	0	0	3560.71	930.792
164.45	10708.3	11006	1765.15	4711.45	0	0	3677.99	851.404
164.4	10746.8	10866.2	2388.97	3922.41	0	0	3779.68	775.172
164.35	11085	10935.1	3168.18	3200.26	0	0	3864.1	702.548
164.3	11586.9	11240	4117.71	2558.59	0	0	3929.89	633.829
164.25	11926.2	11794.3	5244.53	2004.57	0	0	3975.88	569.288
164.2	12752.2	12595.2	6545.82	1539.04	0	0	4001.24	509.09
164.15	13633.9	13623	8006.23	1157.93	0	0	4005.51	453.32
164.1	14818.4	14840.1	9595.68	853.813	0	0	3988.64	402.006
164.05	16731.4	16193.7	11270.8	616.896	0	0	3950.91	355.066
164	17964.8	17615.2	12973	436.785	0	0	3893.01	312.409
163.95	18674.4	19025.9	14633	303.061	0	0	3815.94	273.883
163.9	20247.9	20341	16174.6	206.063	0	0	3721.02	239.296
163.85	21326.1	21475.5	17519.9	137.318	0	0	3609.86	208.436
163.8	22543.6	22352	18597.1	89.664	0	0	3484.14	181.042
163.75	23238.3	22905	19344.9	57.373	0	0	3345.82	156.87
163.7	23607.9	23088	19719.4	35.975	0	0	3196.89	135.656
163.65	23217.6	22877	19698.3	22.106	0	0	3039.42	117.138
163.6	22493.9	22272.8	19283	13.313	0	0	2875.47	101.058
163.55	21573.8	21300	18498	7.857	0	0	2707	87.16
163.5	19806	20005	17389.3	4.543	0	0	2535.98	75.204
163.45	18644.3	18451.1	16019.3	2.574	0	0	2364.29	64.968
163.4	16912.1	16712.8	14461.5	1.43	0	0	2193.62	56.239
163.35	15222.1	14869.3	12794	0.779	0	0	2025.62	48.828
163.3	13511.2	12996.1	11091.6	0.415	0	0	1861.58	42.553
163.25	11295.9	11163.2	9422.9	0.217	0	0	1702.81	37.259
163.2	9224.11	9428.07	7844.82	0.111	0	0	1550.34	32.803
163.15	7954.73	7834.29	6400.12	0.055	0	0	1405.05	29.059
163.1	6605.41	6410.78	5117.17	0.027	0	0	1267.66	25.92
163.05	5032.06	5171.01	4009.14	0.014	0	0	1138.58	23.288
163	3776.06	4117.33	3078.06	0.005	0	0	1018.18	21.079
162.95	3237.82	3241.72	2315.86	0.003	0	0	906.639	19.223
162.9	2557.89	2529.11	1707.46	0.001	0	0	803.983	17.663
162.85	1872.79	1960.27	1233.79	0.001	0	0	710.132	16.343
162.8	1307.14	1513.61	873.571	0	0	0	624.82	15.222
162.75	818.119	1168.15	606.122	0	0	0	547.766	14.265
162.7	896.148	904.159	412.125	0	0	0	478.591	13.442
162.65	316.277	704.184	274.602	0	0	0	416.853	12.728
162.6	346.009	553.517	179.326	0	0	0	362.085	12.106
162.55	439.111	440.04	114.745	0	0	0	313.74	11.554
162.5	333.997	354.328	71.95	0	0	0	271.312	11.065
162.45	262.084	289.111	44.212	0	0	0	234.275	10.624
162.4	39.414	238.955	26.622	0	0	0	202.108	10.225
162.35	13.797	199.891	15.712	0	0	0	174.319	9.86
162.3	47.148	169.016	9.085	0	0	0	150.408	9.522
162.25	97.208	144.294	5.148	0	0	0	129.936	9.21
162.2	-81.004	124.256	2.859	0	0	0	112.478	8.918
162.15	-118.771	107.851	1.556	0	0	0	97.652	8.644
162.1	-74.256	94.321	0.83	0	0	0	85.106	8.385
162.05	-105.682	83.089	0.433	0	0	0	74.516	8.139
162	-9.815	73.734	0.222	0	0	0	65.605	7.908
161.95	12.506	65.915	0.111	0	0	0	58.118	7.686
161.9	-167.812	59.367	0.054	0	0	0	51.838	7.473
161.85	-223.355	53.873	0.027	0	0	0	46.575	7.272
161.8	-49.637	49.247	0.012	0	0	0	42.157	7.077
161.75	-92.366	45.345	0.006	0	0	0	38.447	6.892
161.7	-179.149	42.039	0.003	0	0	0	35.324	6.713
161.65	-126.041	39.226	0.001	0	0	0	32.684	6.541
161.6	-25.2	36.821	0.001	0	0	0	30.444	6.376
161.55	-4.898	34.747	0	0	0	0	28.53	6.217
161.5	52.762	32.948	0	0	0	0	26.884	6.064
161.45	7.828	31.373	0	0	0	0	25.457	5.916
161.4	3.504	29.984	0	0	0	0	24.21	5.775
161.35	26.843	28.747	0	0	0	0	23.111	5.637
161.3	-99.124	27.634	0	0	0	0	22.13	5.504
161.25	-234.582	26.626	0	0	0	0	21.249	5.377
161.2	-219.211	25.703	0	0	0	0	20.45	5.253
161.15	-69.153	24.853	0	0	0	0	19.719	5.134
161.1	18.093	24.064	0	0	0	0	19.045	5.019
161.05	173.116	23.326	0	0	0	0	18.42	4.906
161	19.334	22.635	0	0	0	0	17.836	4.799
