# Supplementary material for: Gold-activated persulfate p-doping of organic semiconductors
Source: Nat Mater. 2026 Mar 17;25(8):1429–36. doi: 10.1038/s41563-026-02547-0 (PMC13421340; doi:10.1038/s41563-026-02547-0)
Supplement: Supplementary file 11 — Source data for Extended Data Fig. 5. [file 41563_2026_2547_MOESM11_ESM.xlsx]

## Sheet: Extended Figure 5a
30 nm PBTTT doped with Na2S2O8/LiTFSI
pristine			10s			20s			30s			40s
Wavelength (nm)	Nor. Abs. (arb. units)		Wavelength (nm)	Nor. Abs. (arb. units)		Wavelength (nm)	Nor. Abs. (arb. units)		Wavelength (nm)	Nor. Abs. (arb. units)		Wavelength (nm)	Nor. Abs. (arb. units)
1800	0.00129		1800	0.17295		1800	0.25051		1800	0.29211		1800	0.28409
1798	0.00365		1798	0.17537		1798	0.25068		1798	0.29436		1798	0.28586
1796	0.0032		1796	0.17542		1796	0.25053		1796	0.29455		1796	0.28541
1794	0.00459		1794	0.17424		1794	0.25075		1794	0.2917		1794	0.28257
1792	0.00349		1792	0.17481		1792	0.24992		1792	0.29262		1792	0.28304
1790	0.00379		1790	0.17483		1790	0.25021		1790	0.29284		1790	0.28383
1788	0.00385		1788	0.17522		1788	0.24946		1788	0.29137		1788	0.28198
1786	0.00248		1786	0.17273		1786	0.2479		1786	0.28903		1786	0.28147
1784	0.00288		1784	0.17158		1784	0.24776		1784	0.28821		1784	0.28114
1782	0.00284		1782	0.17214		1782	0.24613		1782	0.28992		1782	0.27963
1780	0.00424		1780	0.17037		1780	0.24716		1780	0.28788		1780	0.27912
1778	0.00196		1778	0.16861		1778	0.2459		1778	0.28661		1778	0.27815
1776	0.0062		1776	0.17108		1776	0.24712		1776	0.28643		1776	0.27854
1774	0.00299		1774	0.16913		1774	0.24297		1774	0.2844		1774	0.27642
1772	0.00263		1772	0.16805		1772	0.24287		1772	0.28397		1772	0.27546
1770	0.00221		1770	0.16601		1770	0.24168		1770	0.28299		1770	0.27352
1768	0.00267		1768	0.16808		1768	0.24309		1768	0.28464		1768	0.2753
1766	0.00222		1766	0.16713		1766	0.23992		1766	0.28268		1766	0.27283
1764	0.00174		1764	0.16698		1764	0.24123		1764	0.28294		1764	0.2724
1762	0.00142		1762	0.16411		1762	0.23934		1762	0.2818		1762	0.27007
1760	0.0024		1760	0.16326		1760	0.23869		1760	0.27935		1760	0.27083
1758	0.00268		1758	0.16366		1758	0.23799		1758	0.28182		1758	0.26991
1756	0.00211		1756	0.16444		1756	0.23917		1756	0.28083		1756	0.27101
1754	0.00231		1754	0.16312		1754	0.23726		1754	0.28028		1754	0.26908
1752	0.0012		1752	0.1622		1752	0.23819		1752	0.27832		1752	0.26804
1750	0.00271		1750	0.16286		1750	0.2373		1750	0.27843		1750	0.2689
1748	0		1748	0.16107		1748	0.23411		1748	0.27519		1748	0.26714
1746	0.00243		1746	0.15877		1746	0.23524		1746	0.27627		1746	0.26575
1744	0.000501485		1744	0.15893		1744	0.23362		1744	0.27597		1744	0.26593
1742	0.00184		1742	0.15924		1742	0.23361		1742	0.27419		1742	0.26468
1740	0.00255		1740	0.16157		1740	0.23454		1740	0.27394		1740	0.26579
1738	0.0033		1738	0.15938		1738	0.23144		1738	0.27386		1738	0.26513
1736	0.00311		1736	0.15738		1736	0.2322		1736	0.27244		1736	0.262
1734	0.00303		1734	0.15824		1734	0.23123		1734	0.27302		1734	0.2614
1732	0.00237		1732	0.15636		1732	0.22995		1732	0.27156		1732	0.26054
1730	0.00199		1730	0.15574		1730	0.23032		1730	0.27091		1730	0.26016
1728	0.0018		1728	0.15519		1728	0.22911		1728	0.27091		1728	0.261
1726	0.00115		1726	0.15397		1726	0.22917		1726	0.27097		1726	0.25906
1724	0.00158		1724	0.15457		1724	0.22832		1724	0.26993		1724	0.25803
1722	0.00216		1722	0.15496		1722	0.22696		1722	0.26723		1722	0.25602
1720	0.00309		1720	0.15518		1720	0.22835		1720	0.26939		1720	0.25971
1718	0.00412		1718	0.15396		1718	0.22748		1718	0.26852		1718	0.25794
1716	0.000929108		1716	0.1515		1716	0.22575		1716	0.26581		1716	0.25622
1714	0.00115		1714	0.15056		1714	0.22402		1714	0.26421		1714	0.25353
1712	0.000680309		1712	0.15031		1712	0.22386		1712	0.26503		1712	0.25313
1710	0.00196		1710	0.14994		1710	0.22408		1710	0.26454		1710	0.25437
1708	0.00306		1708	0.1496		1708	0.22371		1708	0.2632		1708	0.25339
1706	0.00262		1706	0.14969		1706	0.22323		1706	0.26292		1706	0.25248
1704	0.000824146		1704	0.14831		1704	0.22012		1704	0.26083		1704	0.25047
1702	0.0022		1702	0.14996		1702	0.22152		1702	0.26104		1702	0.25004
1700	0.00239		1700	0.14819		1700	0.22015		1700	0.25963		1700	0.24844
1698	0.00175		1698	0.14607		1698	0.21842		1698	0.25884		1698	0.24785
1696	0.00297		1696	0.14666		1696	0.21922		1696	0.25925		1696	0.24808
1694	0.00284		1694	0.14623		1694	0.21778		1694	0.25816		1694	0.24657
1692	0.00309		1692	0.14562		1692	0.21681		1692	0.25726		1692	0.24688
1690	0.00179		1690	0.14588		1690	0.21589		1690	0.2561		1690	0.2463
1688	0.00107		1688	0.14385		1688	0.21529		1688	0.25443		1688	0.24364
1686	0.00192		1686	0.14376		1686	0.21607		1686	0.2542		1686	0.24305
1684	0.00327		1684	0.14301		1684	0.21561		1684	0.25523		1684	0.24399
1682	0.00489		1682	0.1446		1682	0.21631		1682	0.25593		1682	0.24541
1680	0.0027		1680	0.14229		1680	0.21499		1680	0.25474		1680	0.24338
1678	0.00139		1678	0.14094		1678	0.21216		1678	0.2521		1678	0.24067
1676	0.00158		1676	0.14064		1676	0.21149		1676	0.25139		1676	0.24048
1674	0.0025		1674	0.14077		1674	0.21177		1674	0.2517		1674	0.24024
1672	0.00221		1672	0.1389		1672	0.21037		1672	0.25161		1672	0.23945
1670	0.00256		1670	0.13763		1670	0.20974		1670	0.24869		1670	0.2385
1668	0.00431		1668	0.13894		1668	0.21157		1668	0.24908		1668	0.23913
1666	0.00311		1666	0.13725		1666	0.20913		1666	0.24882		1666	0.23724
1664	0.00264		1664	0.13743		1664	0.20879		1664	0.2478		1664	0.23608
1662	0.00187		1662	0.13562		1662	0.2072		1662	0.24641		1662	0.23516
1660	0.00262		1660	0.13522		1660	0.20659		1660	0.24555		1660	0.2359
1658	0.00374		1658	0.1347		1658	0.20639		1658	0.24535		1658	0.23478
1656	0.00284		1656	0.13455		1656	0.2048		1656	0.24368		1656	0.23309
1654	0.00245		1654	0.13371		1654	0.20389		1654	0.24408		1654	0.23214
1652	0.00409		1652	0.13478		1652	0.20461		1652	0.24358		1652	0.23259
1650	0.00386		1650	0.13299		1650	0.20307		1650	0.24246		1650	0.23157
1648	0.0031		1648	0.13166		1648	0.20292		1648	0.24226		1648	0.23094
1646	0.00227		1646	0.13052		1646	0.20285		1646	0.24184		1646	0.2295
1644	0.00243		1644	0.13047		1644	0.2016		1644	0.24042		1644	0.22817
1642	0.00332		1642	0.13093		1642	0.20095		1642	0.23983		1642	0.22809
1640	0.00332		1640	0.13007		1640	0.2003		1640	0.2392		1640	0.22776
1638	0.00376		1638	0.12987		1638	0.2		1638	0.23943		1638	0.22758
1636	0.00408		1636	0.12962		1636	0.20028		1636	0.23961		1636	0.22745
1634	0.00301		1634	0.12925		1634	0.1997		1634	0.23873		1634	0.22654
1632	0.0029		1632	0.12796		1632	0.19833		1632	0.23712		1632	0.22517
1630	0.00245		1630	0.12756		1630	0.19731		1630	0.23663		1630	0.22447
1628	0.00205		1628	0.12613		1628	0.19608		1628	0.2352		1628	0.22269
1626	0.00285		1626	0.12549		1626	0.19465		1626	0.2346		1626	0.22214
1624	0.00353		1624	0.12586		1624	0.19403		1624	0.23419		1624	0.22212
1622	0.00372		1622	0.12613		1622	0.194		1622	0.23411		1622	0.22205
1620	0.00382		1620	0.12439		1620	0.19383		1620	0.23407		1620	0.22099
1618	0.00212		1618	0.12256		1618	0.19232		1618	0.23198		1618	0.21949
1616	0.00169		1616	0.12263		1616	0.19108		1616	0.23043		1616	0.21882
1614	0.000824146		1614	0.12175		1614	0.18993		1614	0.2289		1614	0.21775
1612	0.00173		1612	0.12243		1612	0.19101		1612	0.22951		1612	0.21773
1610	0.00294		1610	0.1228		1610	0.19167		1610	0.23027		1610	0.21775
1608	0.00302		1608	0.12175		1608	0.18967		1608	0.22912		1608	0.21593
1606	0.00236		1606	0.12074		1606	0.18856		1606	0.22803		1606	0.21466
1604	0.00285		1604	0.12112		1604	0.18837		1604	0.22783		1604	0.21555
1602	0.00281		1602	0.11972		1602	0.1885		1602	0.22636		1602	0.21455
1600	0.00183		1600	0.11858		1600	0.18693		1600	0.22459		1600	0.21279
1598	0.00155		1598	0.11877		1598	0.18616		1598	0.2245		1598	0.21214
1596	0.00261		1596	0.11825		1596	0.18598		1596	0.2242		1596	0.21218
1594	0.00211		1594	0.11731		1594	0.18458		1594	0.22332		1594	0.21081
1592	0.00312		1592	0.11785		1592	0.18458		1592	0.22371		1592	0.2114
1590	0.00285		1590	0.11665		1590	0.18399		1590	0.22302		1590	0.2101
1588	0.00187		1588	0.11523		1588	0.18291		1588	0.22171		1588	0.20891
1586	0.00211		1586	0.11497		1586	0.18195		1586	0.22056		1586	0.20856
1584	0.00191		1584	0.11431		1584	0.18096		1584	0.21983		1584	0.20703
1582	0.00192		1582	0.11485		1582	0.18071		1582	0.21989		1582	0.20667
1580	0.0029		1580	0.11442		1580	0.17961		1580	0.21951		1580	0.20655
1578	0.00237		1578	0.11359		1578	0.17856		1578	0.21825		1578	0.20515
1576	0.0029		1576	0.11359		1576	0.17926		1576	0.21788		1576	0.20468
1574	0.00281		1574	0.11304		1574	0.17868		1574	0.21706		1574	0.2042
1572	0.00304		1572	0.11236		1572	0.17832		1572	0.21566		1572	0.20388
1570	0.00381		1570	0.11228		1570	0.17847		1570	0.21638		1570	0.20436
1568	0.00317		1568	0.11113		1568	0.1767		1568	0.21582		1568	0.20212
1566	0.00199		1566	0.10999		1566	0.17527		1566	0.21376		1566	0.20021
1564	0.00176		1564	0.10984		1564	0.17467		1564	0.21322		1564	0.19992
1562	0.00231		1562	0.10989		1562	0.1739		1562	0.21322		1562	0.19959
1560	0.00329		1560	0.10998		1560	0.17426		1560	0.21321		1560	0.19979
1558	0.00364		1558	0.10913		1558	0.17344		1558	0.21181		1558	0.19949
1556	0.00307		1556	0.10828		1556	0.17161		1556	0.21029		1556	0.19865
1554	0.00263		1554	0.10758		1554	0.17062		1554	0.20933		1554	0.19722
1552	0.0036		1552	0.10796		1552	0.17068		1552	0.20939		1552	0.19692
1550	0.00292		1550	0.10691		1550	0.16994		1550	0.20849		1550	0.19616
1548	0.00297		1548	0.10659		1548	0.16939		1548	0.20697		1548	0.19562
1546	0.00445		1546	0.10775		1546	0.17038		1546	0.20773		1546	0.19598
1544	0.00413		1544	0.10683		1544	0.16961		1544	0.20763		1544	0.19468
1542	0.0032		1542	0.10513		1542	0.16769		1542	0.20536		1542	0.19296
1540	0.00239		1540	0.10377		1540	0.16613		1540	0.20343		1540	0.19087
1538	0.00263		1538	0.10347		1538	0.16568		1538	0.20391		1538	0.19006
1536	0.00265		1536	0.10305		1536	0.16486		1536	0.20377		1536	0.18965
1534	0.00165		1534	0.10229		1534	0.1642		1534	0.20217		1534	0.18896
1532	0.00318		1532	0.10288		1532	0.16421		1532	0.20275		1532	0.18976
1530	0.00277		1530	0.10201		1530	0.16302		1530	0.20254		1530	0.18914
1528	0.00185		1528	0.10037		1528	0.16214		1528	0.20026		1528	0.18756
1526	0.00292		1526	0.10029		1526	0.16194		1526	0.19925		1526	0.18643
1524	0.00315		1524	0.10039		1524	0.16096		1524	0.19934		1524	0.18573
1522	0.00405		1522	0.10004		1522	0.16086		1522	0.19977		1522	0.18549
1520	0.00491		1520	0.10119		1520	0.16153		1520	0.20014		1520	0.18547
1518	0.00475		1518	0.10112		1518	0.16072		1518	0.19903		1518	0.1856
1516	0.00374		1516	0.09918		1516	0.15933		1516	0.19686		1516	0.18503
1514	0.00326		1514	0.09721		1514	0.15801		1514	0.19587		1514	0.18373
1512	0.00323		1512	0.09651		1512	0.15776		1512	0.19547		1512	0.18269
1510	0.00252		1510	0.09613		1510	0.15665		1510	0.19403		1510	0.18104
1508	0.00242		1508	0.09577		1508	0.15567		1508	0.19311		1508	0.1804
1506	0.00328		1506	0.09611		1506	0.15527		1506	0.19293		1506	0.18061
1504	0.00423		1504	0.09572		1504	0.15461		1504	0.19247		1504	0.18044
1502	0.00431		1502	0.0956		1502	0.15401		1502	0.19172		1502	0.17915
1500	0.00329		1500	0.09488		1500	0.15269		1500	0.19073		1500	0.17812
1498	0.00349		1498	0.09371		1498	0.15211		1498	0.18959		1498	0.17747
1496	0.00346		1496	0.0935		1496	0.15217		1496	0.18907		1496	0.1763
1494	0.00349		1494	0.09285		1494	0.15094		1494	0.1886		1494	0.17545
1492	0.00388		1492	0.09188		1492	0.15039		1492	0.1879		1492	0.17467
1490	0.00349		1490	0.09186		1490	0.14983		1490	0.18729		1490	0.17407
1488	0.00309		1488	0.09074		1488	0.14767		1488	0.18599		1488	0.17318
1486	0.00377		1486	0.09092		1486	0.14822		1486	0.18661		1486	0.17342
1484	0.00404		1484	0.09158		1484	0.14921		1484	0.18691		1484	0.17317
1482	0.00379		1482	0.09002		1482	0.14763		1482	0.18505		1482	0.17109
1480	0.00257		1480	0.08846		1480	0.14635		1480	0.18366		1480	0.1698
1478	0.0025		1478	0.08776		1478	0.14567		1478	0.18277		1478	0.16981
1476	0.00316		1476	0.0874		1476	0.14439		1476	0.18236		1476	0.16882
1474	0.00367		1474	0.08667		1474	0.14422		1474	0.18127		1474	0.16822
1472	0.00438		1472	0.08702		1472	0.14474		1472	0.18133		1472	0.16882
1470	0.00427		1470	0.08663		1470	0.14414		1470	0.18087		1470	0.16827
1468	0.00398		1468	0.08583		1468	0.14283		1468	0.17971		1468	0.16696
1466	0.00324		1466	0.08579		1466	0.14187		1466	0.17921		1466	0.16587
1464	0.00302		1464	0.08474		1464	0.14099		1464	0.17828		1464	0.16464
1462	0.00358		1462	0.08438		1462	0.14097		1462	0.17713		1462	0.1638
1460	0.00267		1460	0.08337		1460	0.13937		1460	0.17524		1460	0.16215
1458	0.00316		1458	0.08282		1458	0.13862		1458	0.17564		1458	0.16265
1456	0.00473		1456	0.08385		1456	0.13959		1456	0.17652		1456	0.1643
1454	0.00414		1454	0.08383		1454	0.13902		1454	0.17569		1454	0.16308
1452	0.00353		1452	0.0824		1452	0.13742		1452	0.17418		1452	0.16152
1450	0.00397		1450	0.08167		1450	0.13713		1450	0.17307		1450	0.16021
1448	0.00321		1448	0.08005		1448	0.13551		1448	0.17218		1448	0.15905
1446	0.00289		1446	0.07946		1446	0.13583		1446	0.17195		1446	0.15912
1444	0.00284		1444	0.07938		1444	0.13542		1444	0.17151		1444	0.15789
1442	0.00293		1442	0.07907		1442	0.13367		1442	0.17035		1442	0.1564
1440	0.00299		1440	0.07831		1440	0.13225		1440	0.1693		1440	0.15565
1438	0.00324		1438	0.07847		1438	0.1329		1438	0.16843		1438	0.15714
1436	0.00386		1436	0.07767		1436	0.13198		1436	0.16802		1436	0.15574
1434	0.0034		1434	0.0761		1434	0.13119		1434	0.16742		1434	0.15424
1432	0.00389		1432	0.07669		1432	0.1316		1432	0.16776		1432	0.15509
1430	0.00415		1430	0.07678		1430	0.13091		1430	0.16757		1430	0.15501
1428	0.00424		1428	0.07556		1428	0.12991		1428	0.16628		1428	0.15269
1426	0.00465		1426	0.07542		1426	0.13006		1426	0.16589		1426	0.15218
1424	0.00431		1424	0.07419		1424	0.12952		1424	0.1643		1424	0.15172
1422	0.00378		1422	0.07313		1422	0.12707		1422	0.16234		1422	0.15028
1420	0.00269		1420	0.07252		1420	0.12661		1420	0.1616		1420	0.14895
1418	0.00351		1418	0.07171		1418	0.1262		1418	0.16154		1418	0.14814
1416	0.00393		1416	0.0723		1416	0.12613		1416	0.16149		1416	0.1485
1414	0.0029		1414	0.06945		1414	0.12428		1414	0.15985		1414	0.14695
1412	0.00312		1412	0.07056		1412	0.12494		1412	0.15953		1412	0.14669
1410	0.00414		1410	0.0704		1410	0.12431		1410	0.15879		1410	0.14575
1408	0.00527		1408	0.06906		1408	0.12342		1408	0.158		1408	0.14565
1406	0.00527		1406	0.06913		1406	0.12363		1406	0.15826		1406	0.14516
1404	0.00526		1404	0.06919		1404	0.12259		1404	0.15837		1404	0.145
1402	0.00514		1402	0.06777		1402	0.12173		1402	0.15722		1402	0.14303
1400	0.00438		1400	0.06801		1400	0.12182		1400	0.15617		1400	0.14196
1398	0.00477		1398	0.06647		1398	0.12121		1398	0.15482		1398	0.14161
1396	0.0044		1396	0.06499		1396	0.1195		1396	0.15451		1396	0.14122
1394	0.00439		1394	0.06494		1394	0.11888		1394	0.15407		1394	0.1406
1392	0.0039		1392	0.06387		1392	0.11786		1392	0.15323		1392	0.13938
1390	0.00425		1390	0.06408		1390	0.11793		1390	0.1522		1390	0.13923
1388	0.00338		1388	0.06352		1388	0.11738		1388	0.15082		1388	0.13825
1386	0.00312		1386	0.06304		1386	0.1167		1386	0.15101		1386	0.13722
1384	0.00318		1384	0.06248		1384	0.11646		1384	0.15077		1384	0.13588
1382	0.00338		1382	0.06186		1382	0.11581		1382	0.14985		1382	0.13618
1380	0.00259		1380	0.06191		1380	0.11515		1380	0.14932		1380	0.13511
1378	0.00288		1378	0.06056		1378	0.11451		1378	0.14719		1378	0.13266
1376	0.00455		1376	0.06082		1376	0.11379		1376	0.14807		1376	0.13427
1374	0.00397		1374	0.0606		1374	0.11303		1374	0.14574		1374	0.13309
1372	0.00457		1372	0.06051		1372	0.11167		1372	0.14652		1372	0.13302
1370	0.00448		1370	0.05966		1370	0.11156		1370	0.14548		1370	0.13204
1368	0.00393		1368	0.0581		1368	0.11062		1368	0.1453		1368	0.13179
1366	0.00473		1366	0.05849		1366	0.11125		1366	0.14442		1366	0.13223
1364	0.00513		1364	0.05955		1364	0.11072		1364	0.14435		1364	0.13069
1362	0.00552		1362	0.0587		1362	0.10992		1362	0.14308		1362	0.1302
1360	0.00532		1360	0.05682		1360	0.10903		1360	0.14268		1360	0.12816
1358	0.00381		1358	0.05527		1358	0.10736		1358	0.14118		1358	0.1269
1356	0.00411		1356	0.05553		1356	0.10678		1356	0.14127		1356	0.12623
1354	0.00543		1354	0.05674		1354	0.10843		1354	0.14191		1354	0.1276
1352	0.00511		1352	0.0566		1352	0.10671		1352	0.1402		1352	0.12644
1350	0.0053		1350	0.05604		1350	0.10474		1350	0.13975		1350	0.12628
1348	0.00639		1348	0.05783		1348	0.10691		1348	0.14084		1348	0.12703
1346	0.005		1346	0.05543		1346	0.10502		1346	0.13989		1346	0.1265
1344	0.00454		1344	0.05469		1344	0.10349		1344	0.1377		1344	0.12482
1342	0.00517		1342	0.05534		1342	0.10306		1342	0.13658		1342	0.12525
1340	0.00382		1340	0.05451		1340	0.10238		1340	0.13568		1340	0.12278
1338	0.00409		1338	0.05453		1338	0.10191		1338	0.13542		1338	0.12302
1336	0.00552		1336	0.05417		1336	0.10182		1336	0.13588		1336	0.12347
1334	0.00508		1334	0.05519		1334	0.10129		1334	0.13561		1334	0.12341
1332	0.00487		1332	0.05391		1332	0.10103		1332	0.13395		1332	0.12188
1330	0.00378		1330	0.05125		1330	0.09654		1330	0.13281		1330	0.12055
1328	0.00394		1328	0.05131		1328	0.09762		1328	0.13237		1328	0.12017
1326	0.00552		1326	0.05148		1326	0.0983		1326	0.13352		1326	0.12057
1324	0.00565		1324	0.05173		1324	0.09903		1324	0.13196		1324	0.11933
1322	0.00559		1322	0.05178		1322	0.09818		1322	0.13179		1322	0.11929
1320	0.00574		1320	0.0507		1320	0.09725		1320	0.13178		1320	0.11899
1318	0.00568		1318	0.04956		1318	0.09706		1318	0.13159		1318	0.11865
1316	0.00638		1316	0.0499		1316	0.09684		1316	0.13048		1316	0.11837
1314	0.00626		1314	0.04893		1314	0.09572		1314	0.13		1314	0.11706
1312	0.00511		1312	0.04848		1312	0.09423		1312	0.12784		1312	0.11634
1310	0.00692		1310	0.04989		1310	0.09506		1310	0.12911		1310	0.11581
1308	0.00524		1308	0.04818		1308	0.09414		1308	0.12735		1308	0.11494
1306	0.00569		1306	0.04796		1306	0.09403		1306	0.12686		1306	0.1149
1304	0.00617		1304	0.04701		1304	0.09243		1304	0.12626		1304	0.11334
1302	0.00547		1302	0.04549		1302	0.09143		1302	0.12457		1302	0.1125
1300	0.00528		1300	0.04813		1300	0.09301		1300	0.12622		1300	0.11303
1298	0.00608		1298	0.04592		1298	0.09147		1298	0.12345		1298	0.11157
1296	0.00528		1296	0.04512		1296	0.08995		1296	0.12243		1296	0.1108
1294	0.00506		1294	0.04473		1294	0.08959		1294	0.12236		1294	0.11084
1292	0.00554		1292	0.0454		1292	0.09007		1292	0.123		1292	0.11124
1290	0.00564		1290	0.04473		1290	0.08962		1290	0.12322		1290	0.10981
1288	0.00611		1288	0.04495		1288	0.08892		1288	0.1217		1288	0.11002
1286	0.00549		1286	0.04363		1286	0.08884		1286	0.1223		1286	0.10947
1284	0.00604		1284	0.04374		1284	0.08797		1284	0.12141		1284	0.10924
1282	0.00579		1282	0.0443		1282	0.08778		1282	0.12014		1282	0.10745
1280	0.00598		1280	0.04372		1280	0.08766		1280	0.12085		1280	0.10795
1278	0.00667		1278	0.0428		1278	0.08724		1278	0.1194		1278	0.10824
1276	0.00598		1276	0.04099		1276	0.08569		1276	0.11851		1276	0.10699
1274	0.00677		1274	0.04109		1274	0.08611		1274	0.11821		1274	0.10615
1272	0.00413		1272	0.03963		1272	0.08347		1272	0.11691		1272	0.10493
1270	0.00718		1270	0.0428		1270	0.0855		1270	0.11759		1270	0.10665
1268	0.00588		1268	0.04057		1268	0.08328		1268	0.11705		1268	0.10416
1266	0.00691		1266	0.04043		1266	0.08268		1266	0.1163		1266	0.10325
1264	0.00598		1264	0.03803		1264	0.08276		1264	0.115		1264	0.10203
1262	0.00682		1262	0.04011		1262	0.08251		1262	0.11572		1262	0.10326
1260	0.00613		1260	0.03913		1260	0.08181		1260	0.11595		1260	0.1023
1258	0.00768		1258	0.03945		1258	0.08265		1258	0.11508		1258	0.10226
1256	0.00669		1256	0.03908		1256	0.08118		1256	0.11402		1256	0.10104
1254	0.00812		1254	0.03938		1254	0.08167		1254	0.11545		1254	0.1024
1252	0.0058		1252	0.03816		1252	0.07971		1252	0.1128		1252	0.09986
1250	0.00848		1250	0.03929		1250	0.0821		1250	0.11345		1250	0.10166
1248	0.0062		1248	0.037		1248	0.07874		1248	0.11109		1248	0.09953
1246	0.00655		1246	0.03733		1246	0.07932		1246	0.11211		1246	0.09965
1244	0.00606		1244	0.03675		1244	0.07885		1244	0.11127		1244	0.0991
1242	0.00613		1242	0.03682		1242	0.07779		1242	0.10931		1242	0.09881
1240	0.00607		1240	0.03544		1240	0.07825		1240	0.1101		1240	0.09716
1238	0.00692		1238	0.03601		1238	0.07788		1238	0.11097		1238	0.09867
1236	0.0072		1236	0.03672		1236	0.07841		1236	0.11025		1236	0.09826
1234	0.00605		1234	0.03368		1234	0.07658		1234	0.10819		1234	0.09646
1232	0.00773		1232	0.03443		1232	0.07588		1232	0.10909		1232	0.0962
1230	0.00673		1230	0.03378		1230	0.07647		1230	0.10791		1230	0.09508
1228	0.00533		1228	0.03318		1228	0.07552		1228	0.10642		1228	0.09321
1226	0.00753		1226	0.03349		1226	0.07613		1226	0.10885		1226	0.09437
1224	0.00735		1224	0.03354		1224	0.07527		1224	0.10769		1224	0.09521
1222	0.00767		1222	0.03401		1222	0.07518		1222	0.10633		1222	0.09375
1220	0.00706		1220	0.03398		1220	0.07518		1220	0.10652		1220	0.09442
1218	0.00583		1218	0.03256		1218	0.07286		1218	0.10574		1218	0.09232
1216	0.00596		1216	0.0311		1216	0.07377		1216	0.1047		1216	0.09207
1214	0.00659		1214	0.03114		1214	0.07243		1214	0.10416		1214	0.091
1212	0.00644		1212	0.03112		1212	0.07422		1212	0.10337		1212	0.0917
1210	0.00692		1210	0.03184		1210	0.07261		1210	0.10311		1210	0.09242
1208	0.00603		1208	0.03143		1208	0.07218		1208	0.10357		1208	0.09069
1206	0.00694		1206	0.03126		1206	0.07269		1206	0.10299		1206	0.092
1204	0.0068		1204	0.03061		1204	0.07121		1204	0.10217		1204	0.08957
1202	0.00749		1202	0.03061		1202	0.07218		1202	0.10281		1202	0.09078
1200	0.00629		1200	0.02957		1200	0.07123		1200	0.10168		1200	0.08922
1198	0.00713		1198	0.03049		1198	0.07047		1198	0.10142		1198	0.08901
1196	0.00665		1196	0.03016		1196	0.06977		1196	0.10189		1196	0.08935
1194	0.00839		1194	0.03061		1194	0.07101		1194	0.10175		1194	0.08977
1192	0.00634		1192	0.02976		1192	0.06971		1192	0.10022		1192	0.08834
1190	0.00864		1190	0.02987		1190	0.06903		1190	0.09977		1190	0.08745
1188	0.00798		1188	0.02974		1188	0.06849		1188	0.09953		1188	0.08757
1186	0.00763		1186	0.02818		1186	0.0675		1186	0.09772		1186	0.08585
1184	0.00862		1184	0.02877		1184	0.06839		1184	0.09891		1184	0.08678
1182	0.00757		1182	0.02739		1182	0.0668		1182	0.09869		1182	0.08522
1180	0.00851		1180	0.02856		1180	0.06877		1180	0.09897		1180	0.08661
1178	0.00816		1178	0.02793		1178	0.06748		1178	0.09796		1178	0.08555
1176	0.00824		1176	0.02843		1176	0.06757		1176	0.09767		1176	0.08526
1174	0.00777		1174	0.02892		1174	0.06736		1174	0.09869		1174	0.08608
1172	0.00733		1172	0.02862		1172	0.06726		1172	0.09726		1172	0.08499
1170	0.00926		1170	0.02915		1170	0.06812		1170	0.09842		1170	0.08462
1168	0.00879		1168	0.02901		1168	0.06758		1168	0.09805		1168	0.08538
1166	0.00708		1166	0.02708		1166	0.06654		1166	0.09644		1166	0.08501
1164	0.00847		1164	0.02783		1164	0.0666		1164	0.09725		1164	0.08536
1162	0.00894		1162	0.02909		1162	0.06868		1162	0.09777		1162	0.08643
1160	0.00863		1160	0.02743		1160	0.06788		1160	0.098		1160	0.08588
1158	0.00777		1158	0.02688		1158	0.06638		1158	0.09673		1158	0.08429
1156	0.00781		1156	0.0277		1156	0.0663		1156	0.09629		1156	0.0844
1154	0.00858		1154	0.02739		1154	0.06682		1154	0.09666		1154	0.08481
1152	0.00878		1152	0.02862		1152	0.06792		1152	0.09706		1152	0.08503
1150	0.00911		1150	0.0286		1150	0.06812		1150	0.09809		1150	0.08526
1148	0.00805		1148	0.02815		1148	0.0682		1148	0.09869		1148	0.0851
1146	0.00846		1146	0.02805		1146	0.06768		1146	0.09815		1146	0.08571
1144	0.00972		1144	0.02856		1144	0.06804		1144	0.09895		1144	0.086
1142	0.00768		1142	0.02786		1142	0.06773		1142	0.09811		1142	0.08576
1140	0.00765		1140	0.02789		1140	0.06726		1140	0.09756		1140	0.08585
1138	0.00924		1138	0.02862		1138	0.06837		1138	0.09904		1138	0.08654
1136	0.00843		1136	0.0287		1136	0.06898		1136	0.09942		1136	0.08698
1134	0.00902		1134	0.0294		1134	0.06931		1134	0.09953		1134	0.08811
1132	0.009		1132	0.02952		1132	0.06943		1132	0.10049		1132	0.08891
1130	0.00875		1130	0.02979		1130	0.06943		1130	0.1		1130	0.0884
1128	0.00918		1128	0.02981		1128	0.06993		1128	0.10086		1128	0.08846
1126	0.01028		1126	0.03005		1126	0.07098		1126	0.10191		1126	0.08993
1124	0.00896		1124	0.03001		1124	0.07131		1124	0.10202		1124	0.08936
1122	0.00849		1122	0.03073		1122	0.07142		1122	0.10267		1122	0.08991
1120	0.00917		1120	0.03147		1120	0.07235		1120	0.10419		1120	0.09074
1118	0.00958		1118	0.03157		1118	0.07293		1118	0.10472		1118	0.09059
1116	0.00847		1116	0.03062		1116	0.07177		1116	0.10375		1116	0.08995
1114	0.00922		1114	0.03168		1114	0.07347		1114	0.10542		1114	0.09128
1112	0.01044		1112	0.03361		1112	0.07542		1112	0.10547		1112	0.09371
1110	0.00964		1110	0.03356		1110	0.074		1110	0.10615		1110	0.09387
1108	0.00942		1108	0.03368		1108	0.07497		1108	0.10668		1108	0.09451
1106	0.01053		1106	0.03412		1106	0.07697		1106	0.10838		1106	0.09594
1104	0.01075		1104	0.03529		1104	0.07764		1104	0.1092		1104	0.09717
1102	0.00911		1102	0.03487		1102	0.07741		1102	0.10984		1102	0.09699
1100	0.00894		1100	0.03471		1100	0.07842		1100	0.11039		1100	0.09816
1098	0.00987		1098	0.03594		1098	0.07922		1098	0.11165		1098	0.09984
1096	0.00936		1096	0.03649		1096	0.08024		1096	0.11259		1096	0.10076
1094	0.00991		1094	0.038		1094	0.081		1094	0.11403		1094	0.10236
1092	0.00847		1092	0.03661		1092	0.07991		1092	0.11413		1092	0.10154
1090	0.00858		1090	0.03776		1090	0.08178		1090	0.11509		1090	0.10264
1088	0.00963		1088	0.04002		1088	0.08355		1088	0.11741		1088	0.10452
1086	0.01018		1086	0.0405		1086	0.08532		1086	0.11835		1086	0.10591
1084	0.00922		1084	0.04003		1084	0.08536		1084	0.11892		1084	0.10722
1082	0.00921		1082	0.04109		1082	0.08729		1082	0.12056		1082	0.10875
1080	0.00889		1080	0.04264		1080	0.08844		1080	0.12283		1080	0.11071
1078	0.00918		1078	0.04345		1078	0.09033		1078	0.12468		1078	0.11179
1076	0.009		1076	0.04379		1076	0.09076		1076	0.1258		1076	0.11286
1074	0.00989		1074	0.04439		1074	0.09188		1074	0.12679		1074	0.1149
1072	0.01112		1072	0.04699		1072	0.09499		1072	0.1288		1072	0.11679
1070	0.01067		1070	0.04824		1070	0.09587		1070	0.13038		1070	0.11921
1068	0.0102		1068	0.04957		1068	0.097		1068	0.13245		1068	0.12205
1066	0.00966		1066	0.05003		1066	0.09893		1066	0.13378		1066	0.12351
1064	0.0099		1064	0.05125		1064	0.10005		1064	0.13554		1064	0.12524
1062	0.00942		1062	0.0518		1062	0.10244		1062	0.13713		1062	0.12606
1060	0.00996		1060	0.05309		1060	0.10429		1060	0.13952		1060	0.1274
1058	0.01084		1058	0.05499		1058	0.106		1058	0.14183		1058	0.12968
1056	0.0108		1056	0.05635		1056	0.10826		1056	0.14399		1056	0.13274
1054	0.01008		1054	0.05726		1054	0.1096		1054	0.14559		1054	0.13541
1052	0.0102		1052	0.05906		1052	0.11264		1052	0.14889		1052	0.13765
1050	0.01014		1050	0.06068		1050	0.11451		1050	0.15107		1050	0.139
1048	0.0097		1048	0.06275		1048	0.11569		1048	0.15253		1048	0.14168
1046	0.01073		1046	0.06338		1046	0.11824		1046	0.15543		1046	0.14444
1044	0.01038		1044	0.0639		1044	0.12004		1044	0.15718		1044	0.14575
1042	0.01		1042	0.06552		1042	0.12152		1042	0.15899		1042	0.1474
1040	0.0106		1040	0.06811		1040	0.12453		1040	0.16204		1040	0.15018
1038	0.0102		1038	0.07026		1038	0.1279		1038	0.16453		1038	0.15309
1036	0.01102		1036	0.07315		1036	0.13092		1036	0.16881		1036	0.15715
1034	0.01097		1034	0.07454		1034	0.13268		1034	0.1713		1034	0.15933
1032	0.01041		1032	0.07588		1032	0.13508		1032	0.17333		1032	0.16131
1030	0.01017		1030	0.078		1030	0.13835		1030	0.17755		1030	0.165
1028	0.01098		1028	0.08015		1028	0.14172		1028	0.18079		1028	0.1685
1026	0.01088		1026	0.08204		1026	0.14401		1026	0.18251		1026	0.17113
1024	0.01102		1024	0.08522		1024	0.14631		1024	0.18604		1024	0.17349
1022	0.01119		1022	0.08719		1022	0.14963		1022	0.1891		1022	0.17588
1020	0.01128		1020	0.08839		1020	0.15248		1020	0.19153		1020	0.17875
1018	0.01105		1018	0.09047		1018	0.15453		1018	0.19459		1018	0.18176
1016	0.01069		1016	0.09217		1016	0.15793		1016	0.19739		1016	0.18546
1014	0.01119		1014	0.09451		1014	0.16098		1014	0.20077		1014	0.18886
1012	0.01136		1012	0.09745		1012	0.1637		1012	0.20381		1012	0.19248
1010	0.01134		1010	0.0997		1010	0.16727		1010	0.20772		1010	0.19606
1008	0.01206		1008	0.10308		1008	0.17094		1008	0.21208		1008	0.20013
1006	0.01209		1006	0.10484		1006	0.17428		1006	0.21521		1006	0.20319
1004	0.01254		1004	0.10708		1004	0.17792		1004	0.219		1004	0.20654
1002	0.01312		1002	0.10998		1002	0.18139		1002	0.22253		1002	0.21047
1000	0.01263		1000	0.11204		1000	0.18403		1000	0.22578		1000	0.21361
998	0.0117		998	0.11527		998	0.18676		998	0.22861		998	0.21573
996	0.01178		996	0.11801		996	0.19047		996	0.23262		996	0.21894
994	0.01192		994	0.11998		994	0.19387		994	0.23604		994	0.22294
992	0.01207		992	0.12228		992	0.1974		992	0.23834		992	0.22562
990	0.01157		990	0.12465		990	0.20077		990	0.24244		990	0.22854
988	0.01162		988	0.12835		988	0.20421		988	0.24619		988	0.23277
986	0.01241		986	0.1312		986	0.20851		986	0.24974		986	0.23683
984	0.01248		984	0.13327		984	0.21224		984	0.25394		984	0.24003
982	0.01251		982	0.13622		982	0.21589		982	0.25811		982	0.24436
980	0.01183		980	0.13905		980	0.21922		980	0.26111		980	0.24815
978	0.01242		978	0.14191		978	0.22273		978	0.26458		978	0.25155
976	0.01297		976	0.14505		976	0.22646		976	0.26761		976	0.25531
974	0.01249		974	0.14676		974	0.22928		974	0.27005		974	0.25816
972	0.01228		972	0.14922		972	0.23346		972	0.27446		972	0.26167
970	0.01256		970	0.15245		970	0.23799		970	0.27868		970	0.2648
968	0.01366		968	0.15544		968	0.24192		968	0.28213		968	0.26813
966	0.01356		966	0.15828		966	0.24515		966	0.28538		966	0.27115
964	0.01361		964	0.16137		964	0.25008		964	0.28989		964	0.27587
962	0.01375		962	0.16369		962	0.25408		962	0.2936		962	0.27972
960	0.01382		960	0.16679		960	0.25716		960	0.29584		960	0.28252
958	0.01363		958	0.16974		958	0.26042		958	0.29943		958	0.28512
956	0.01357		956	0.17251		956	0.26402		956	0.30263		956	0.28823
954	0.01383		954	0.17569		954	0.26722		954	0.30543		954	0.29163
952	0.01368		952	0.17807		952	0.2706		952	0.30955		952	0.29505
950	0.01386		950	0.18066		950	0.27411		950	0.3124		950	0.2975
948	0.01485		948	0.18428		948	0.27774		948	0.315		948	0.30025
946	0.01472		946	0.18706		946	0.28094		946	0.31777		946	0.30241
944	0.01394		944	0.18913		944	0.28408		944	0.32078		944	0.30527
942	0.0142		942	0.19252		942	0.2885		942	0.32399		942	0.30926
940	0.01538		940	0.19519		940	0.29253		940	0.3272		940	0.31214
938	0.01455		938	0.19788		938	0.29543		938	0.32926		938	0.31489
936	0.01498		936	0.20144		936	0.29877		936	0.33197		936	0.31749
934	0.01686		934	0.20513		934	0.30303		934	0.33628		934	0.32117
932	0.01715		932	0.20842		932	0.30695		932	0.33921		932	0.32391
930	0.0158		930	0.21111		930	0.30877		930	0.34028		930	0.32544
928	0.01501		928	0.21269		928	0.31035		928	0.34166		928	0.32746
926	0.01461		926	0.21417		926	0.31326		926	0.34371		926	0.32939
924	0.01539		924	0.21767		924	0.31614		924	0.3471		924	0.33186
922	0.01532		922	0.22118		922	0.31951		922	0.34929		922	0.33432
920	0.01545		920	0.22374		920	0.32218		920	0.35119		920	0.33669
918	0.01582		918	0.22608		918	0.32534		918	0.35378		918	0.33875
916	0.01543		916	0.22839		916	0.32787		916	0.35605		916	0.34036
914	0.01653		914	0.23262		914	0.33038		914	0.35857		914	0.34408
912	0.01634		912	0.23511		912	0.33332		912	0.3592		912	0.34598
910	0.01652		910	0.23811		910	0.33661		910	0.36178		910	0.34791
908	0.01771		908	0.24082		908	0.33936		908	0.36452		908	0.35011
906	0.01698		906	0.24317		906	0.34151		906	0.36536		906	0.35098
904	0.0155		904	0.24615		904	0.34326		904	0.36735		904	0.35317
902	0.01829		902	0.24889		902	0.34606		902	0.37081		902	0.35524
900	0.01699		900	0.25067		900	0.34832		900	0.37119		900	0.35461
898	0.01774		898	0.25464		898	0.35126		898	0.37349		898	0.35847
896	0.01768		896	0.25679		896	0.35254		896	0.37503		896	0.36088
894	0.01928		894	0.26023		894	0.3557		894	0.37789		894	0.36279
892	0.01847		892	0.2635		892	0.35918		892	0.37821		892	0.36258
890	0.01792		890	0.26507		890	0.35862		890	0.38101		890	0.36484
888	0.01764		888	0.26761		888	0.35843		888	0.38174		888	0.36492
886	0.01967		886	0.26984		886	0.36094		886	0.3845		886	0.36472
884	0.01897		884	0.27256		884	0.36389		884	0.3828		884	0.36717
882	0.01897		882	0.27265		882	0.36477		882	0.38241		882	0.36712
880	0.02055		880	0.27529		880	0.36632		880	0.38524		880	0.3693
878	0.01906		878	0.27733		878	0.36757		878	0.38587		878	0.36989
876	0.01951		876	0.28256		876	0.37161		876	0.38978		876	0.37175
874	0.01904		874	0.28074		874	0.37059		874	0.38846		874	0.36976
872	0.02029		872	0.28336		872	0.37284		872	0.3876		872	0.37153
870	0.01987		870	0.28603		870	0.37351		870	0.3881		870	0.37124
868	0.01981		868	0.29029		868	0.37476		868	0.38817		868	0.37004
866	0.01828		866	0.29091		866	0.37059		866	0.38946		866	0.37088
864	0.01882		864	0.28994		864	0.37224		864	0.38819		864	0.37482
862	0.01775		862	0.28807		862	0.37232		862	0.38808		862	0.37288
860	0.03538		860	0.29373		860	0.36538		860	0.40152		860	0.39578
858	0.02477		858	0.28314		858	0.33778		858	0.37253		858	0.36288
856	0.03051		856	0.29198		856	0.35056		856	0.37996		856	0.3558
854	0.02878		854	0.28529		854	0.35845		854	0.3788		854	0.35372
852	0.02252		852	0.28413		852	0.36798		852	0.37874		852	0.34919
850	0.02579		850	0.26837		850	0.34803		850	0.37136		850	0.35672
848	0.03285		848	0.27756		848	0.34855		848	0.36345		848	0.35572
846	0.02513		846	0.28538		846	0.3484		846	0.36876		846	0.34269
844	0.02272		844	0.2992		844	0.36113		844	0.37039		844	0.3569
842	0.02941		842	0.29714		842	0.36311		842	0.37573		842	0.36533
840	0.03577		840	0.30067		840	0.36801		840	0.38606		840	0.36628
838	0.02875		838	0.29587		838	0.36191		838	0.37868		838	0.36355
836	0.02812		836	0.30552		836	0.36656		836	0.3774		836	0.36536
834	0.03262		834	0.30674		834	0.36645		834	0.38139		834	0.36619
832	0.02858		832	0.30752		832	0.36919		832	0.37943		832	0.36802
830	0.03012		830	0.31742		830	0.37227		830	0.37923		830	0.37046
828	0.02827		828	0.31447		828	0.37006		828	0.3803		828	0.36869
826	0.03007		826	0.31745		826	0.37399		826	0.37669		826	0.36706
824	0.0317		824	0.31753		824	0.37491		824	0.38078		824	0.37104
822	0.03167		822	0.32103		822	0.37573		822	0.38135		822	0.37155
820	0.03252		820	0.31797		820	0.37451		820	0.37868		820	0.36757
818	0.0356		818	0.32282		818	0.3791		818	0.38457		818	0.37277
816	0.03093		816	0.32255		816	0.37701		816	0.37981		816	0.36701
814	0.02846		814	0.32609		814	0.37934		814	0.38293		814	0.36986
812	0.02786		812	0.32753		812	0.37665		812	0.37606		812	0.36912
810	0.03062		810	0.33167		810	0.37554		810	0.3846		810	0.37331
808	0.03037		808	0.33192		808	0.38261		808	0.38626		808	0.37027
806	0.03417		806	0.336		806	0.37941		806	0.38252		806	0.37271
804	0.03169		804	0.33462		804	0.37471		804	0.37908		804	0.36722
802	0.03455		802	0.33682		802	0.37751		802	0.37909		802	0.36969
800	0.03717		800	0.33321		800	0.37651		800	0.37865		800	0.36451
798	0.03321		798	0.33167		798	0.37721		798	0.37699		798	0.36465
796	0.03229		796	0.33126		796	0.37189		796	0.37582		796	0.36234
794	0.03294		794	0.32934		794	0.37226		794	0.37507		794	0.36093
792	0.03726		792	0.33413		792	0.36837		792	0.37459		792	0.35812
790	0.03655		790	0.33387		790	0.37453		790	0.37456		790	0.35898
788	0.03424		788	0.33048		788	0.37106		788	0.37059		788	0.35826
786	0.03716		786	0.33284		786	0.36482		786	0.36551		786	0.35614
784	0.03526		784	0.33286		784	0.36387		784	0.36374		784	0.35278
782	0.03907		782	0.33231		782	0.36351		782	0.36195		782	0.35155
780	0.03755		780	0.32978		780	0.36589		780	0.36053		780	0.35324
778	0.04013		778	0.33333		778	0.3621		778	0.36122		778	0.34953
776	0.03762		776	0.33332		776	0.36175		776	0.35851		776	0.3485
774	0.03669		774	0.33034		774	0.3578		774	0.35644		774	0.34555
772	0.03547		772	0.32929		772	0.35904		772	0.35746		772	0.34415
770	0.03859		770	0.33007		770	0.35723		770	0.35619		770	0.34575
768	0.0435		768	0.33335		768	0.35861		768	0.35443		768	0.34422
766	0.04294		766	0.32869		766	0.3565		766	0.35331		766	0.34094
764	0.04295		764	0.32675		764	0.35357		764	0.34817		764	0.33242
762	0.03962		762	0.32459		762	0.34762		762	0.34527		762	0.33488
760	0.04187		760	0.32512		760	0.3461		760	0.34443		760	0.33257
758	0.04249		758	0.32746		758	0.34511		758	0.34577		758	0.3305
756	0.04075		756	0.32251		756	0.34415		756	0.33987		756	0.32813
754	0.04387		754	0.32477		754	0.34181		754	0.33733		754	0.33175
752	0.04228		752	0.32304		752	0.34045		752	0.33786		752	0.32529
750	0.04782		750	0.32406		750	0.33991		750	0.3372		750	0.32581
748	0.04624		748	0.32491		748	0.33962		748	0.33422		748	0.3221
746	0.04347		746	0.32175		746	0.33674		746	0.33053		746	0.31931
744	0.04336		744	0.31926		744	0.33135		744	0.32735		744	0.31689
742	0.04659		742	0.32093		742	0.33215		742	0.32815		742	0.31793
740	0.04624		740	0.31901		740	0.32955		740	0.32363		740	0.31205
738	0.04683		738	0.31691		738	0.3281		738	0.32562		738	0.31053
736	0.04651		736	0.3134		736	0.32706		736	0.31957		736	0.30475
734	0.05095		734	0.31552		734	0.32445		734	0.31816		734	0.30666
732	0.04745		732	0.31127		732	0.32166		732	0.31708		732	0.30128
730	0.05116		730	0.31312		730	0.32198		730	0.31679		730	0.3039
728	0.05175		728	0.31223		728	0.32156		728	0.31308		728	0.30006
726	0.05159		726	0.31099		726	0.31994		726	0.30921		726	0.29934
724	0.05379		724	0.30947		724	0.31681		724	0.30965		724	0.29895
722	0.05369		722	0.30767		722	0.3133		722	0.30773		722	0.29496
720	0.05271		720	0.3077		720	0.31061		720	0.30234		720	0.28945
718	0.0563		718	0.30706		718	0.31147		718	0.30709		718	0.29246
716	0.05657		716	0.30756		716	0.31109		716	0.30369		716	0.28951
714	0.05643		714	0.30178		714	0.30559		714	0.29665		714	0.28492
712	0.06029		712	0.30345		712	0.30783		712	0.29654		712	0.28701
710	0.06079		710	0.30067		710	0.30464		710	0.29545		710	0.28448
708	0.05965		708	0.29809		708	0.29948		708	0.29274		708	0.28044
706	0.06159		706	0.30002		706	0.30077		706	0.29258		706	0.27972
704	0.05936		704	0.29792		704	0.29597		704	0.2865		704	0.27352
702	0.06504		702	0.29831		702	0.29723		702	0.28796		702	0.27497
700	0.06315		700	0.29069		700	0.28977		700	0.2808		700	0.26928
698	0.06755		698	0.29337		698	0.291		698	0.28068		698	0.2695
696	0.06859		696	0.29253		696	0.28804		696	0.28049		696	0.26661
694	0.07079		694	0.29157		694	0.28732		694	0.27802		694	0.26555
692	0.07127		692	0.28984		692	0.28398		692	0.27612		692	0.26332
690	0.07333		690	0.28848		690	0.28367		690	0.27275		690	0.26121
688	0.07649		688	0.28508		688	0.27983		688	0.27129		688	0.25793
686	0.07818		686	0.2831		686	0.27869		686	0.26943		686	0.25484
684	0.08066		684	0.28144		684	0.27464		684	0.26603		684	0.25306
682	0.08326		682	0.28241		682	0.27376		682	0.26477		682	0.25209
680	0.08459		680	0.28102		680	0.27056		680	0.2634		680	0.25035
678	0.09008		678	0.27985		678	0.26996		678	0.25902		678	0.24929
676	0.09394		676	0.27912		676	0.26888		676	0.25912		676	0.24801
674	0.09595		674	0.27871		674	0.26592		674	0.2559		674	0.24313
672	0.09899		672	0.27668		672	0.26359		672	0.25254		672	0.24117
670	0.10648		670	0.27856		670	0.26495		670	0.25316		670	0.24049
668	0.11057		668	0.27574		668	0.26158		668	0.25023		668	0.23688
666	0.11514		666	0.27527		666	0.25935		666	0.24684		666	0.23565
664	0.12382		664	0.27535		664	0.25877		664	0.24655		664	0.2344
662	0.12892		662	0.27347		662	0.25638		662	0.245		662	0.2329
660	0.13596		660	0.27507		660	0.25426		660	0.24184		660	0.23122
658	0.14604		658	0.27325		658	0.25273		658	0.23945		658	0.22888
656	0.15524		656	0.27489		656	0.25164		656	0.23797		656	0.22679
654	0.16418		654	0.27448		654	0.24931		654	0.23675		654	0.22504
652	0.17638		652	0.2739		652	0.24916		652	0.23441		652	0.22412
650	0.18803		650	0.27399		650	0.24619		650	0.23257		650	0.21968
648	0.20265		648	0.2756		648	0.24473		648	0.2309		648	0.21961
646	0.21826		646	0.27498		646	0.24337		646	0.22993		646	0.21706
644	0.23394		644	0.27439		644	0.24129		644	0.22732		644	0.21463
642	0.25283		642	0.27724		642	0.24074		642	0.22612		642	0.21348
640	0.27483		640	0.27812		640	0.24069		640	0.22621		640	0.21285
638	0.29489		638	0.2786		638	0.23975		638	0.22345		638	0.21047
636	0.31904		636	0.27985		636	0.23686		636	0.22042		636	0.20853
634	0.34424		634	0.28194		634	0.2378		634	0.22038		634	0.2079
632	0.37143		632	0.28365		632	0.23619		632	0.21851		632	0.20479
630	0.40014		630	0.28439		630	0.2336		630	0.21683		630	0.20413
628	0.43076		628	0.28678		628	0.23167		628	0.21417		628	0.20254
626	0.46144		626	0.29059		626	0.23343		626	0.21503		626	0.20164
624	0.48345		624	0.2927		624	0.2329		624	0.21296		624	0.20112
622	0.53336		622	0.29602		622	0.23145		622	0.2101		622	0.19825
620	0.56854		620	0.29802		620	0.23011		620	0.20879		620	0.19646
618	0.60298		618	0.30106		618	0.22981		618	0.20772		618	0.19502
616	0.63828		616	0.30398		616	0.22867		616	0.20571		616	0.19374
614	0.67206		614	0.30726		614	0.22806		614	0.20498		614	0.19231
612	0.704		612	0.31017		612	0.22723		612	0.20273		612	0.19068
610	0.73562		610	0.31426		610	0.22683		610	0.20169		610	0.18898
608	0.76302		608	0.31908		608	0.22657		608	0.20233		608	0.18887
606	0.78844		606	0.32219		606	0.22693		606	0.20007		606	0.18762
604	0.81047		604	0.32556		604	0.22691		604	0.19891		604	0.18657
602	0.82884		602	0.32849		602	0.22673		602	0.19712		602	0.18524
600	0.84619		600	0.33262		600	0.22608		600	0.19709		600	0.18413
598	0.86055		598	0.33659		598	0.22695		598	0.19598		598	0.18337
596	0.8725		596	0.34014		596	0.22624		596	0.19469		596	0.18301
594	0.88286		594	0.34272		594	0.22697		594	0.19435		594	0.18196
592	0.8914		592	0.346		592	0.22704		592	0.19391		592	0.18096
590	0.89828		590	0.34966		590	0.22681		590	0.19332		590	0.18101
588	0.90494		588	0.3527		588	0.22698		588	0.19084		588	0.18001
586	0.91167		586	0.3551		586	0.22636		586	0.19077		586	0.17832
584	0.91726		584	0.35719		584	0.22749		584	0.18995		584	0.17792
582	0.92458		582	0.36041		582	0.22835		582	0.18973		582	0.17711
580	0.93108		580	0.36225		580	0.22874		580	0.18907		580	0.17735
578	0.93846		578	0.36405		578	0.22866		578	0.18901		578	0.17624
576	0.94587		576	0.36632		576	0.22909		576	0.1877		576	0.175
574	0.95387		574	0.36787		574	0.22916		574	0.18707		574	0.1752
572	0.9624		572	0.36962		572	0.22983		572	0.18711		572	0.175
570	0.97077		570	0.37187		570	0.23046		570	0.18681		570	0.17532
568	0.97887		568	0.37309		568	0.23106		568	0.187		568	0.17571
566	0.98506		566	0.37343		566	0.23124		566	0.18664		566	0.17477
564	0.9926		564	0.37468		564	0.23182		564	0.18748		564	0.17519
562	0.99624		562	0.37491		562	0.23174		562	0.18663		562	0.17419
560	0.99939		560	0.37433		560	0.23003		560	0.18507		560	0.17323
558	0.99976		558	0.37364		558	0.2295		558	0.18374		558	0.17139
556	1		556	0.37417		556	0.23019		556	0.18467		556	0.17178
554	0.99732		554	0.37321		554	0.22967		554	0.18342		554	0.171
552	0.99436		552	0.37253		552	0.2302		552	0.18356		552	0.17144
550	0.98728		550	0.37171		550	0.23012		550	0.18278		550	0.17064
548	0.97982		548	0.37105		548	0.22946		548	0.18273		548	0.17086
546	0.97176		546	0.37001		546	0.22948		546	0.18236		546	0.17032
544	0.96158		544	0.36908		544	0.23017		544	0.18304		544	0.17036
542	0.94956		542	0.36687		542	0.2294		542	0.1822		542	0.1699
540	0.93829		540	0.36502		540	0.22883		540	0.18138		540	0.16907
538	0.9265		538	0.36315		538	0.22861		538	0.18172		538	0.16887
536	0.91388		536	0.36088		536	0.22807		536	0.18139		536	0.16914
534	0.90082		534	0.35763		534	0.22667		534	0.18		534	0.16843
532	0.88727		532	0.35475		532	0.22629		532	0.17997		532	0.16799
530	0.8743		530	0.35164		530	0.22496		530	0.17965		530	0.16785
528	0.86154		528	0.3485		528	0.22399		528	0.17905		528	0.1673
526	0.84811		526	0.34495		526	0.22285		526	0.17857		526	0.16634
524	0.83416		524	0.34149		524	0.22161		524	0.17776		524	0.16542
522	0.82003		522	0.33776		522	0.22013		522	0.1771		522	0.16454
520	0.80593		520	0.33385		520	0.21912		520	0.17593		520	0.16353
518	0.79182		518	0.32974		518	0.21749		518	0.17537		518	0.16237
516	0.77715		516	0.32594		516	0.21619		516	0.17497		516	0.16205
514	0.76138		514	0.32163		514	0.21382		514	0.17392		514	0.16128
512	0.74602		512	0.3174		512	0.21246		512	0.17327		512	0.16031
510	0.72931		510	0.31252		510	0.21074		510	0.17213		510	0.15875
508	0.71311		508	0.30813		508	0.20918		508	0.17114		508	0.15786
506	0.69541		506	0.30311		506	0.20705		506	0.16965		506	0.15646
504	0.67779		504	0.29829		504	0.20471		504	0.16846		504	0.15499
502	0.66088		502	0.29321		502	0.20194		502	0.16679		502	0.1533
500	0.64318		500	0.28875		500	0.1998		500	0.16564		500	0.15261
498	0.6255		498	0.2836		498	0.19772		498	0.16419		498	0.15131
496	0.60954		496	0.27938		496	0.19546		496	0.16285		496	0.14995
494	0.59407		494	0.27618		494	0.19377		494	0.16255		494	0.14938
492	0.57742		492	0.27058		492	0.19156		492	0.16112		492	0.14874
490	0.56005		490	0.26462		490	0.18819		490	0.15875		490	0.14658
488	0.54315		488	0.25951		488	0.18525		488	0.15668		488	0.14402
486	0.5269		486	0.25501		486	0.18358		486	0.15486		486	0.14305
484	0.51113		484	0.25048		484	0.18098		484	0.15344		484	0.14221
482	0.4954		482	0.24541		482	0.17799		482	0.15107		482	0.14002
480	0.48038		480	0.23959		480	0.17437		480	0.14867		480	0.13748
478	0.46612		478	0.23422		478	0.17187		478	0.14743		478	0.13585
476	0.45211		476	0.23001		476	0.17003		476	0.14597		476	0.13435
474	0.43791		474	0.22526		474	0.16723		474	0.14455		474	0.13233
472	0.42367		472	0.21974		472	0.16387		472	0.14196		472	0.13031
470	0.40919		470	0.21455		470	0.16095		470	0.13951		470	0.12814
468	0.3952		468	0.20945		468	0.15841		468	0.13755		468	0.12638
466	0.3827		466	0.20448		466	0.15548		466	0.13569		466	0.1249
464	0.36975		464	0.19956		464	0.15238		464	0.13384		464	0.12231
462	0.35749		462	0.19482		462	0.14936		462	0.1313		462	0.12025
460	0.34531		460	0.18995		460	0.14665		460	0.12919		460	0.11838
458	0.33376		458	0.18543		458	0.14398		458	0.12768		458	0.11657
456	0.32217		456	0.17994		456	0.14114		456	0.12526		456	0.11447
454	0.31098		454	0.17484		454	0.13776		454	0.12251		454	0.11236
452	0.30121		452	0.17071		452	0.13496		452	0.12065		452	0.11059
450	0.29098		450	0.16583		450	0.13257		450	0.119		450	0.10845
448	0.28078		448	0.16132		448	0.1291		448	0.11732		448	0.10606
446	0.27088		446	0.15727		446	0.12514		446	0.11459		446	0.10353
444	0.26225		444	0.15265		444	0.12233		444	0.1114		444	0.10118
442	0.25342		442	0.14858		442	0.11962		442	0.10881		442	0.09943
440	0.24454		440	0.14465		440	0.11668		440	0.10705		440	0.09675
438	0.23706		438	0.14057		438	0.11439		438	0.1055		438	0.09441
436	0.22904		436	0.13596		436	0.11141		436	0.10343		436	0.09306
434	0.22267		434	0.13223		434	0.10932		434	0.10149		434	0.09233
432	0.21642		432	0.12928		432	0.1072		432	0.0995		432	0.09022
430	0.20916		430	0.12544		430	0.10446		430	0.09742		430	0.0872
428	0.20333		428	0.12105		428	0.10193		428	0.0952		428	0.0859
426	0.19703		426	0.11611		426	0.09963		426	0.09288		426	0.0839
424	0.19089		424	0.11221		424	0.0968		424	0.09032		424	0.08126
422	0.18491		422	0.10841		422	0.09289		422	0.08831		422	0.07909
420	0.17909		420	0.10429		420	0.09049		420	0.08622		420	0.0765
418	0.17394		418	0.10122		418	0.0886		418	0.08333		418	0.0745
416	0.16999		416	0.09811		416	0.0851		416	0.08145		416	0.07273
414	0.16634		414	0.09516		414	0.08319		414	0.08046		414	0.07099
412	0.16091		412	0.09238		412	0.08196		412	0.07882		412	0.069
410	0.1554		410	0.08862		410	0.07847		410	0.07637		410	0.06595
408	0.15218		408	0.08622		408	0.0758		408	0.07507		408	0.06493
406	0.14898		406	0.0838		406	0.07464		406	0.07299		406	0.06415
404	0.14407		404	0.0797		404	0.07291		404	0.07016		404	0.06094
402	0.13969		402	0.07699		402	0.07099		402	0.06848		402	0.06015
400	0.13525		400	0.07511		400	0.06873		400	0.06615		400	0.05803
398	0.13281		398	0.07265		398	0.06656		398	0.06503		398	0.0559
396	0.13013		396	0.06877		396	0.06389		396	0.06332		396	0.05493
394	0.12576		394	0.06579		394	0.06173		394	0.06124		394	0.05298
392	0.12169		392	0.06305		392	0.05889		392	0.05886		392	0.05047
390	0.11919		390	0.06126		390	0.05725		390	0.05672		390	0.0486
388	0.1162		388	0.05898		388	0.05578		388	0.05533		388	0.04714
386	0.11259		386	0.05611		386	0.05274		386	0.05287		386	0.0449
384	0.10971		384	0.05447		384	0.05132		384	0.05176		384	0.04396
382	0.1072		382	0.05202		382	0.05092		382	0.05092		382	0.04283
380	0.10502		380	0.05002		380	0.04885		380	0.04946		380	0.0407
378	0.1023		378	0.04742		378	0.04706		378	0.04846		378	0.03922
376	0.09854		376	0.04522		376	0.04437		376	0.0438		376	0.03594
374	0.09574		374	0.04191		374	0.04201		374	0.04088		374	0.03278
372	0.09289		372	0.03873		372	0.03983		372	0.03927		372	0.03074
370	0.09159		370	0.03722		370	0.03709		370	0.03805		370	0.0293
368	0.08918		368	0.03563		368	0.03624		368	0.03633		368	0.02841
366	0.08578		366	0.03394		366	0.03485		366	0.03526		366	0.02617
364	0.08513		364	0.03399		364	0.0335		364	0.03528		364	0.02592
362	0.08367		362	0.03107		362	0.03018		362	0.03282		362	0.0252
360	0.08191		360	0.02853		360	0.02885		360	0.03218		360	0.02278
358	0.07946		358	0.02719		358	0.02675		358	0.03008		358	0.02127
356	0.07841		356	0.02694		356	0.02666		356	0.0292		356	0.02167
354	0.07818		354	0.0254		354	0.02634		354	0.02876		354	0.02066
352	0.07769		352	0.02409		352	0.02452		352	0.02787		352	0.01893
350	0.07719		350	0.02318		350	0.02405		350	0.02687		350	0.017
348	0.077		348	0.02076		348	0.02288		348	0.02363		348	0.01568
346	0.07634		346	0.02148		346	0.02284		346	0.02302		346	0.01644
344	0.07581		344	0.01843		344	0.02021		344	0.02277		344	0.01464
342	0.07484		342	0.01615		342	0.01845		342	0.02114		342	0.01281
340	0.07357		340	0.01607		340	0.01748		340	0.01923		340	0.01166
338	0.07201		338	0.01569		338	0.01623		338	0.0167		338	0.01079
336	0.0718		336	0.01616		336	0.01649		336	0.0168		336	0.01148
334	0.0717		334	0.01409		334	0.01528		334	0.01799		334	0.00973
332	0.07224		332	0.01293		332	0.0131		332	0.01749		332	0.00767
330	0.07111		330	0.01119		330	0.01449		330	0.01639		330	0.00894
328	0.07085		328	0.01205		328	0.01589		328	0.01666		328	0.01092
326	0.06898		326	0.00846		326	0.01459		326	0.01515		326	0.00933
324	0.0674		324	0.00884		324	0.01445		324	0.01388		324	0.00876
322	0.06971		322	0.01334		322	0.01577		322	0.01435		322	0.00951
320	0.06957		320	0.01209		320	0.01371		320	0.01343		320	0.01064
318	0.07047		318	0.01213		318	0.01394		318	0.01739		318	0.0119
316	0.07587		316	0.01807		316	0.01902		316	0.02259		316	0.01593
314	0.07459		314	0.01594		314	0.02173		314	0.02369		314	0.01536
312	0.07785		312	0.01775		312	0.02581		312	0.02786		312	0.0247
310	0.07953		310	0.02298		310	0.02564		310	0.02856		310	0.02635
308	0.08062		308	0.02494		308	0.0269		308	0.0317		308	0.02835
306	0.09213		306	0.02724		306	0.03358		306	0.03747		306	0.03697
304	0.09001		304	0.03575		304	0.03641		304	0.03746		304	0.04279
302	0.09657		302	0.02618		302	0.03614		302	0.04511		302	0.04504
300	0.09664		300	0.02731		300	0.0346		300	0.04521		300	0.04973

## Sheet: Extended Figure 5b
30 nm PBTTT doped with Na2S2O8
pristine			10s			20s			30s			40s
Wavelength (nm)	Nor. Abs. (arb. units)		Wavelength (nm)	Nor. Abs. (arb. units)		Wavelength (nm)	Nor. Abs. (arb. units)		Wavelength (nm)	Nor. Abs. (arb. units)		Wavelength (nm)	Nor. Abs. (arb. units)
1800	0.000101199		1800	0.21629		1800	0.26617		1800	0.26039		1800	0.28373
1798	0.00269		1798	0.21815		1798	0.26871		1798	0.262		1798	0.28461
1796	0.0039		1796	0.21908		1796	0.26802		1796	0.26148		1796	0.28683
1794	0.00243		1794	0.216		1794	0.26654		1794	0.26004		1794	0.28493
1792	0.00322		1792	0.21792		1792	0.26633		1792	0.26108		1792	0.28373
1790	0.00274		1790	0.21836		1790	0.26747		1790	0.26169		1790	0.28503
1788	0.00327		1788	0.21617		1788	0.26661		1788	0.25981		1788	0.28236
1786	0.00249		1786	0.21362		1786	0.2652		1786	0.25898		1786	0.28267
1784	0.00219		1784	0.21547		1784	0.2632		1784	0.25949		1784	0.28201
1782	0.00202		1782	0.2142		1782	0.2633		1782	0.25872		1782	0.27979
1780	0.00221		1780	0.2137		1780	0.26408		1780	0.25918		1780	0.28028
1778	0.00117		1778	0.21433		1778	0.2611		1778	0.25755		1778	0.27981
1776	0.0033		1776	0.21478		1776	0.26265		1776	0.25681		1776	0.28056
1774	0.00236		1774	0.21445		1774	0.26217		1774	0.25648		1774	0.27798
1772	0.00332		1772	0.21276		1772	0.26136		1772	0.25456		1772	0.27807
1770	0.00209		1770	0.20986		1770	0.26057		1770	0.25459		1770	0.27724
1768	0.00197		1768	0.21129		1768	0.26027		1768	0.25493		1768	0.27806
1766	0.000762883		1766	0.21017		1766	0.25938		1766	0.25384		1766	0.27578
1764	0.00193		1764	0.21006		1764	0.2572		1764	0.25302		1764	0.277
1762	0.00105		1762	0.20917		1762	0.25557		1762	0.25255		1762	0.27335
1760	0.000755099		1760	0.20905		1760	0.25626		1760	0.25102		1760	0.27398
1758	0.00271		1758	0.20903		1758	0.25663		1758	0.25059		1758	0.27487
1756	0.00413		1756	0.20909		1756	0.25683		1756	0.25296		1756	0.27319
1754	0.00246		1754	0.20808		1754	0.25535		1754	0.25051		1754	0.27352
1752	0.00129		1752	0.20799		1752	0.25397		1752	0.2504		1752	0.27306
1750	0.00212		1750	0.20608		1750	0.25483		1750	0.2498		1750	0.27263
1748	0.000949712		1748	0.20551		1748	0.25289		1748	0.24924		1748	0.27067
1746	0.0016		1746	0.20492		1746	0.25405		1746	0.24883		1746	0.27078
1744	0.00141		1744	0.20459		1744	0.25458		1744	0.24774		1744	0.27146
1742	0.000470964		1742	0.20339		1742	0.25298		1742	0.2469		1742	0.26945
1740	0.00316		1740	0.20427		1740	0.25193		1740	0.24763		1740	0.27139
1738	0.00209		1738	0.20422		1738	0.25296		1738	0.24682		1738	0.27011
1736	0.00273		1736	0.20345		1736	0.25301		1736	0.24579		1736	0.26961
1734	0.00278		1734	0.20253		1734	0.25025		1734	0.24471		1734	0.26893
1732	0.00227		1732	0.2024		1732	0.24991		1732	0.24484		1732	0.26969
1730	0.00231		1730	0.20179		1730	0.2504		1730	0.24367		1730	0.26674
1728	0.00194		1728	0.20095		1728	0.25088		1728	0.24516		1728	0.26725
1726	0.002		1726	0.20122		1726	0.2487		1726	0.24313		1726	0.26541
1724	0.00203		1724	0.20062		1724	0.24793		1724	0.24191		1724	0.26541
1722	0.000762883		1722	0.1992		1722	0.24622		1722	0.24217		1722	0.26491
1720	0.00285		1720	0.20001		1720	0.24851		1720	0.24281		1720	0.26674
1718	0.0034		1718	0.20002		1718	0.24755		1718	0.2427		1718	0.26724
1716	0.000840729		1716	0.1985		1716	0.24479		1716	0.23969		1716	0.26359
1714	0.0019		1714	0.19671		1714	0.24309		1714	0.23906		1714	0.26197
1712	0.000548809		1712	0.19661		1712	0.24331		1712	0.23831		1712	0.26169
1710	0.00221		1710	0.19699		1710	0.24397		1710	0.23998		1710	0.263
1708	0.00168		1708	0.19619		1708	0.24307		1708	0.2387		1708	0.26071
1706	0.00213		1706	0.19741		1706	0.24309		1706	0.2389		1706	0.26224
1704	0		1704	0.19564		1704	0.24146		1704	0.23567		1704	0.26
1702	0.00287		1702	0.19621		1702	0.24222		1702	0.23709		1702	0.26097
1700	0.00218		1700	0.19509		1700	0.24119		1700	0.23468		1700	0.25912
1698	0.00082516		1698	0.19287		1698	0.23897		1698	0.23413		1698	0.25626
1696	0.00232		1696	0.19319		1696	0.23976		1696	0.2351		1696	0.25807
1694	0.00116		1694	0.1924		1694	0.23894		1694	0.23355		1694	0.25873
1692	0.00158		1692	0.19224		1692	0.23971		1692	0.23358		1692	0.258
1690	0.00201		1690	0.19108		1690	0.23802		1690	0.23263		1690	0.25617
1688	0.0018		1688	0.19035		1688	0.23706		1688	0.23274		1688	0.25646
1686	0.00181		1686	0.19033		1686	0.23656		1686	0.23278		1686	0.25544
1684	0.00138		1684	0.18982		1684	0.23626		1684	0.23225		1684	0.2556
1682	0.004		1682	0.19114		1682	0.23739		1682	0.23293		1682	0.25672
1680	0.00325		1680	0.19083		1680	0.23705		1680	0.23208		1680	0.2557
1678	0.00158		1678	0.18849		1678	0.23403		1678	0.22859		1678	0.25237
1676	0.00184		1676	0.18939		1676	0.23452		1676	0.22978		1676	0.25227
1674	0.00155		1674	0.18976		1674	0.23454		1674	0.22953		1674	0.25301
1672	0.00223		1672	0.18663		1672	0.23309		1672	0.22859		1672	0.25182
1670	0.000829052		1670	0.18574		1670	0.23242		1670	0.22767		1670	0.25189
1668	0.00201		1668	0.1871		1668	0.23276		1668	0.22914		1668	0.25294
1666	0.00187		1666	0.18624		1666	0.23076		1666	0.22728		1666	0.25099
1664	0.00211		1664	0.18643		1664	0.23049		1664	0.22695		1664	0.25067
1662	0.00164		1662	0.1845		1662	0.22872		1662	0.22555		1662	0.24857
1660	0.000704499		1660	0.18452		1660	0.22908		1660	0.22534		1660	0.24799
1658	0.000926358		1658	0.18442		1658	0.22902		1658	0.22378		1658	0.24771
1656	0.00177		1656	0.18308		1656	0.22775		1656	0.22328		1656	0.24751
1654	0.0019		1654	0.18259		1654	0.22759		1654	0.22271		1654	0.248
1652	0.00328		1652	0.18272		1652	0.22782		1652	0.22324		1652	0.24785
1650	0.00241		1650	0.18147		1650	0.2264		1650	0.2219		1650	0.24633
1648	0.00242		1648	0.1819		1648	0.22637		1648	0.22145		1648	0.24633
1646	0.00205		1646	0.1797		1646	0.22547		1646	0.22089		1646	0.24577
1644	0.00193		1644	0.17916		1644	0.22353		1644	0.22095		1644	0.2438
1642	0.00148		1642	0.17987		1642	0.22281		1642	0.21993		1642	0.24363
1640	0.00102		1640	0.17932		1640	0.22265		1640	0.21887		1640	0.24313
1638	0.0017		1638	0.17906		1638	0.22346		1638	0.21881		1638	0.244
1636	0.00238		1636	0.17894		1636	0.2235		1636	0.21935		1636	0.24438
1634	0.00313		1634	0.17854		1634	0.22184		1634	0.21867		1634	0.24377
1632	0.00274		1632	0.17689		1632	0.22161		1632	0.21762		1632	0.24212
1630	0.00168		1630	0.17612		1630	0.2217		1630	0.21719		1630	0.24042
1628	0.000805698		1628	0.1757		1628	0.2201		1628	0.21469		1628	0.23977
1626	0.00151		1626	0.1753		1626	0.21952		1626	0.21383		1626	0.23929
1624	0.00229		1624	0.17556		1624	0.21915		1624	0.21496		1624	0.23949
1622	0.00271		1622	0.17494		1622	0.21867		1622	0.21442		1622	0.23932
1620	0.00262		1620	0.17405		1620	0.21814		1620	0.21412		1620	0.23794
1618	0.00189		1618	0.17305		1618	0.21627		1618	0.21235		1618	0.23677
1616	0.00173		1616	0.17194		1616	0.21574		1616	0.21146		1616	0.23649
1614	0.000681146		1614	0.1707		1614	0.21496		1614	0.2102		1614	0.23528
1612	0.00242		1612	0.17184		1612	0.21576		1612	0.21091		1612	0.23526
1610	0.00329		1610	0.17304		1610	0.21616		1610	0.21185		1610	0.23559
1608	0.00251		1608	0.17134		1608	0.21505		1608	0.21031		1608	0.23509
1606	0.00278		1606	0.16974		1606	0.21506		1606	0.20976		1606	0.23441
1604	0.00265		1604	0.17038		1604	0.21491		1604	0.20978		1604	0.23451
1602	0.00276		1602	0.16947		1602	0.21356		1602	0.20926		1602	0.23345
1600	0.00182		1600	0.16747		1600	0.21159		1600	0.20794		1600	0.23209
1598	0.00228		1598	0.16688		1598	0.21108		1598	0.20743		1598	0.23132
1596	0.00295		1596	0.16698		1596	0.21153		1596	0.20624		1596	0.23096
1594	0.00241		1594	0.16602		1594	0.21039		1594	0.20556		1594	0.23043
1592	0.0027		1592	0.16724		1592	0.21069		1592	0.20631		1592	0.2307
1590	0.00232		1590	0.16645		1590	0.21042		1590	0.20532		1590	0.22987
1588	0.00191		1588	0.16478		1588	0.20864		1588	0.20358		1588	0.22955
1586	0.00218		1586	0.1648		1586	0.20856		1586	0.2029		1586	0.22807
1584	0.00266		1584	0.16437		1584	0.20847		1584	0.20288		1584	0.22665
1582	0.00364		1582	0.16386		1582	0.20824		1582	0.20294		1582	0.22673
1580	0.00423		1580	0.16409		1580	0.2072		1580	0.20212		1580	0.22636
1578	0.00323		1578	0.16296		1578	0.20591		1578	0.20079		1578	0.22614
1576	0.00408		1576	0.16269		1576	0.20595		1576	0.20112		1576	0.22596
1574	0.00372		1574	0.16225		1574	0.20478		1574	0.20027		1574	0.22492
1572	0.00323		1572	0.16215		1572	0.204		1572	0.20006		1572	0.22452
1570	0.00399		1570	0.16189		1570	0.20455		1570	0.20003		1570	0.22467
1568	0.00334		1568	0.16023		1568	0.20331		1568	0.19853		1568	0.22369
1566	0.00247		1566	0.15883		1566	0.2017		1566	0.19776		1566	0.22258
1564	0.00261		1564	0.15832		1564	0.20149		1564	0.19702		1564	0.22208
1562	0.00306		1562	0.15887		1562	0.20157		1562	0.19687		1562	0.22195
1560	0.00376		1560	0.15958		1560	0.20176		1560	0.1978		1560	0.22201
1558	0.00409		1558	0.15864		1558	0.2018		1558	0.19681		1558	0.22135
1556	0.00392		1556	0.15707		1556	0.20014		1556	0.19494		1556	0.21986
1554	0.00328		1554	0.15634		1554	0.19852		1554	0.1944		1554	0.21869
1552	0.00352		1552	0.1564		1552	0.19832		1552	0.19464		1552	0.21878
1550	0.00343		1550	0.15469		1550	0.19735		1550	0.19344		1550	0.21787
1548	0.00399		1548	0.15376		1548	0.19734		1548	0.19231		1548	0.21676
1546	0.0052		1546	0.15493		1546	0.19812		1546	0.19304		1546	0.21772
1544	0.00506		1544	0.15511		1544	0.19764		1544	0.19312		1544	0.21736
1542	0.00399		1542	0.1541		1542	0.1963		1542	0.19133		1542	0.2155
1540	0.00281		1540	0.1521		1540	0.19494		1540	0.18926		1540	0.21521
1538	0.00347		1538	0.15134		1538	0.19527		1538	0.18889		1538	0.21512
1536	0.00408		1536	0.15083		1536	0.19485		1536	0.18838		1536	0.2138
1534	0.00372		1534	0.15007		1534	0.19335		1534	0.18776		1534	0.21291
1532	0.00447		1532	0.15155		1532	0.194		1532	0.18821		1532	0.21352
1530	0.00442		1530	0.15098		1530	0.19248		1530	0.18717		1530	0.21255
1528	0.00339		1528	0.14925		1528	0.19048		1528	0.18609		1528	0.21153
1526	0.00362		1526	0.1486		1526	0.18993		1526	0.18502		1526	0.21105
1524	0.00409		1524	0.14784		1524	0.1897		1524	0.18456		1524	0.21044
1522	0.00456		1522	0.14888		1522	0.19078		1522	0.18509		1522	0.21078
1520	0.00564		1520	0.1493		1520	0.19111		1520	0.18483		1520	0.21086
1518	0.00614		1518	0.14871		1518	0.19008		1518	0.1844		1518	0.21036
1516	0.00473		1516	0.14684		1516	0.1887		1516	0.18327		1516	0.20913
1514	0.00342		1514	0.14472		1514	0.18768		1514	0.1818		1514	0.20757
1512	0.00435		1512	0.14475		1512	0.1872		1512	0.18154		1512	0.20706
1510	0.0035		1510	0.14427		1510	0.18556		1510	0.18042		1510	0.20653
1508	0.00363		1508	0.1437		1508	0.18462		1508	0.1795		1508	0.20574
1506	0.00449		1506	0.14273		1506	0.18445		1506	0.1789		1506	0.20571
1504	0.00397		1504	0.1418		1504	0.18467		1504	0.17869		1504	0.2049
1502	0.00436		1502	0.14174		1502	0.18419		1502	0.1784		1502	0.20382
1500	0.00459		1500	0.14222		1500	0.18282		1500	0.17719		1500	0.20358
1498	0.00481		1498	0.14155		1498	0.18165		1498	0.17646		1498	0.20234
1496	0.00525		1496	0.14076		1496	0.18124		1496	0.1765		1496	0.20208
1494	0.00452		1494	0.1398		1494	0.18104		1494	0.17638		1494	0.20175
1492	0.00452		1492	0.13976		1492	0.17998		1492	0.1758		1492	0.20111
1490	0.00489		1490	0.13902		1490	0.17942		1490	0.17494		1490	0.20074
1488	0.00425		1488	0.13756		1488	0.17874		1488	0.17318		1488	0.19967
1486	0.00546		1486	0.13846		1486	0.17876		1486	0.1727		1486	0.19929
1484	0.00608		1484	0.13824		1484	0.17871		1484	0.1733		1484	0.19987
1482	0.00483		1482	0.13701		1482	0.17741		1482	0.17158		1482	0.19813
1480	0.00369		1480	0.13605		1480	0.17585		1480	0.17066		1480	0.19679
1478	0.00443		1478	0.1353		1478	0.17504		1478	0.17111		1478	0.19711
1476	0.00494		1476	0.13456		1476	0.17461		1476	0.17061		1476	0.19643
1474	0.00464		1474	0.13404		1474	0.17438		1474	0.16921		1474	0.19581
1472	0.00527		1472	0.13408		1472	0.17538		1472	0.16976		1472	0.19626
1470	0.00531		1470	0.13332		1470	0.17389		1470	0.16914		1470	0.19545
1468	0.00561		1468	0.13285		1468	0.17196		1468	0.16778		1468	0.19385
1466	0.00464		1466	0.13231		1466	0.1725		1466	0.16693		1466	0.19342
1464	0.00392		1464	0.13103		1464	0.17126		1464	0.16597		1464	0.19221
1462	0.00413		1462	0.13058		1462	0.1708		1462	0.16539		1462	0.19167
1460	0.00379		1460	0.12837		1460	0.16982		1460	0.16334		1460	0.19082
1458	0.0046		1458	0.12802		1458	0.16908		1458	0.16354		1458	0.19125
1456	0.00578		1456	0.12919		1456	0.1698		1456	0.16495		1456	0.19157
1454	0.00606		1454	0.12875		1454	0.16978		1454	0.16403		1454	0.19085
1452	0.00551		1452	0.12807		1452	0.16844		1452	0.16307		1452	0.18952
1450	0.00489		1450	0.12744		1450	0.16742		1450	0.16266		1450	0.18852
1448	0.00417		1448	0.12611		1448	0.16526		1448	0.16011		1448	0.18746
1446	0.00475		1446	0.12569		1446	0.16573		1446	0.15989		1446	0.18706
1444	0.00465		1444	0.12539		1444	0.16511		1444	0.16012		1444	0.18642
1442	0.00462		1442	0.1235		1442	0.16318		1442	0.15834		1442	0.18601
1440	0.00429		1440	0.1234		1440	0.1636		1440	0.15815		1440	0.18473
1438	0.00464		1438	0.12353		1438	0.16386		1438	0.1579		1438	0.18401
1436	0.00488		1436	0.12325		1436	0.16251		1436	0.15739		1436	0.1838
1434	0.00444		1434	0.12249		1434	0.1617		1434	0.15579		1434	0.18366
1432	0.00574		1432	0.12217		1432	0.1619		1432	0.15584		1432	0.1835
1430	0.00662		1430	0.12199		1430	0.1613		1430	0.15618		1430	0.18274
1428	0.00564		1428	0.12099		1428	0.16002		1428	0.15544		1428	0.18195
1426	0.00655		1426	0.12102		1426	0.16058		1426	0.15514		1426	0.18215
1424	0.0055		1424	0.12051		1424	0.15908		1424	0.15434		1424	0.18092
1422	0.00478		1422	0.11904		1422	0.15762		1422	0.15211		1422	0.18078
1420	0.00446		1420	0.11745		1420	0.15741		1420	0.15125		1420	0.17963
1418	0.00459		1418	0.11734		1418	0.15722		1418	0.151		1418	0.17941
1416	0.00578		1416	0.11749		1416	0.15643		1416	0.15063		1416	0.1792
1414	0.00405		1414	0.11616		1414	0.15448		1414	0.14901		1414	0.17711
1412	0.00502		1412	0.11686		1412	0.15493		1412	0.14923		1412	0.17709
1410	0.00584		1410	0.11576		1410	0.15458		1410	0.14885		1410	0.17662
1408	0.00666		1408	0.11554		1408	0.15391		1408	0.14799		1408	0.17659
1406	0.00637		1406	0.11486		1406	0.15377		1406	0.14779		1406	0.17742
1404	0.00646		1404	0.11454		1404	0.1529		1404	0.14748		1404	0.17743
1402	0.00608		1402	0.11409		1402	0.1515		1402	0.14651		1402	0.17622
1400	0.00523		1400	0.11285		1400	0.15085		1400	0.1458		1400	0.17509
1398	0.00581		1398	0.11229		1398	0.15065		1398	0.14598		1398	0.17426
1396	0.00529		1396	0.11142		1396	0.14992		1396	0.14478		1396	0.17338
1394	0.00517		1394	0.11151		1394	0.14976		1394	0.14488		1394	0.17237
1392	0.00518		1392	0.11117		1392	0.14871		1392	0.14375		1392	0.17213
1390	0.00669		1390	0.11102		1390	0.14856		1390	0.14387		1390	0.17225
1388	0.00661		1388	0.11038		1388	0.14728		1388	0.14297		1388	0.17174
1386	0.00636		1386	0.10958		1386	0.14686		1386	0.14208		1386	0.1706
1384	0.00634		1384	0.10896		1384	0.14695		1384	0.14101		1384	0.1693
1382	0.00551		1382	0.1076		1382	0.14645		1382	0.14076		1382	0.16853
1380	0.00567		1380	0.10698		1380	0.14401		1380	0.14001		1380	0.16763
1378	0.00553		1378	0.10659		1378	0.1436		1378	0.1387		1378	0.16719
1376	0.00612		1376	0.10664		1376	0.14374		1376	0.13903		1376	0.16719
1374	0.00504		1374	0.10565		1374	0.1425		1374	0.13776		1374	0.16597
1372	0.00616		1372	0.10533		1372	0.14291		1372	0.13664		1372	0.16528
1370	0.00649		1370	0.10429		1370	0.14272		1370	0.13737		1370	0.16546
1368	0.00593		1368	0.10396		1368	0.14103		1368	0.13624		1368	0.1653
1366	0.00676		1366	0.10281		1366	0.1404		1366	0.13645		1366	0.16561
1364	0.00641		1364	0.1033		1364	0.14019		1364	0.13535		1364	0.16516
1362	0.00594		1362	0.10352		1362	0.14105		1362	0.13507		1362	0.16422
1360	0.00587		1360	0.10183		1360	0.13947		1360	0.1346		1360	0.16274
1358	0.00559		1358	0.10015		1358	0.13693		1358	0.13293		1358	0.16172
1356	0.00476		1356	0.09971		1356	0.13636		1356	0.13208		1356	0.16136
1354	0.00557		1354	0.09961		1354	0.13694		1354	0.13175		1354	0.16241
1352	0.00557		1352	0.10051		1352	0.13528		1352	0.13147		1352	0.16115
1350	0.00611		1350	0.09881		1350	0.13585		1350	0.13047		1350	0.15916
1348	0.00834		1348	0.10029		1348	0.13641		1348	0.13064		1348	0.1606
1346	0.00673		1346	0.09752		1346	0.13467		1346	0.1285		1346	0.15793
1344	0.0073		1344	0.09673		1344	0.13334		1344	0.12787		1344	0.15711
1342	0.00666		1342	0.09665		1342	0.13361		1342	0.12733		1342	0.15714
1340	0.00689		1340	0.09613		1340	0.13308		1340	0.12656		1340	0.15548
1338	0.00749		1338	0.09571		1338	0.13225		1338	0.12646		1338	0.15662
1336	0.00782		1336	0.0949		1336	0.13181		1336	0.12541		1336	0.1543
1334	0.0069		1334	0.09486		1334	0.13122		1334	0.12496		1334	0.15489
1332	0.00741		1332	0.09345		1332	0.1299		1332	0.12461		1332	0.15422
1330	0.00638		1330	0.09191		1330	0.12838		1330	0.12268		1330	0.15221
1328	0.00662		1328	0.09221		1328	0.12843		1328	0.12219		1328	0.15281
1326	0.00871		1326	0.09252		1326	0.12913		1326	0.12272		1326	0.15276
1324	0.00776		1324	0.09118		1324	0.12846		1324	0.12109		1324	0.15294
1322	0.00832		1322	0.09101		1322	0.12738		1322	0.12186		1322	0.1524
1320	0.00812		1320	0.09159		1320	0.1272		1320	0.12097		1320	0.15112
1318	0.00826		1318	0.09087		1318	0.12645		1318	0.12034		1318	0.15088
1316	0.00835		1316	0.09089		1316	0.12693		1316	0.12057		1316	0.15165
1314	0.00693		1314	0.0891		1314	0.12568		1314	0.11995		1314	0.14998
1312	0.00727		1312	0.08842		1312	0.1246		1312	0.11857		1312	0.14888
1310	0.0094		1310	0.08915		1310	0.12481		1310	0.11909		1310	0.14971
1308	0.00805		1308	0.08707		1308	0.12395		1308	0.11687		1308	0.14796
1306	0.00799		1306	0.08685		1306	0.12326		1306	0.1179		1306	0.14736
1304	0.00766		1304	0.08607		1304	0.12268		1304	0.11684		1304	0.14645
1302	0.00754		1302	0.08558		1302	0.12075		1302	0.11498		1302	0.1447
1300	0.00897		1300	0.08652		1300	0.12174		1300	0.11562		1300	0.14604
1298	0.00779		1298	0.08613		1298	0.12074		1298	0.11506		1298	0.14488
1296	0.0075		1296	0.08395		1296	0.12024		1296	0.11283		1296	0.1434
1294	0.00707		1294	0.08424		1294	0.11851		1294	0.11301		1294	0.14353
1292	0.00815		1292	0.08356		1292	0.11828		1292	0.11202		1292	0.14356
1290	0.009		1290	0.08201		1290	0.11845		1290	0.11292		1290	0.14308
1288	0.00945		1288	0.08327		1288	0.11841		1288	0.11243		1288	0.14374
1286	0.00891		1286	0.08256		1286	0.11752		1286	0.11088		1286	0.14243
1284	0.00904		1284	0.08264		1284	0.11673		1284	0.11139		1284	0.14129
1282	0.00909		1282	0.0807		1282	0.11596		1282	0.11006		1282	0.14139
1280	0.00856		1280	0.08091		1280	0.11588		1280	0.10986		1280	0.14094
1278	0.00961		1278	0.08101		1278	0.11496		1278	0.11033		1278	0.14086
1276	0.00869		1276	0.07979		1276	0.11486		1276	0.10815		1276	0.13995
1274	0.00921		1274	0.07933		1274	0.11419		1274	0.10834		1274	0.13971
1272	0.00707		1272	0.07702		1272	0.11134		1272	0.10606		1272	0.13709
1270	0.00911		1270	0.07925		1270	0.11327		1270	0.10749		1270	0.13848
1268	0.00887		1268	0.07746		1268	0.11183		1268	0.10621		1268	0.13713
1266	0.00885		1266	0.07789		1266	0.1111		1266	0.10524		1266	0.1368
1264	0.00804		1264	0.07671		1264	0.11032		1264	0.1035		1264	0.13598
1262	0.00993		1262	0.07727		1262	0.11061		1262	0.10477		1262	0.13685
1260	0.00956		1260	0.07603		1260	0.11027		1260	0.10378		1260	0.1355
1258	0.00926		1258	0.07596		1258	0.10927		1258	0.10398		1258	0.13497
1256	0.00799		1256	0.07531		1256	0.10883		1256	0.10351		1256	0.13284
1254	0.00949		1254	0.07518		1254	0.1091		1254	0.10302		1254	0.13473
1252	0.00866		1252	0.07338		1252	0.10682		1252	0.10193		1252	0.13295
1250	0.01072		1250	0.0761		1250	0.10879		1250	0.1028		1250	0.13419
1248	0.00873		1248	0.07296		1248	0.10678		1248	0.10094		1248	0.1316
1246	0.00922		1246	0.07273		1246	0.10523		1246	0.10023		1246	0.13147
1244	0.00959		1244	0.07116		1244	0.10514		1244	0.10089		1244	0.13172
1242	0.00766		1242	0.07188		1242	0.10524		1242	0.09892		1242	0.13212
1240	0.00892		1240	0.07057		1240	0.10393		1240	0.09843		1240	0.12977
1238	0.00884		1238	0.07092		1238	0.10456		1238	0.0989		1238	0.13043
1236	0.00947		1236	0.07173		1236	0.10411		1236	0.09882		1236	0.13023
1234	0.00861		1234	0.07086		1234	0.10344		1234	0.09776		1234	0.12882
1232	0.00875		1232	0.07016		1232	0.10306		1232	0.09685		1232	0.12898
1230	0.00937		1230	0.06868		1230	0.10249		1230	0.09644		1230	0.1291
1228	0.00792		1228	0.06722		1228	0.10091		1228	0.09425		1228	0.12668
1226	0.00926		1226	0.06751		1226	0.10179		1226	0.09686		1226	0.12724
1224	0.00976		1224	0.06862		1224	0.10155		1224	0.09485		1224	0.12688
1222	0.00977		1222	0.06773		1222	0.10016		1222	0.0949		1222	0.12594
1220	0.01015		1220	0.06804		1220	0.10006		1220	0.09497		1220	0.12661
1218	0.00871		1218	0.06559		1218	0.09904		1218	0.09302		1218	0.12484
1216	0.00836		1216	0.06536		1216	0.09776		1216	0.09167		1216	0.12462
1214	0.00875		1214	0.06562		1214	0.09844		1214	0.09216		1214	0.12449
1212	0.00906		1212	0.06589		1212	0.09782		1212	0.09177		1212	0.12374
1210	0.00819		1210	0.06509		1210	0.09742		1210	0.09126		1210	0.12323
1208	0.00898		1208	0.06466		1208	0.09624		1208	0.09009		1208	0.12298
1206	0.00911		1206	0.06467		1206	0.09703		1206	0.09073		1206	0.12337
1204	0.00859		1204	0.06244		1204	0.09558		1204	0.089		1204	0.12128
1202	0.00936		1202	0.06377		1202	0.09573		1202	0.08918		1202	0.12115
1200	0.00911		1200	0.06193		1200	0.09501		1200	0.0887		1200	0.11998
1198	0.00919		1198	0.06297		1198	0.09384		1198	0.08895		1198	0.12148
1196	0.00879		1196	0.06325		1196	0.0947		1196	0.08785		1196	0.12122
1194	0.00988		1194	0.06268		1194	0.09506		1194	0.08878		1194	0.1208
1192	0.0097		1192	0.06056		1192	0.09292		1192	0.08877		1192	0.1199
1190	0.00975		1190	0.05906		1190	0.09127		1190	0.0883		1190	0.11997
1188	0.00938		1188	0.05893		1188	0.09017		1188	0.08919		1188	0.11838
1186	0.00894		1186	0.05741		1186	0.08924		1186	0.08693		1186	0.11656
1184	0.0091		1184	0.05731		1184	0.09046		1184	0.08741		1184	0.11739
1182	0.00851		1182	0.05736		1182	0.08836		1182	0.08598		1182	0.11642
1180	0.00921		1180	0.05811		1180	0.08914		1180	0.08681		1180	0.11743
1178	0.00862		1178	0.05632		1178	0.08807		1178	0.08629		1178	0.11572
1176	0.00924		1176	0.05595		1176	0.08756		1176	0.0856		1176	0.1149
1174	0.00934		1174	0.05714		1174	0.0874		1174	0.08584		1174	0.11603
1172	0.0086		1172	0.0558		1172	0.0869		1172	0.08505		1172	0.11533
1170	0.00961		1170	0.05622		1170	0.08745		1170	0.08566		1170	0.1149
1168	0.00897		1168	0.05687		1168	0.08764		1168	0.0848		1168	0.11459
1166	0.00909		1166	0.05508		1166	0.08648		1166	0.08366		1166	0.11426
1164	0.00987		1164	0.05469		1164	0.08527		1164	0.08391		1164	0.11422
1162	0.00975		1162	0.05616		1162	0.08667		1162	0.08394		1162	0.11417
1160	0.01001		1160	0.055		1160	0.08614		1160	0.08338		1160	0.11355
1158	0.00913		1158	0.05426		1158	0.08471		1158	0.08195		1158	0.11242
1156	0.00963		1156	0.05435		1156	0.08499		1156	0.08277		1156	0.11252
1154	0.00889		1154	0.05401		1154	0.08433		1154	0.08252		1154	0.11242
1152	0.00908		1152	0.05423		1152	0.08441		1152	0.08257		1152	0.11287
1150	0.00982		1150	0.05457		1150	0.08456		1150	0.08282		1150	0.11348
1148	0.00898		1148	0.05373		1148	0.08471		1148	0.08134		1148	0.11232
1146	0.00986		1146	0.05376		1146	0.08408		1146	0.08186		1146	0.11209
1144	0.01017		1144	0.05438		1144	0.08417		1144	0.08168		1144	0.11173
1142	0.01001		1142	0.0529		1142	0.08349		1142	0.08113		1142	0.11154
1140	0.00943		1140	0.05383		1140	0.0839		1140	0.08087		1140	0.11184
1138	0.01165		1138	0.05399		1138	0.08366		1138	0.0813		1138	0.11277
1136	0.01053		1136	0.05321		1136	0.08319		1136	0.08099		1136	0.11177
1134	0.01027		1134	0.0539		1134	0.08319		1134	0.08118		1134	0.11214
1132	0.01089		1132	0.05425		1132	0.08261		1132	0.08158		1132	0.11183
1130	0.0099		1130	0.05374		1130	0.08279		1130	0.08108		1130	0.111
1128	0.01069		1128	0.05437		1128	0.08357		1128	0.08241		1128	0.11101
1126	0.0118		1126	0.05393		1126	0.08558		1126	0.08218		1126	0.11243
1124	0.01019		1124	0.05388		1124	0.08356		1124	0.0811		1124	0.11127
1122	0.01059		1122	0.05374		1122	0.08382		1122	0.08108		1122	0.11061
1120	0.01127		1120	0.05353		1120	0.08373		1120	0.08234		1120	0.11138
1118	0.01109		1118	0.05397		1118	0.08349		1118	0.08146		1118	0.11168
1116	0.00993		1116	0.05256		1116	0.08268		1116	0.07971		1116	0.11071
1114	0.01028		1114	0.0531		1114	0.08296		1114	0.08017		1114	0.11086
1112	0.01181		1112	0.05436		1112	0.08425		1112	0.08186		1112	0.1122
1110	0.01035		1110	0.05363		1110	0.08259		1110	0.0808		1110	0.11081
1108	0.00975		1108	0.05349		1108	0.08273		1108	0.0811		1108	0.11105
1106	0.01182		1106	0.05547		1106	0.08429		1106	0.08278		1106	0.11231
1104	0.0123		1104	0.05571		1104	0.08483		1104	0.08224		1104	0.11246
1102	0.01112		1102	0.05548		1102	0.08485		1102	0.08158		1102	0.1121
1100	0.01142		1100	0.05561		1100	0.08424		1100	0.08265		1100	0.11236
1098	0.01093		1098	0.05575		1098	0.08399		1098	0.08255		1098	0.11323
1096	0.01139		1096	0.05584		1096	0.08401		1096	0.08318		1096	0.113
1094	0.01161		1094	0.05607		1094	0.08464		1094	0.08348		1094	0.11319
1092	0.01007		1092	0.05517		1092	0.08381		1092	0.08198		1092	0.11244
1090	0.01057		1090	0.05541		1090	0.08515		1090	0.08298		1090	0.11332
1088	0.01105		1088	0.05659		1088	0.0865		1088	0.08368		1088	0.11494
1086	0.0113		1086	0.05718		1086	0.08702		1086	0.08397		1086	0.11461
1084	0.01058		1084	0.05676		1084	0.08599		1084	0.08359		1084	0.1139
1082	0.01134		1082	0.05719		1082	0.08772		1082	0.08494		1082	0.11561
1080	0.01113		1080	0.05861		1080	0.0878		1080	0.0851		1080	0.11628
1078	0.01096		1078	0.05926		1078	0.08842		1078	0.08551		1078	0.11622
1076	0.01053		1076	0.05886		1076	0.08876		1076	0.08603		1076	0.11578
1074	0.01066		1074	0.05958		1074	0.08874		1074	0.08548		1074	0.11632
1072	0.01145		1072	0.05994		1072	0.09083		1072	0.08723		1072	0.11745
1070	0.0125		1070	0.0609		1070	0.09118		1070	0.08843		1070	0.11831
1068	0.01286		1068	0.06254		1068	0.0917		1068	0.08889		1068	0.11956
1066	0.01189		1066	0.06322		1066	0.09289		1066	0.08931		1066	0.11969
1064	0.0122		1064	0.06389		1064	0.09328		1064	0.09068		1064	0.1196
1062	0.01162		1062	0.06375		1062	0.09371		1062	0.0917		1062	0.12097
1060	0.0123		1060	0.0649		1060	0.09529		1060	0.09235		1060	0.12228
1058	0.0123		1058	0.06583		1058	0.09631		1058	0.09258		1058	0.12247
1056	0.01226		1056	0.06661		1056	0.09689		1056	0.09403		1056	0.12378
1054	0.01203		1054	0.06695		1054	0.09731		1054	0.09471		1054	0.12427
1052	0.01232		1052	0.06816		1052	0.099		1052	0.09568		1052	0.12576
1050	0.0122		1050	0.06897		1050	0.09883		1050	0.09672		1050	0.12684
1048	0.01125		1048	0.07004		1048	0.09999		1048	0.09782		1048	0.12717
1046	0.01209		1046	0.07121		1046	0.10137		1046	0.09908		1046	0.1278
1044	0.01262		1044	0.07133		1044	0.10239		1044	0.09895		1044	0.12874
1042	0.01086		1042	0.07153		1042	0.10263		1042	0.09932		1042	0.1296
1040	0.01145		1040	0.07289		1040	0.10401		1040	0.10066		1040	0.13107
1038	0.01219		1038	0.07561		1038	0.10585		1038	0.10182		1038	0.13219
1036	0.01235		1036	0.07728		1036	0.1076		1036	0.1037		1036	0.13353
1034	0.01225		1034	0.07769		1034	0.10892		1034	0.10479		1034	0.13472
1032	0.01263		1032	0.07838		1032	0.11025		1032	0.10587		1032	0.13541
1030	0.01292		1030	0.08075		1030	0.11175		1030	0.1071		1030	0.13664
1028	0.01363		1028	0.08216		1028	0.11317		1028	0.10949		1028	0.13921
1026	0.01344		1026	0.08218		1026	0.11473		1026	0.11074		1026	0.13984
1024	0.01284		1024	0.08366		1024	0.11619		1024	0.11261		1024	0.14093
1022	0.01248		1022	0.08513		1022	0.11741		1022	0.11451		1022	0.14245
1020	0.01258		1020	0.08678		1020	0.11918		1020	0.11532		1020	0.14391
1018	0.01233		1018	0.08832		1018	0.12004		1018	0.11607		1018	0.145
1016	0.01216		1016	0.08907		1016	0.12118		1016	0.11684		1016	0.1461
1014	0.01263		1014	0.09029		1014	0.12314		1014	0.11826		1014	0.14753
1012	0.01286		1012	0.09206		1012	0.12512		1012	0.11974		1012	0.14908
1010	0.01263		1010	0.094		1010	0.12653		1010	0.12207		1010	0.15063
1008	0.01267		1008	0.09617		1008	0.12892		1008	0.12532		1008	0.15305
1006	0.01309		1006	0.09771		1006	0.13114		1006	0.1272		1006	0.1543
1004	0.01344		1004	0.0993		1004	0.13235		1004	0.1293		1004	0.15645
1002	0.0134		1002	0.10053		1002	0.13419		1002	0.13023		1002	0.15835
1000	0.01293		1000	0.10192		1000	0.13593		1000	0.13083		1000	0.15956
998	0.0129		998	0.10357		998	0.13673		998	0.13248		998	0.16132
996	0.01367		996	0.10514		996	0.13896		996	0.1344		996	0.16287
994	0.014		994	0.10656		994	0.1415		994	0.13653		994	0.16501
992	0.01393		992	0.10809		992	0.14354		992	0.13886		992	0.16672
990	0.01319		990	0.10997		990	0.1449		990	0.14071		990	0.16763
988	0.01322		988	0.1116		988	0.14673		988	0.14301		988	0.16964
986	0.01351		986	0.11334		986	0.14907		986	0.14509		986	0.17172
984	0.01353		984	0.11572		984	0.15071		984	0.1468		984	0.1736
982	0.01426		982	0.11763		982	0.15284		982	0.14997		982	0.17632
980	0.01379		980	0.11914		980	0.1546		980	0.15189		980	0.1781
978	0.01361		978	0.12187		978	0.15702		978	0.15321		978	0.18053
976	0.01415		976	0.12411		976	0.15972		976	0.15525		976	0.1829
974	0.01347		974	0.1245		974	0.16105		974	0.15601		974	0.18378
972	0.01374		972	0.12633		972	0.16372		972	0.15829		972	0.18631
970	0.01399		970	0.12875		970	0.16579		970	0.16121		970	0.18802
968	0.01406		968	0.13079		968	0.16769		968	0.16282		968	0.18922
966	0.01339		966	0.13252		966	0.16929		966	0.16347		966	0.1908
964	0.01373		964	0.13466		964	0.17181		964	0.16671		964	0.19409
962	0.01467		962	0.13698		962	0.17498		962	0.17032		962	0.19711
960	0.01503		960	0.13926		960	0.17688		960	0.17247		960	0.19875
958	0.0145		958	0.14094		958	0.17878		958	0.17426		958	0.20021
956	0.01374		956	0.14232		956	0.18071		956	0.17602		956	0.20183
954	0.01398		954	0.14428		954	0.18276		954	0.17812		954	0.20437
952	0.01351		952	0.14654		952	0.18465		952	0.18066		952	0.207
950	0.0143		950	0.14838		950	0.18679		950	0.18286		950	0.20832
948	0.01509		948	0.15083		948	0.18971		948	0.18472		948	0.21067
946	0.01393		946	0.15211		946	0.19112		946	0.18626		946	0.21286
944	0.01335		944	0.15348		944	0.19307		944	0.18835		944	0.21418
942	0.01413		942	0.1563		942	0.19566		942	0.19173		942	0.21666
940	0.01412		940	0.15895		940	0.19756		940	0.1944		940	0.21986
938	0.0139		938	0.16072		938	0.19933		938	0.19531		938	0.22226
936	0.01428		936	0.16227		936	0.20188		936	0.1972		936	0.22352
934	0.01494		934	0.16569		934	0.20556		934	0.20123		934	0.22681
932	0.01559		932	0.16774		932	0.20802		932	0.20317		932	0.22893
930	0.01509		930	0.16884		930	0.20961		930	0.20407		930	0.23001
928	0.01446		928	0.17031		928	0.20993		928	0.20522		928	0.23033
926	0.01368		926	0.17173		926	0.21136		926	0.20679		926	0.23169
924	0.01344		924	0.17381		924	0.21386		924	0.20907		924	0.23423
922	0.01378		922	0.17601		922	0.21625		922	0.21172		922	0.23675
920	0.014		920	0.17766		920	0.21911		920	0.21464		920	0.23957
918	0.01383		918	0.17973		918	0.2209		918	0.21633		918	0.24177
916	0.01364		916	0.1816		916	0.22217		916	0.21784		916	0.24314
914	0.01425		914	0.1837		914	0.22479		914	0.22024		914	0.24479
912	0.01424		912	0.18615		912	0.22647		912	0.22287		912	0.24704
910	0.01573		910	0.18859		910	0.2295		910	0.22487		910	0.2491
908	0.0162		908	0.19047		908	0.23179		908	0.22704		908	0.25099
906	0.01468		906	0.19173		906	0.23289		906	0.22822		906	0.25253
904	0.01457		904	0.19414		904	0.23495		904	0.2303		904	0.25498
902	0.01606		902	0.19725		902	0.23874		902	0.23404		902	0.25689
900	0.01531		900	0.19784		900	0.23977		900	0.23467		900	0.25726
898	0.01618		898	0.19989		898	0.24177		898	0.23711		898	0.2611
896	0.0165		896	0.2018		896	0.24483		896	0.23913		896	0.26192
894	0.01822		894	0.20638		894	0.24721		894	0.24208		894	0.26498
892	0.01715		892	0.20739		892	0.24909		892	0.24438		892	0.26779
890	0.01805		890	0.20945		890	0.25119		890	0.24605		890	0.26931
888	0.01761		888	0.21105		888	0.25194		888	0.24528		888	0.27087
886	0.0183		886	0.21302		886	0.2544		886	0.24804		886	0.27395
884	0.01946		884	0.21382		884	0.25706		884	0.2505		884	0.27374
882	0.01768		882	0.21355		882	0.25895		882	0.25141		882	0.27276
880	0.0176		880	0.21824		880	0.2593		880	0.25406		880	0.27602
878	0.01651		878	0.22028		878	0.26155		878	0.25505		878	0.27732
876	0.02187		876	0.22199		876	0.26428		876	0.25922		876	0.28176
874	0.01997		874	0.22275		874	0.26404		874	0.25953		874	0.28022
872	0.01725		872	0.22443		872	0.26745		872	0.26038		872	0.28049
870	0.01922		870	0.22508		870	0.27059		870	0.26208		870	0.28383
868	0.01944		868	0.22961		868	0.26971		868	0.26294		868	0.28482
866	0.01799		866	0.23166		866	0.26773		866	0.26153		866	0.2861
864	0.01866		864	0.23401		864	0.27135		864	0.26629		864	0.28711
862	0.01598		862	0.23117		862	0.2705		862	0.26684		862	0.28573
860	0.02444		860	0.23908		860	0.27929		860	0.27208		860	0.28341
858	0.04139		858	0.21186		858	0.26122		858	0.25519		858	0.27166
856	0.02698		856	0.20295		856	0.24842		856	0.25629		856	0.2721
854	0.02919		854	0.22071		854	0.26196		854	0.26165		854	0.27099
852	0.03632		852	0.22594		852	0.25664		852	0.25814		852	0.26549
850	0.01897		850	0.21519		850	0.26138		850	0.24857		850	0.26807
848	0.02131		848	0.21652		848	0.25961		848	0.25185		848	0.26874
846	0.02003		846	0.21402		846	0.25891		846	0.24573		846	0.26659
844	0.02721		844	0.21957		844	0.27052		844	0.25853		844	0.26886
842	0.02708		842	0.22809		842	0.27202		842	0.26266		842	0.26963
840	0.02489		840	0.23575		840	0.27401		840	0.271		840	0.281
838	0.0253		838	0.23632		838	0.27381		838	0.26507		838	0.27547
836	0.03156		836	0.23437		836	0.27128		836	0.26937		836	0.28496
834	0.03239		834	0.23711		834	0.27399		834	0.27531		834	0.28707
832	0.02794		832	0.24046		832	0.2754		832	0.27261		832	0.28723
830	0.03289		830	0.24222		830	0.28195		830	0.27711		830	0.29519
828	0.03241		828	0.24389		828	0.28284		828	0.27608		828	0.28995
826	0.0282		826	0.24655		826	0.28433		826	0.27845		826	0.29017
824	0.02916		824	0.25316		824	0.28997		824	0.28237		824	0.29312
822	0.03064		822	0.25515		822	0.29032		822	0.2861		822	0.29549
820	0.03118		820	0.25175		820	0.29305		820	0.28575		820	0.29837
818	0.03653		818	0.2603		818	0.29583		818	0.28844		818	0.30268
816	0.03241		816	0.2582		816	0.29237		816	0.28648		816	0.30108
814	0.0352		814	0.25845		814	0.29602		814	0.29177		814	0.30552
812	0.03413		812	0.25863		812	0.29524		812	0.28943		812	0.30234
810	0.03303		810	0.2639		810	0.30094		810	0.29349		810	0.30785
808	0.03763		808	0.27072		808	0.30337		808	0.29283		808	0.30805
806	0.03625		806	0.27203		806	0.30231		806	0.29887		806	0.31053
804	0.03427		804	0.27137		804	0.30323		804	0.29723		804	0.30876
802	0.03969		802	0.27473		802	0.31122		802	0.29859		802	0.31403
800	0.0364		800	0.27051		800	0.30764		800	0.29831		800	0.31159
798	0.03773		798	0.26956		798	0.30587		798	0.29745		798	0.31082
796	0.0372		796	0.27342		796	0.30689		796	0.29759		796	0.30998
794	0.03771		794	0.27421		794	0.30371		794	0.29771		794	0.3111
792	0.03703		792	0.2756		792	0.30561		792	0.29569		792	0.31378
790	0.03795		790	0.27744		790	0.30988		790	0.29681		790	0.31573
788	0.03929		788	0.27503		788	0.30811		788	0.29723		788	0.31129
786	0.03912		786	0.27478		786	0.30626		786	0.29645		786	0.31045
784	0.03737		784	0.27314		784	0.30631		784	0.29555		784	0.31104
782	0.03809		782	0.27478		782	0.30746		782	0.29563		782	0.31063
780	0.03956		780	0.27697		780	0.30795		780	0.29875		780	0.31155
778	0.04083		778	0.27884		778	0.30555		778	0.29863		778	0.31027
776	0.04264		776	0.27709		776	0.30699		776	0.29758		776	0.31183
774	0.04082		774	0.27655		774	0.30612		774	0.29529		774	0.30775
772	0.0405		772	0.27676		772	0.30589		772	0.29748		772	0.31387
770	0.03994		770	0.27848		770	0.30585		770	0.29662		770	0.31145
768	0.04204		768	0.27906		768	0.30926		768	0.29887		768	0.31212
766	0.0438		766	0.27651		766	0.30501		766	0.29976		766	0.30929
764	0.04191		764	0.27496		764	0.30534		764	0.29502		764	0.30524
762	0.04187		762	0.27721		762	0.30264		762	0.29268		762	0.30564
760	0.04207		760	0.27594		760	0.30301		760	0.29655		760	0.30491
758	0.04456		758	0.28042		758	0.30377		758	0.29559		758	0.30354
756	0.04296		756	0.27651		756	0.30229		756	0.29323		756	0.30772
754	0.04346		754	0.27863		754	0.30247		754	0.29237		754	0.30509
752	0.04311		752	0.27601		752	0.30267		752	0.29124		752	0.30537
750	0.04916		750	0.27797		750	0.30368		750	0.29372		750	0.305
748	0.04795		748	0.27965		748	0.30034		748	0.28993		748	0.30534
746	0.04561		746	0.27639		746	0.2984		746	0.29174		746	0.30229
744	0.04573		744	0.27357		744	0.29787		744	0.28957		744	0.29928
742	0.04995		742	0.27916		742	0.29953		742	0.29339		742	0.30594
740	0.04877		740	0.27488		740	0.29662		740	0.2888		740	0.30136
738	0.04935		738	0.2754		738	0.29505		738	0.28836		738	0.3005
736	0.0491		736	0.27228		736	0.29281		736	0.28636		736	0.29877
734	0.05191		734	0.27499		734	0.29448		734	0.28879		734	0.29909
732	0.0498		732	0.2747		732	0.29269		732	0.28596		732	0.29893
730	0.05223		730	0.27572		730	0.29491		730	0.28766		730	0.29883
728	0.05168		728	0.27412		728	0.29487		728	0.28707		728	0.29759
726	0.05384		726	0.27305		726	0.29457		726	0.28508		726	0.29418
724	0.05663		724	0.27378		724	0.29313		724	0.28572		724	0.29654
722	0.05437		722	0.27259		722	0.29144		722	0.28232		722	0.29494
720	0.05429		720	0.27136		720	0.2875		720	0.2814		720	0.29144
718	0.05807		718	0.27134		718	0.29062		718	0.28349		718	0.29643
716	0.05929		716	0.27237		716	0.28888		716	0.28222		716	0.29366
714	0.05733		714	0.26987		714	0.2867		714	0.27866		714	0.29044
712	0.06012		712	0.27264		712	0.28857		712	0.27997		712	0.29377
710	0.06115		710	0.27175		710	0.2847		710	0.27775		710	0.29259
708	0.06063		708	0.26989		708	0.28362		708	0.27556		708	0.28834
706	0.06261		706	0.26948		706	0.2849		706	0.2779		706	0.28896
704	0.06206		704	0.26774		704	0.28156		704	0.27501		704	0.28558
702	0.0672		702	0.26944		702	0.28333		702	0.27624		702	0.28953
700	0.06377		700	0.26571		700	0.27814		700	0.2708		700	0.28422
698	0.06926		698	0.2662		698	0.28028		698	0.27502		698	0.28498
696	0.06948		696	0.26654		696	0.27912		696	0.27166		696	0.28556
694	0.0708		694	0.26631		694	0.27868		694	0.27095		694	0.28261
692	0.0734		692	0.26316		692	0.2789		692	0.27214		692	0.2818
690	0.07344		690	0.26365		690	0.27614		690	0.2675		690	0.28064
688	0.07728		688	0.26328		688	0.27678		688	0.26746		688	0.28023
686	0.07998		686	0.2615		686	0.27208		686	0.26723		686	0.2783
684	0.0816		684	0.26014		684	0.27262		684	0.26531		684	0.27714
682	0.08467		682	0.26358		682	0.27315		682	0.26536		682	0.27665
680	0.08659		680	0.26151		680	0.27045		680	0.26434		680	0.27428
678	0.08978		678	0.26314		678	0.27011		678	0.26281		678	0.27554
676	0.09489		676	0.26216		676	0.27079		676	0.26458		676	0.27624
674	0.09691		674	0.26283		674	0.26911		674	0.26429		674	0.27579
672	0.09944		672	0.26107		672	0.26722		672	0.26167		672	0.27381
670	0.10496		670	0.26387		670	0.27009		670	0.26454		670	0.27478
668	0.10888		668	0.26295		668	0.26906		668	0.26246		668	0.2738
666	0.115		666	0.26322		666	0.26849		666	0.26011		666	0.27464
664	0.1224		664	0.2651		664	0.26996		664	0.26189		664	0.27496
662	0.1276		662	0.26392		662	0.26836		662	0.26174		662	0.27339
660	0.13501		660	0.26541		660	0.26878		660	0.26233		660	0.27404
658	0.14389		658	0.2667		658	0.26938		658	0.26213		658	0.27327
656	0.15362		656	0.26873		656	0.27091		656	0.26399		656	0.27534
654	0.16321		654	0.27012		654	0.27024		654	0.26333		654	0.27536
652	0.17521		652	0.27299		652	0.27146		652	0.26502		652	0.27573
650	0.18611		650	0.27296		650	0.26938		650	0.26366		650	0.27516
648	0.20061		648	0.27606		648	0.27272		648	0.26551		648	0.27543
646	0.21704		646	0.27968		646	0.27339		646	0.26775		646	0.27674
644	0.23161		644	0.28131		644	0.27402		644	0.26616		644	0.27617
642	0.25044		642	0.2844		642	0.27534		642	0.26834		642	0.27805
640	0.27119		640	0.28996		640	0.27863		640	0.27174		640	0.2808
638	0.29206		638	0.29269		638	0.27939		638	0.27228		638	0.28192
636	0.31474		636	0.29649		636	0.281		636	0.27413		636	0.2826
634	0.34051		634	0.30113		634	0.28377		634	0.2763		634	0.28491
632	0.36753		632	0.3064		632	0.28645		632	0.27877		632	0.28593
630	0.39632		630	0.31252		630	0.28863		630	0.28078		630	0.28804
628	0.42646		628	0.3169		628	0.29051		628	0.28341		628	0.29036
626	0.45755		626	0.3247		626	0.29477		626	0.28687		626	0.29287
624	0.4804		624	0.33081		624	0.29788		624	0.28934		624	0.29577
622	0.53017		622	0.33652		622	0.30045		622	0.29297		622	0.2984
620	0.56478		620	0.34283		620	0.30479		620	0.29459		620	0.30002
618	0.60058		618	0.35033		618	0.30732		618	0.298		618	0.3024
616	0.63619		616	0.35698		616	0.31127		616	0.30106		616	0.30631
614	0.66964		614	0.36422		614	0.31421		614	0.3038		614	0.30742
612	0.70401		612	0.37147		612	0.31854		612	0.30861		612	0.31139
610	0.73421		610	0.37917		610	0.32233		610	0.31219		610	0.31358
608	0.76259		608	0.38738		608	0.32664		608	0.31527		608	0.31828
606	0.7888		606	0.39444		606	0.33076		606	0.3194		606	0.32096
604	0.811		604	0.40254		604	0.33542		604	0.3227		604	0.32348
602	0.83122		602	0.40856		602	0.338		602	0.32669		602	0.32623
600	0.84858		600	0.41531		600	0.34237		600	0.32963		600	0.33027
598	0.86275		598	0.4216		598	0.34593		598	0.33418		598	0.33361
596	0.87459		596	0.42732		596	0.35026		596	0.33714		596	0.336
594	0.88477		594	0.4328		594	0.35379		594	0.34028		594	0.33958
592	0.89408		592	0.43728		592	0.35711		592	0.34353		592	0.34229
590	0.90214		590	0.44282		590	0.36018		590	0.34702		590	0.34513
588	0.90692		588	0.44629		588	0.36229		588	0.34887		588	0.34776
586	0.91336		586	0.4504		586	0.36505		586	0.35127		586	0.34989
584	0.9195		584	0.45384		584	0.36735		584	0.35401		584	0.35219
582	0.92584		582	0.45738		582	0.37098		582	0.35686		582	0.35441
580	0.93287		580	0.4606		580	0.37309		580	0.3591		580	0.35648
578	0.93958		578	0.46261		578	0.37452		578	0.36062		578	0.35812
576	0.94657		576	0.46576		576	0.37674		576	0.36284		576	0.35935
574	0.95419		574	0.46858		574	0.37832		574	0.36472		574	0.36138
572	0.96254		572	0.4714		572	0.38071		572	0.3666		572	0.3632
570	0.97128		570	0.4748		570	0.38284		570	0.36845		570	0.36497
568	0.97825		568	0.4765		568	0.38382		568	0.37013		568	0.36571
566	0.98567		566	0.47698		566	0.38447		566	0.37074		566	0.36683
564	0.99205		564	0.48006		564	0.3866		564	0.37212		564	0.3678
562	0.99686		562	0.48125		562	0.3871		562	0.37261		562	0.36832
560	0.99867		560	0.48079		560	0.3865		560	0.37184		560	0.36744
558	0.9996		558	0.48043		558	0.38593		558	0.37106		558	0.36698
556	1		556	0.48102		556	0.38669		556	0.37212		556	0.36749
554	0.99729		554	0.48008		554	0.38624		554	0.37136		554	0.36658
552	0.99327		552	0.48027		552	0.3867		552	0.37103		552	0.36685
550	0.98656		550	0.47929		550	0.38562		550	0.36944		550	0.36619
548	0.97895		548	0.47767		548	0.38482		548	0.37007		548	0.36587
546	0.9701		546	0.47588		546	0.38341		546	0.36848		546	0.3649
544	0.95966		544	0.47443		544	0.3823		544	0.36703		544	0.36385
542	0.94784		542	0.47158		542	0.38031		542	0.36586		542	0.36203
540	0.93566		540	0.46896		540	0.37836		540	0.36456		540	0.36025
538	0.9232		538	0.4661		538	0.37653		538	0.36291		538	0.35895
536	0.90994		536	0.46269		536	0.37522		536	0.36076		536	0.3574
534	0.89672		534	0.45836		534	0.3723		534	0.35796		534	0.35528
532	0.88282		532	0.4547		532	0.36996		532	0.35528		532	0.35303
530	0.86931		530	0.45031		530	0.36672		530	0.35285		530	0.35046
528	0.85596		528	0.4467		528	0.36387		528	0.35003		528	0.3479
526	0.84285		526	0.44198		526	0.36072		526	0.34727		526	0.34517
524	0.82869		524	0.43702		524	0.35726		524	0.34373		524	0.34247
522	0.81472		522	0.43204		522	0.35365		522	0.34045		522	0.33927
520	0.80074		520	0.4272		520	0.34969		520	0.33719		520	0.33581
518	0.7862		518	0.42185		518	0.34634		518	0.33351		518	0.33306
516	0.77113		516	0.41636		516	0.34263		516	0.32992		516	0.33004
514	0.75584		514	0.41044		514	0.33894		514	0.32559		514	0.32628
512	0.74054		512	0.4045		512	0.33503		512	0.32166		512	0.32277
510	0.72413		510	0.39895		510	0.33047		510	0.31742		510	0.31911
508	0.70759		508	0.39322		508	0.32645		508	0.31299		508	0.31584
506	0.69063		506	0.38672		506	0.32123		506	0.30867		506	0.31176
504	0.6734		504	0.38035		504	0.31659		504	0.30439		504	0.30783
502	0.65546		502	0.37319		502	0.31179		502	0.29957		502	0.30296
500	0.63862		500	0.36639		500	0.30693		500	0.29507		500	0.29825
498	0.62156		498	0.36029		498	0.30276		498	0.29056		498	0.29437
496	0.60374		496	0.35393		496	0.29858		496	0.2866		496	0.29078
494	0.58759		494	0.34813		494	0.29408		494	0.28296		494	0.28744
492	0.57058		492	0.34128		492	0.28889		492	0.27789		492	0.28238
490	0.55353		490	0.33395		490	0.28354		490	0.27196		490	0.27719
488	0.53754		488	0.32712		488	0.2783		488	0.26659		488	0.2727
486	0.5215		486	0.3204		486	0.27334		486	0.26243		486	0.26899
484	0.50546		484	0.31391		484	0.26847		484	0.25784		484	0.26441
482	0.49002		482	0.30635		482	0.26272		482	0.25257		482	0.25926
480	0.47474		480	0.29826		480	0.2568		480	0.24765		480	0.25363
478	0.45989		478	0.29166		478	0.25204		478	0.2433		478	0.24976
476	0.44559		476	0.2858		476	0.24768		476	0.23843		476	0.2461
474	0.43161		474	0.27985		474	0.24329		474	0.23376		474	0.24188
472	0.41796		472	0.27348		472	0.23813		472	0.22861		472	0.23728
470	0.40381		470	0.2669		470	0.23252		470	0.22344		470	0.23235
468	0.39049		468	0.26014		468	0.22761		468	0.21884		468	0.22809
466	0.37747		466	0.25349		466	0.22314		466	0.21377		466	0.22349
464	0.36465		464	0.24718		464	0.21819		464	0.20851		464	0.2192
462	0.35232		462	0.241		462	0.21312		462	0.20375		462	0.21519
460	0.34068		460	0.23493		460	0.20835		460	0.19916		460	0.21065
458	0.32934		458	0.22926		458	0.20361		458	0.19478		458	0.20642
456	0.31718		456	0.22256		456	0.19797		456	0.18939		456	0.20168
454	0.3057		454	0.21611		454	0.1934		454	0.18467		454	0.19655
452	0.29613		452	0.21081		452	0.18831		452	0.18074		452	0.19255
450	0.28642		450	0.20554		450	0.18366		450	0.17537		450	0.1886
448	0.27602		448	0.19958		448	0.17888		448	0.1707		448	0.18426
446	0.26611		446	0.19312		446	0.17348		446	0.16695		446	0.17958
444	0.25662		444	0.18677		444	0.16902		444	0.16199		444	0.17552
442	0.24802		442	0.18156		442	0.16485		442	0.15762		442	0.17114
440	0.2402		440	0.17704		440	0.16084		440	0.15335		440	0.16681
438	0.23336		438	0.17217		438	0.15726		438	0.14974		438	0.16304
436	0.22548		436	0.16659		436	0.15253		436	0.14568		436	0.15933
434	0.21865		434	0.16234		434	0.14942		434	0.14143		434	0.1565
432	0.21245		432	0.15832		432	0.14566		432	0.13812		432	0.15313
430	0.20561		430	0.15323		430	0.14067		430	0.13429		430	0.14936
428	0.19928		428	0.14878		428	0.13658		428	0.13056		428	0.14568
426	0.19264		426	0.14397		426	0.13194		426	0.12604		426	0.14187
424	0.18621		424	0.13919		424	0.12854		424	0.1213		424	0.13722
422	0.18015		422	0.13426		422	0.12469		422	0.11736		422	0.13338
420	0.1744		420	0.12953		420	0.12094		420	0.11389		420	0.13004
418	0.16967		418	0.12573		418	0.11793		418	0.11118		418	0.12653
416	0.16532		416	0.12188		416	0.11422		416	0.10785		416	0.12356
414	0.16133		414	0.11835		414	0.11142		414	0.10508		414	0.12072
412	0.15715		412	0.11453		412	0.10873		412	0.10211		412	0.11762
410	0.15178		410	0.10968		410	0.10425		410	0.09722		410	0.11377
408	0.1473		408	0.1068		408	0.10027		408	0.09383		408	0.11142
406	0.14358		406	0.10383		406	0.09755		406	0.09197		406	0.10905
404	0.13948		404	0.09975		404	0.09505		404	0.08848		404	0.10444
402	0.1364		402	0.09734		402	0.09236		402	0.08566		402	0.10231
400	0.13229		400	0.09353		400	0.08852		400	0.08325		400	0.10061
398	0.12887		398	0.09047		398	0.08652		398	0.08125		398	0.09823
396	0.12577		396	0.08779		396	0.08325		396	0.07762		396	0.09508
394	0.12198		394	0.08494		394	0.08015		394	0.0744		394	0.09199
392	0.11776		392	0.081		392	0.07735		392	0.07151		392	0.08809
390	0.11459		390	0.07871		390	0.07475		390	0.06864		390	0.08615
388	0.11217		388	0.07659		388	0.07198		388	0.06652		388	0.08462
386	0.10789		386	0.07228		386	0.06853		386	0.06241		386	0.08158
384	0.10431		384	0.06988		384	0.067		384	0.06024		384	0.07886
382	0.10218		382	0.06828		382	0.06519		382	0.05903		382	0.07689
380	0.10008		380	0.06459		380	0.06439		380	0.05646		380	0.07427
378	0.0967		378	0.06245		378	0.06253		378	0.05431		378	0.07128
376	0.09393		376	0.06153		376	0.05803		376	0.05043		376	0.0688
374	0.09113		374	0.05978		374	0.05501		374	0.0467		374	0.0665
372	0.08795		372	0.05529		372	0.05264		372	0.04428		372	0.06374
370	0.08547		370	0.05173		370	0.05049		370	0.04328		370	0.06116
368	0.0833		368	0.05049		368	0.04927		368	0.04174		368	0.05968
366	0.08082		366	0.04858		366	0.04665		366	0.03957		366	0.05815
364	0.08009		364	0.04861		364	0.04626		364	0.03903		364	0.05964
362	0.0772		362	0.04612		362	0.04444		362	0.03616		362	0.05676
360	0.07592		360	0.04399		360	0.04247		360	0.03525		360	0.05522
358	0.0728		358	0.04202		358	0.03944		358	0.03305		358	0.05442
356	0.07186		356	0.04103		356	0.03937		356	0.03173		356	0.05272
354	0.07067		354	0.04006		354	0.03743		354	0.03027		354	0.05063
352	0.0689		352	0.03796		352	0.03488		352	0.02943		352	0.04861
350	0.07		350	0.03646		350	0.03493		350	0.02783		350	0.04757
348	0.06912		348	0.03577		348	0.03307		348	0.02598		348	0.04575
346	0.06825		346	0.0362		346	0.03181		346	0.02684		346	0.04411
344	0.06658		344	0.03504		344	0.02946		344	0.02486		344	0.04222
342	0.06411		342	0.03165		342	0.02779		342	0.02415		342	0.04202
340	0.06164		340	0.02843		340	0.02728		340	0.01979		340	0.04063
338	0.06148		338	0.02761		338	0.02576		338	0.01823		338	0.03845
336	0.06186		336	0.02842		336	0.02442		336	0.01866		336	0.03867
334	0.06062		334	0.0274		334	0.02347		334	0.01704		334	0.03666
332	0.05768		332	0.02585		332	0.02269		332	0.01652		332	0.03516
330	0.0562		330	0.02643		330	0.02176		330	0.01473		330	0.0326
328	0.05467		328	0.02517		328	0.02293		328	0.0152		328	0.03385
326	0.05185		326	0.02304		326	0.02172		326	0.01045		326	0.03146
324	0.05313		324	0.01893		324	0.01836		324	0.01041		324	0.02947
322	0.05147		322	0.01822		322	0.01942		322	0.01195		322	0.03117
320	0.0479		320	0.01742		320	0.01742		320	0.00911		320	0.02965
318	0.04753		318	0.01794		318	0.01597		318	0.00704		318	0.03043
316	0.04935		316	0.021		316	0.01836		316	0.01332		316	0.0323
314	0.04568		314	0.02101		314	0.01419		314	0.01046		314	0.02685
312	0.0497		312	0.01849		312	0.01621		312	0.00902		312	0.02932
310	0.04942		310	0.01734		310	0.01347		310	0.00699		310	0.02752
308	0.04487		308	0.01501		308	0.01156		308	0.000477194		308	0.02592
306	0.05467		306	0.0211		306	0.01962		306	0.0047		306	0.03262
304	0.0469		304	0.01911		304	0.01524		304	0.00917		304	0.0348
302	0.04397		302	0.0176		302	0.01232		302	0.00561		302	0.02782
300	0.04205		300	0.01914		300	0.00494		300	-0.00331		300	0.02578

## Sheet: Extended Figure 5c
Nor. Abs. @ 550 nm of 30 nm PBTTT doped with Na2S2O8
Time (s)	with LiTFSI	without LiTFSI
0	1	1
10	0.37417	0.48102
20	0.23019	0.38669
30	0.18467	0.37212
40	0.17178	0.36749

## Sheet: Extended Figure 5d
100 nm PBTTT doped with Na2S2O8/LiTFSI
pristine			20s			40s			60s			80s			100s
Wavelength (nm)	Nor. Abs. (arb. units)		Wavelength (nm)	Nor. Abs. (arb. units)		Wavelength (nm)	Nor. Abs. (arb. units)		Wavelength (nm)	Nor. Abs. (arb. units)		Wavelength (nm)	Nor. Abs. (arb. units)		Wavelength (nm)	Nor. Abs. (arb. units)
1800	0.000982848		1800	0.18621		1800	0.27781		1800	0.2665		1800	0.28876		1800	0.30603
1798	0.000496964		1798	0.18604		1798	0.2767		1798	0.26631		1798	0.28779		1798	0.30514
1796	0.00061883		1796	0.18543		1796	0.27646		1796	0.2645		1796	0.28689		1796	0.30453
1794	0.00123		1794	0.1858		1794	0.27591		1794	0.26481		1794	0.28647		1794	0.30455
1792	0		1792	0.18446		1792	0.27443		1792	0.26319		1792	0.28532		1792	0.30327
1790	0.000299128		1790	0.18423		1790	0.27494		1790	0.26359		1790	0.28482		1790	0.30273
1788	0.000879974		1788	0.18378		1788	0.27432		1788	0.26256		1788	0.28482		1788	0.30284
1786	0.000281718		1786	0.18364		1786	0.27319		1786	0.26137		1786	0.2835		1786	0.30156
1784	0.000674225		1784	0.18348		1784	0.27293		1784	0.26129		1784	0.28326		1784	0.30192
1782	0.001		1782	0.18313		1782	0.27216		1782	0.26026		1782	0.28285		1782	0.30035
1780	0.00101		1780	0.18273		1780	0.27204		1780	0.2604		1780	0.28239		1780	0.30031
1778	0.00151		1778	0.18263		1778	0.27221		1778	0.26075		1778	0.28213		1778	0.30059
1776	0.000281718		1776	0.18133		1776	0.27044		1776	0.25839		1776	0.28037		1776	0.29877
1774	0.00116		1774	0.18151		1774	0.2707		1774	0.25872		1774	0.27989		1774	0.29843
1772	0.00148		1772	0.18197		1772	0.27078		1772	0.25849		1772	0.27963		1772	0.29718
1770	0.000493798		1770	0.18025		1770	0.26975		1770	0.25688		1770	0.27982		1770	0.29699
1768	0.000582429		1768	0.17939		1768	0.26901		1768	0.25625		1768	0.27744		1768	0.29602
1766	0.00145		1766	0.17988		1766	0.26939		1766	0.25708		1766	0.27802		1766	0.29536
1764	0.000313372		1764	0.17871		1764	0.26824		1764	0.25523		1764	0.27678		1764	0.29448
1762	0.000444735		1762	0.17837		1762	0.26751		1762	0.25462		1762	0.27574		1762	0.29362
1760	0.000319703		1760	0.17825		1760	0.2673		1760	0.25389		1760	0.27533		1760	0.29316
1758	0.000792926		1758	0.17743		1758	0.26686		1758	0.25377		1758	0.27472		1758	0.29303
1756	0.000637823		1756	0.17768		1756	0.26577		1756	0.25242		1756	0.27434		1756	0.29222
1754	0.00104		1754	0.17745		1754	0.26584		1754	0.25257		1754	0.27308		1754	0.29172
1752	0.000167765		1752	0.17697		1752	0.26522		1752	0.25155		1752	0.27196		1752	0.29073
1750	0.00119		1750	0.17722		1750	0.26527		1750	0.2511		1750	0.27211		1750	0.29045
1748	0.000470058		1748	0.17628		1748	0.265		1748	0.25049		1748	0.27183		1748	0.28972
1746	0.000731201		1746	0.17616		1746	0.26498		1746	0.25017		1746	0.27116		1746	0.28931
1744	0.000750193		1744	0.17528		1744	0.26269		1744	0.24959		1744	0.27024		1744	0.28792
1742	0.00086573		1742	0.17524		1742	0.2623		1742	0.24899		1742	0.26939		1742	0.2876
1740	0.00126		1740	0.17539		1740	0.26349		1740	0.24859		1740	0.26944		1740	0.28696
1738	0.00128		1738	0.17448		1738	0.26218		1738	0.2476		1738	0.26783		1738	0.28627
1736	0.00138		1736	0.17406		1736	0.2611		1736	0.24733		1736	0.26703		1736	0.28607
1734	0.00169		1734	0.17385		1734	0.26129		1734	0.24702		1734	0.2673		1734	0.28542
1732	0.00142		1732	0.17348		1732	0.26025		1732	0.24663		1732	0.26615		1732	0.2844
1730	0.00157		1730	0.17296		1730	0.25996		1730	0.24522		1730	0.26558		1730	0.2838
1728	0.0013		1728	0.17264		1728	0.25899		1728	0.24418		1728	0.26464		1728	0.28268
1726	0.00137		1726	0.17153		1726	0.25942		1726	0.2442		1726	0.26419		1726	0.28201
1724	0.000802422		1724	0.17123		1724	0.25821		1724	0.24277		1724	0.26344		1724	0.28142
1722	0.00080717		1722	0.1706		1722	0.25751		1722	0.24259		1722	0.26265		1722	0.28071
1720	0.00168		1720	0.17147		1720	0.25787		1720	0.24255		1720	0.26266		1720	0.28065
1718	0.00136		1718	0.17037		1718	0.25771		1718	0.24145		1718	0.26169		1718	0.27929
1716	0.00119		1716	0.17006		1716	0.25652		1716	0.24115		1716	0.26163		1716	0.27885
1714	0.00152		1714	0.16954		1714	0.25602		1714	0.24015		1714	0.26016		1714	0.27836
1712	0.00131		1712	0.16849		1712	0.25462		1712	0.23922		1712	0.25911		1712	0.27697
1710	0.00125		1710	0.16855		1710	0.25423		1710	0.23853		1710	0.25891		1710	0.2766
1708	0.00137		1708	0.16818		1708	0.25446		1708	0.23783		1708	0.25833		1708	0.27581
1706	0.00144		1706	0.167		1706	0.25356		1706	0.23776		1706	0.25715		1706	0.27488
1704	0.00205		1704	0.16732		1704	0.25355		1704	0.23715		1704	0.25729		1704	0.27535
1702	0.00216		1702	0.16741		1702	0.25242		1702	0.23618		1702	0.25645		1702	0.27404
1700	0.00133		1700	0.16578		1700	0.25142		1700	0.23552		1700	0.25507		1700	0.2719
1698	0.00166		1698	0.16597		1698	0.25159		1698	0.23525		1698	0.25447		1698	0.27224
1696	0.00124		1696	0.16547		1696	0.25055		1696	0.2339		1696	0.25328		1696	0.27111
1694	0.00219		1694	0.16558		1694	0.25092		1694	0.2341		1694	0.25391		1694	0.27077
1692	0.00153		1692	0.16436		1692	0.2496		1692	0.23295		1692	0.2522		1692	0.26969
1690	0.0019		1690	0.16451		1690	0.24929		1690	0.23233		1690	0.25201		1690	0.26953
1688	0.00197		1688	0.16363		1688	0.24886		1688	0.2319		1688	0.25105		1688	0.26877
1686	0.00176		1686	0.16371		1686	0.24795		1686	0.23085		1686	0.25046		1686	0.26795
1684	0.00141		1684	0.16328		1684	0.24745		1684	0.23035		1684	0.24943		1684	0.26738
1682	0.00163		1682	0.16214		1682	0.24677		1682	0.22927		1682	0.24854		1682	0.26598
1680	0.0017		1680	0.16163		1680	0.24629		1680	0.22876		1680	0.2478		1680	0.26551
1678	0.00192		1678	0.1614		1678	0.24581		1678	0.2285		1678	0.24777		1678	0.26516
1676	0.00187		1676	0.16124		1676	0.24601		1676	0.22792		1676	0.24674		1676	0.2644
1674	0.00174		1674	0.16051		1674	0.24497		1674	0.22708		1674	0.24604		1674	0.26363
1672	0.00176		1672	0.15995		1672	0.24387		1672	0.22645		1672	0.2451		1672	0.26314
1670	0.00204		1670	0.15977		1670	0.24371		1670	0.22564		1670	0.24461		1670	0.26265
1668	0.0018		1668	0.15893		1668	0.24292		1668	0.22458		1668	0.24366		1668	0.26101
1666	0.00171		1666	0.15842		1666	0.2422		1666	0.22437		1666	0.24261		1666	0.26002
1664	0.00235		1664	0.15837		1664	0.24216		1664	0.2244		1664	0.24232		1664	0.25967
1662	0.00176		1662	0.15732		1662	0.24133		1662	0.22288		1662	0.24166		1662	0.25895
1660	0.00179		1660	0.15653		1660	0.24051		1660	0.22259		1660	0.2412		1660	0.25823
1658	0.00181		1658	0.15614		1658	0.24015		1658	0.22151		1658	0.2402		1658	0.25777
1656	0.0019		1656	0.15574		1656	0.23929		1656	0.2206		1656	0.23884		1656	0.25667
1654	0.0022		1654	0.15561		1654	0.23916		1654	0.22021		1654	0.23819		1654	0.25575
1652	0.00179		1652	0.1549		1652	0.23853		1652	0.21948		1652	0.23737		1652	0.25538
1650	0.0021		1650	0.15462		1650	0.23783		1650	0.21883		1650	0.23727		1650	0.25432
1648	0.0024		1648	0.15436		1648	0.23764		1648	0.21848		1648	0.23658		1648	0.25385
1646	0.00178		1646	0.15341		1646	0.23634		1646	0.21728		1646	0.23508		1646	0.2529
1644	0.0021		1644	0.15314		1644	0.23558		1644	0.21656		1644	0.23462		1644	0.25215
1642	0.00199		1642	0.15291		1642	0.23514		1642	0.21621		1642	0.23431		1642	0.25168
1640	0.00227		1640	0.1525		1640	0.23514		1640	0.2159		1640	0.23373		1640	0.25113
1638	0.0027		1638	0.15225		1638	0.23496		1638	0.21462		1638	0.23318		1638	0.25062
1636	0.00286		1636	0.1519		1636	0.23461		1636	0.21411		1636	0.2323		1636	0.24978
1634	0.00252		1634	0.151		1634	0.23341		1634	0.21321		1634	0.23126		1634	0.24856
1632	0.00195		1632	0.14955		1632	0.23246		1632	0.21188		1632	0.22991		1632	0.2475
1630	0.00185		1630	0.14916		1630	0.23182		1630	0.21165		1630	0.22887		1630	0.2465
1628	0.00168		1628	0.14888		1628	0.23121		1628	0.21075		1628	0.22793		1628	0.24553
1626	0.00148		1626	0.14805		1626	0.23078		1626	0.20993		1626	0.22726		1626	0.2449
1624	0.00161		1624	0.14779		1624	0.23005		1624	0.20924		1624	0.22664		1624	0.24397
1622	0.00164		1622	0.14738		1622	0.2294		1622	0.20866		1622	0.22562		1622	0.24286
1620	0.00183		1620	0.14693		1620	0.22897		1620	0.20798		1620	0.22501		1620	0.24213
1618	0.00148		1618	0.14627		1618	0.22831		1618	0.20662		1618	0.22409		1618	0.24133
1616	0.00111		1616	0.14533		1616	0.22719		1616	0.20562		1616	0.22269		1616	0.24074
1614	0.00165		1614	0.14509		1614	0.22708		1614	0.20554		1614	0.22225		1614	0.24046
1612	0.00193		1612	0.14476		1612	0.2265		1612	0.20527		1612	0.22162		1612	0.23943
1610	0.0021		1610	0.1445		1610	0.22576		1610	0.20422		1610	0.22084		1610	0.23822
1608	0.00178		1608	0.1439		1608	0.22485		1608	0.2034		1608	0.21964		1608	0.23724
1606	0.00152		1606	0.14311		1606	0.22408		1606	0.20259		1606	0.21898		1606	0.23676
1604	0.00153		1604	0.1423		1604	0.22331		1604	0.20165		1604	0.21831		1604	0.23596
1602	0.00192		1602	0.14217		1602	0.2229		1602	0.20133		1602	0.21782		1602	0.23526
1600	0.00171		1600	0.14151		1600	0.22251		1600	0.20042		1600	0.21707		1600	0.23405
1598	0.00156		1598	0.14128		1598	0.22201		1598	0.19995		1598	0.21629		1598	0.23355
1596	0.00193		1596	0.14099		1596	0.22159		1596	0.19914		1596	0.21542		1596	0.23285
1594	0.00205		1594	0.14049		1594	0.2211		1594	0.19831		1594	0.21478		1594	0.23203
1592	0.00228		1592	0.14003		1592	0.22034		1592	0.19788		1592	0.21393		1592	0.23131
1590	0.0021		1590	0.13925		1590	0.21947		1590	0.19681		1590	0.21281		1590	0.23048
1588	0.0018		1588	0.13847		1588	0.21853		1588	0.19604		1588	0.21176		1588	0.22933
1586	0.00186		1586	0.13799		1586	0.21782		1586	0.19529		1586	0.21106		1586	0.22836
1584	0.00231		1584	0.13762		1584	0.21735		1584	0.19451		1584	0.21029		1584	0.22767
1582	0.00234		1582	0.13704		1582	0.21698		1582	0.19354		1582	0.20928		1582	0.22724
1580	0.00203		1580	0.13657		1580	0.21621		1580	0.19298		1580	0.20858		1580	0.22608
1578	0.00189		1578	0.13623		1578	0.21538		1578	0.19259		1578	0.20796		1578	0.22481
1576	0.00203		1576	0.13596		1576	0.21485		1576	0.19204		1576	0.20708		1576	0.22437
1574	0.00179		1574	0.13524		1574	0.21434		1574	0.19086		1574	0.20626		1574	0.22369
1572	0.00161		1572	0.13449		1572	0.21334		1572	0.18998		1572	0.20528		1572	0.22284
1570	0.00178		1570	0.13391		1570	0.21217		1570	0.18914		1570	0.20444		1570	0.22164
1568	0.00191		1568	0.13336		1568	0.21174		1568	0.18844		1568	0.20378		1568	0.22067
1566	0.00195		1566	0.13315		1566	0.21145		1566	0.18825		1566	0.20313		1566	0.22024
1564	0.00256		1564	0.13303		1564	0.21115		1564	0.18801		1564	0.20261		1564	0.21979
1562	0.00273		1562	0.13266		1562	0.21057		1562	0.18666		1562	0.20189		1562	0.21864
1560	0.0022		1560	0.132		1560	0.20994		1560	0.18557		1560	0.20099		1560	0.2175
1558	0.00209		1558	0.13154		1558	0.2092		1558	0.18537		1558	0.20036		1558	0.21691
1556	0.00209		1556	0.13061		1556	0.20816		1556	0.18432		1556	0.19932		1556	0.21608
1554	0.00211		1554	0.12979		1554	0.20709		1554	0.18345		1554	0.19836		1554	0.21507
1552	0.00228		1552	0.12973		1552	0.20672		1552	0.18267		1552	0.19753		1552	0.21433
1550	0.00267		1550	0.12952		1550	0.20666		1550	0.18206		1550	0.19709		1550	0.21378
1548	0.00264		1548	0.12906		1548	0.20587		1548	0.1816		1548	0.1964		1548	0.21307
1546	0.0024		1546	0.12882		1546	0.2051		1546	0.18077		1546	0.19539		1546	0.21238
1544	0.00219		1544	0.12799		1544	0.20429		1544	0.17966		1544	0.19449		1544	0.21136
1542	0.00241		1542	0.12719		1542	0.20327		1542	0.17903		1542	0.19351		1542	0.21011
1540	0.00251		1540	0.12639		1540	0.2025		1540	0.17825		1540	0.19263		1540	0.20909
1538	0.00262		1538	0.1262		1538	0.20228		1538	0.17773		1538	0.19203		1538	0.20872
1536	0.00253		1536	0.12606		1536	0.202		1536	0.17702		1536	0.19143		1536	0.208
1534	0.0024		1534	0.12531		1534	0.20113		1534	0.17606		1534	0.19052		1534	0.20678
1532	0.00241		1532	0.12487		1532	0.20007		1532	0.17513		1532	0.18953		1532	0.20571
1530	0.00276		1530	0.12467		1530	0.19955		1530	0.17452		1530	0.18886		1530	0.20528
1528	0.00292		1528	0.12406		1528	0.19887		1528	0.17404		1528	0.18781		1528	0.20445
1526	0.00286		1526	0.12343		1526	0.19806		1526	0.17318		1526	0.18709		1526	0.20374
1524	0.00289		1524	0.12276		1524	0.19762		1524	0.1722		1524	0.18662		1524	0.20295
1522	0.00273		1522	0.12215		1522	0.19688		1522	0.17151		1522	0.18563		1522	0.20152
1520	0.00264		1520	0.12176		1520	0.1962		1520	0.17081		1520	0.18465		1520	0.20082
1518	0.00257		1518	0.1212		1518	0.19533		1518	0.1701		1518	0.18381		1518	0.20002
1516	0.00292		1516	0.12094		1516	0.19464		1516	0.16961		1516	0.18338		1516	0.19922
1514	0.00298		1514	0.12043		1514	0.1942		1514	0.16873		1514	0.18253		1514	0.19849
1512	0.00255		1512	0.11965		1512	0.19321		1512	0.16776		1512	0.18138		1512	0.19728
1510	0.00278		1510	0.11949		1510	0.19266		1510	0.16732		1510	0.18094		1510	0.19665
1508	0.00302		1508	0.11927		1508	0.19203		1508	0.16634		1508	0.18043		1508	0.19603
1506	0.00305		1506	0.11868		1506	0.19147		1506	0.16585		1506	0.17979		1506	0.19537
1504	0.00314		1504	0.11791		1504	0.19081		1504	0.16526		1504	0.17896		1504	0.19459
1502	0.00275		1502	0.11712		1502	0.18982		1502	0.16421		1502	0.17737		1502	0.19316
1500	0.0029		1500	0.11673		1500	0.18916		1500	0.16339		1500	0.17661		1500	0.19221
1498	0.00334		1498	0.11641		1498	0.18866		1498	0.1627		1498	0.1766		1498	0.19192
1496	0.00339		1496	0.11579		1496	0.18781		1496	0.162		1496	0.17537		1496	0.19093
1494	0.00346		1494	0.11534		1494	0.18724		1494	0.16146		1494	0.1742		1494	0.19014
1492	0.00328		1492	0.11477		1492	0.18639		1492	0.16097		1492	0.17342		1492	0.18929
1490	0.00337		1490	0.11435		1490	0.18562		1490	0.16011		1490	0.17278		1490	0.18836
1488	0.00342		1488	0.1139		1488	0.18469		1488	0.15897		1488	0.17208		1488	0.18735
1486	0.00355		1486	0.11328		1486	0.18415		1486	0.15847		1486	0.17135		1486	0.18646
1484	0.00333		1484	0.11271		1484	0.18382		1484	0.15754		1484	0.17058		1484	0.18589
1482	0.00324		1482	0.11222		1482	0.18305		1482	0.15655		1482	0.16962		1482	0.1849
1480	0.00318		1480	0.11157		1480	0.18207		1480	0.15602		1480	0.16879		1480	0.18419
1478	0.00301		1478	0.11083		1478	0.18151		1478	0.15522		1478	0.16789		1478	0.18332
1476	0.00367		1476	0.11054		1476	0.18094		1476	0.15477		1476	0.16751		1476	0.18268
1474	0.00348		1474	0.11007		1474	0.17989		1474	0.15409		1474	0.16676		1474	0.18169
1472	0.0032		1472	0.10923		1472	0.17889		1472	0.15315		1472	0.16534		1472	0.18032
1470	0.00342		1470	0.10876		1470	0.17826		1470	0.1524		1470	0.1646		1470	0.17949
1468	0.00325		1468	0.10834		1468	0.17775		1468	0.1517		1468	0.16383		1468	0.17878
1466	0.00358		1466	0.10776		1466	0.17744		1466	0.15122		1466	0.16286		1466	0.17795
1464	0.00397		1464	0.10712		1464	0.1766		1464	0.15036		1464	0.16183		1464	0.17725
1462	0.00391		1462	0.10669		1462	0.17579		1462	0.1493		1462	0.16116		1462	0.17682
1460	0.00352		1460	0.10635		1460	0.17528		1460	0.14876		1460	0.16063		1460	0.17584
1458	0.00341		1458	0.10587		1458	0.17428		1458	0.14789		1458	0.15973		1458	0.17499
1456	0.00366		1456	0.10523		1456	0.17348		1456	0.1469		1456	0.15889		1456	0.17411
1454	0.00385		1454	0.10469		1454	0.17266		1454	0.14651		1454	0.15834		1454	0.17322
1452	0.00401		1452	0.10466		1452	0.17239		1452	0.14598		1452	0.15791		1452	0.1723
1450	0.00371		1450	0.1032		1450	0.17163		1450	0.14487		1450	0.15637		1450	0.17129
1448	0.00388		1448	0.10309		1448	0.17087		1448	0.14451		1448	0.1554		1448	0.17074
1446	0.00402		1446	0.10289		1446	0.16992		1446	0.14378		1446	0.15499		1446	0.16972
1444	0.00375		1444	0.10207		1444	0.1691		1444	0.14254		1444	0.15396		1444	0.16835
1442	0.00379		1442	0.10149		1442	0.16822		1442	0.14211		1442	0.15331		1442	0.16741
1440	0.00425		1440	0.10099		1440	0.1676		1440	0.14158		1440	0.15248		1440	0.16698
1438	0.0041		1438	0.1004		1438	0.16698		1438	0.14074		1438	0.15177		1438	0.16625
1436	0.00409		1436	0.09984		1436	0.16646		1436	0.13987		1436	0.15089		1436	0.16517
1434	0.00449		1434	0.09986		1434	0.16584		1434	0.13943		1434	0.15047		1434	0.16493
1432	0.0045		1432	0.09939		1432	0.16502		1432	0.13864		1432	0.14985		1432	0.16419
1430	0.00437		1430	0.09844		1430	0.16435		1430	0.13766		1430	0.14837		1430	0.16308
1428	0.00456		1428	0.09804		1428	0.16344		1428	0.13719		1428	0.14803		1428	0.16241
1426	0.00469		1426	0.09747		1426	0.16296		1426	0.13616		1426	0.14736		1426	0.16151
1424	0.00458		1424	0.09694		1424	0.16213		1424	0.13543		1424	0.14641		1424	0.16073
1422	0.00424		1422	0.09651		1422	0.16152		1422	0.13487		1422	0.14569		1422	0.15985
1420	0.00386		1420	0.09559		1420	0.16033		1420	0.13386		1420	0.1446		1420	0.15837
1418	0.00449		1418	0.09553		1418	0.15998		1418	0.13335		1418	0.14406		1418	0.15781
1416	0.00449		1416	0.09464		1416	0.15895		1416	0.13279		1416	0.14255		1416	0.15699
1414	0.00421		1414	0.09398		1414	0.15789		1414	0.13205		1414	0.1418		1414	0.15576
1412	0.00404		1412	0.0933		1412	0.15714		1412	0.13102		1412	0.14146		1412	0.15508
1410	0.00458		1410	0.09349		1410	0.15675		1410	0.13058		1410	0.14025		1410	0.15438
1408	0.00488		1408	0.09224		1408	0.15636		1408	0.13023		1408	0.13974		1408	0.15392
1406	0.00455		1406	0.09136		1406	0.1553		1406	0.12914		1406	0.13902		1406	0.15271
1404	0.00453		1404	0.09137		1404	0.15477		1404	0.12841		1404	0.13838		1404	0.15206
1402	0.00449		1402	0.09017		1402	0.15385		1402	0.12723		1402	0.1373		1402	0.15088
1400	0.00495		1400	0.09		1400	0.15318		1400	0.12651		1400	0.13654		1400	0.15046
1398	0.0047		1398	0.08949		1398	0.15246		1398	0.12612		1398	0.1361		1398	0.14982
1396	0.00444		1396	0.08869		1396	0.15172		1396	0.1253		1396	0.1347		1396	0.1486
1394	0.00502		1394	0.08869		1394	0.15141		1394	0.12505		1394	0.13425		1394	0.14797
1392	0.00515		1392	0.08796		1392	0.15032		1392	0.12402		1392	0.13303		1392	0.1472
1390	0.00462		1390	0.08792		1390	0.14966		1390	0.1229		1390	0.13261		1390	0.14615
1388	0.00499		1388	0.08714		1388	0.1491		1388	0.12276		1388	0.13202		1388	0.14548
1386	0.00489		1386	0.08604		1386	0.14822		1386	0.12187		1386	0.13086		1386	0.14431
1384	0.00487		1384	0.08507		1384	0.14715		1384	0.12122		1384	0.13016		1384	0.14317
1382	0.00525		1382	0.0848		1382	0.14611		1382	0.12044		1382	0.12924		1382	0.14218
1380	0.00561		1380	0.08453		1380	0.14593		1380	0.11966		1380	0.12836		1380	0.14184
1378	0.00523		1378	0.08365		1378	0.14472		1378	0.11892		1378	0.12752		1378	0.14073
1376	0.00591		1376	0.0838		1376	0.14459		1376	0.11872		1376	0.12748		1376	0.14034
1374	0.00583		1374	0.08382		1374	0.14388		1374	0.11827		1374	0.12717		1374	0.14005
1372	0.0057		1372	0.08262		1372	0.14274		1372	0.11731		1372	0.12567		1372	0.13886
1370	0.00548		1370	0.08162		1370	0.14205		1370	0.11633		1370	0.1247		1370	0.13758
1368	0.00564		1368	0.08181		1368	0.14156		1368	0.11582		1368	0.12435		1368	0.13716
1366	0.0059		1366	0.08157		1366	0.14057		1366	0.11565		1366	0.12362		1366	0.13623
1364	0.00633		1364	0.08082		1364	0.1403		1364	0.11497		1364	0.12264		1364	0.13559
1362	0.00601		1362	0.08007		1362	0.13926		1362	0.11468		1362	0.12211		1362	0.13467
1360	0.00543		1360	0.0788		1360	0.13787		1360	0.11326		1360	0.12077		1360	0.13337
1358	0.00535		1358	0.0784		1358	0.13719		1358	0.11255		1358	0.12006		1358	0.13225
1356	0.00583		1356	0.07831		1356	0.13702		1356	0.11231		1356	0.11969		1356	0.1318
1354	0.00599		1354	0.07764		1354	0.13639		1354	0.11122		1354	0.11912		1354	0.13078
1352	0.00612		1352	0.07806		1352	0.13612		1352	0.11101		1352	0.11842		1352	0.13092
1350	0.00619		1350	0.07761		1350	0.13487		1350	0.10988		1350	0.11759		1350	0.12996
1348	0.00657		1348	0.07727		1348	0.13427		1348	0.10973		1348	0.11737		1348	0.12952
1346	0.00641		1346	0.07696		1346	0.13391		1346	0.10859		1346	0.11661		1346	0.12881
1344	0.00615		1344	0.07609		1344	0.13259		1344	0.10795		1344	0.11584		1344	0.12766
1342	0.00629		1342	0.0757		1342	0.13195		1342	0.10735		1342	0.11503		1342	0.12667
1340	0.00616		1340	0.07524		1340	0.13106		1340	0.10611		1340	0.11394		1340	0.12604
1338	0.00637		1338	0.07447		1338	0.13022		1338	0.10521		1338	0.11306		1338	0.12537
1336	0.00613		1336	0.07447		1336	0.12955		1336	0.10497		1336	0.11252		1336	0.12484
1334	0.00653		1334	0.07411		1334	0.12903		1334	0.10469		1334	0.11181		1334	0.12406
1332	0.00681		1332	0.07394		1332	0.12882		1332	0.10451		1332	0.11169		1332	0.12363
1330	0.00691		1330	0.07308		1330	0.12756		1330	0.10346		1330	0.11081		1330	0.12226
1328	0.00715		1328	0.0727		1328	0.12739		1328	0.1028		1328	0.11034		1328	0.12217
1326	0.00725		1326	0.07193		1326	0.12607		1326	0.10239		1326	0.10925		1326	0.12084
1324	0.00737		1324	0.07149		1324	0.12553		1324	0.10169		1324	0.10851		1324	0.11995
1322	0.00731		1322	0.07128		1322	0.12496		1322	0.10084		1322	0.10781		1322	0.11967
1320	0.0068		1320	0.07058		1320	0.12409		1320	0.10026		1320	0.10731		1320	0.11847
1318	0.00693		1318	0.07028		1318	0.12346		1318	0.09895		1318	0.10618		1318	0.11782
1316	0.00688		1316	0.06929		1316	0.1223		1316	0.09839		1316	0.10506		1316	0.11669
1314	0.00699		1314	0.06893		1314	0.12167		1314	0.09788		1314	0.1047		1314	0.11597
1312	0.00689		1312	0.06858		1312	0.12052		1312	0.09717		1312	0.10405		1312	0.1155
1310	0.00679		1310	0.06796		1310	0.1208		1310	0.09694		1310	0.1036		1310	0.11458
1308	0.00692		1308	0.06751		1308	0.11969		1308	0.09563		1308	0.10272		1308	0.11367
1306	0.00717		1306	0.06752		1306	0.11905		1306	0.09577		1306	0.10223		1306	0.11335
1304	0.00684		1304	0.06644		1304	0.11793		1304	0.09489		1304	0.10153		1304	0.11248
1302	0.00723		1302	0.06651		1302	0.11764		1302	0.09466		1302	0.10062		1302	0.11212
1300	0.00738		1300	0.06644		1300	0.11715		1300	0.09418		1300	0.10051		1300	0.11112
1298	0.00767		1298	0.06572		1298	0.11663		1298	0.09357		1298	0.09974		1298	0.1103
1296	0.00749		1296	0.06497		1296	0.11526		1296	0.09229		1296	0.09909		1296	0.10925
1294	0.0077		1294	0.06488		1294	0.115		1294	0.09199		1294	0.09852		1294	0.10888
1292	0.00763		1292	0.06418		1292	0.11447		1292	0.09197		1292	0.09796		1292	0.10873
1290	0.00742		1290	0.06363		1290	0.11306		1290	0.09061		1290	0.09646		1290	0.10723
1288	0.00814		1288	0.06365		1288	0.11329		1288	0.09059		1288	0.09643		1288	0.10667
1286	0.00763		1286	0.0631		1286	0.11238		1286	0.09011		1286	0.09599		1286	0.10615
1284	0.00737		1284	0.06224		1284	0.11125		1284	0.08931		1284	0.09475		1284	0.10553
1282	0.00785		1282	0.06163		1282	0.11019		1282	0.08914		1282	0.09459		1282	0.10485
1280	0.0081		1280	0.06192		1280	0.11036		1280	0.0886		1280	0.09412		1280	0.10412
1278	0.00796		1278	0.06117		1278	0.10942		1278	0.0879		1278	0.09309		1278	0.10331
1276	0.00764		1276	0.06039		1276	0.10883		1276	0.08729		1276	0.09206		1276	0.1025
1274	0.00832		1274	0.06112		1274	0.1083		1274	0.08715		1274	0.09277		1274	0.10211
1272	0.00816		1272	0.06045		1272	0.10763		1272	0.08629		1272	0.09179		1272	0.10131
1270	0.0079		1270	0.0598		1270	0.10693		1270	0.08616		1270	0.09088		1270	0.1011
1268	0.00853		1268	0.05928		1268	0.10593		1268	0.08542		1268	0.09027		1268	0.09992
1266	0.00748		1266	0.0584		1266	0.10404		1266	0.08419		1266	0.08912		1266	0.09863
1264	0.0087		1264	0.05886		1264	0.10523		1264	0.08435		1264	0.08906		1264	0.0989
1262	0.00839		1262	0.05807		1262	0.10444		1262	0.08374		1262	0.08868		1262	0.09849
1260	0.00826		1260	0.05767		1260	0.10363		1260	0.08309		1260	0.08766		1260	0.09708
1258	0.00863		1258	0.05717		1258	0.10298		1258	0.08267		1258	0.087		1258	0.09686
1256	0.0091		1256	0.05719		1256	0.10293		1256	0.08266		1256	0.08715		1256	0.09618
1254	0.00897		1254	0.05652		1254	0.10194		1254	0.08195		1254	0.08618		1254	0.09539
1252	0.00917		1252	0.05654		1252	0.10133		1252	0.08152		1252	0.086		1252	0.09518
1250	0.00888		1250	0.0557		1250	0.10085		1250	0.08066		1250	0.08567		1250	0.09477
1248	0.00879		1248	0.05556		1248	0.10023		1248	0.08098		1248	0.08529		1248	0.09439
1246	0.00884		1246	0.05488		1246	0.09928		1246	0.08034		1246	0.08439		1246	0.09337
1244	0.00892		1244	0.05472		1244	0.09903		1244	0.08009		1244	0.08396		1244	0.09287
1242	0.0093		1242	0.05446		1242	0.09849		1242	0.07986		1242	0.08374		1242	0.09271
1240	0.00921		1240	0.05357		1240	0.09743		1240	0.07835		1240	0.08249		1240	0.09133
1238	0.00901		1238	0.05346		1238	0.09695		1238	0.07847		1238	0.08268		1238	0.09098
1236	0.00959		1236	0.05335		1236	0.09687		1236	0.07795		1236	0.08203		1236	0.09059
1234	0.00929		1234	0.05297		1234	0.09577		1234	0.07744		1234	0.08111		1234	0.08969
1232	0.00926		1232	0.0524		1232	0.0954		1232	0.0768		1232	0.08066		1232	0.08906
1230	0.00937		1230	0.05251		1230	0.09504		1230	0.07737		1230	0.08051		1230	0.08901
1228	0.00961		1228	0.05176		1228	0.09436		1228	0.07647		1228	0.07998		1228	0.08856
1226	0.00975		1226	0.05163		1226	0.09388		1226	0.07655		1226	0.07976		1226	0.08791
1224	0.00983		1224	0.05126		1224	0.0932		1224	0.07594		1224	0.07922		1224	0.08742
1222	0.00973		1222	0.05065		1222	0.09275		1222	0.0753		1222	0.07863		1222	0.08689
1220	0.00963		1220	0.0503		1220	0.09213		1220	0.0749		1220	0.07796		1220	0.08639
1218	0.01033		1218	0.05094		1218	0.09187		1218	0.07539		1218	0.07856		1218	0.08688
1216	0.01029		1216	0.05028		1216	0.09135		1216	0.07456		1216	0.07772		1216	0.08621
1214	0.00958		1214	0.04971		1214	0.09015		1214	0.07374		1214	0.07681		1214	0.08496
1212	0.00973		1212	0.04969		1212	0.08988		1212	0.07343		1212	0.07699		1212	0.08494
1210	0.00988		1210	0.04922		1210	0.0894		1210	0.07356		1210	0.07624		1210	0.08481
1208	0.01008		1208	0.04925		1208	0.0893		1208	0.07301		1208	0.07576		1208	0.0842
1206	0.01046		1206	0.04872		1206	0.08883		1206	0.07292		1206	0.07613		1206	0.0842
1204	0.01048		1204	0.04887		1204	0.08844		1204	0.07261		1204	0.07591		1204	0.0834
1202	0.01039		1202	0.04821		1202	0.08747		1202	0.07188		1202	0.0752		1202	0.08297
1200	0.01001		1200	0.04737		1200	0.08663		1200	0.07146		1200	0.07419		1200	0.08197
1198	0.01021		1198	0.04713		1198	0.08645		1198	0.07151		1198	0.07412		1198	0.08158
1196	0.0109		1196	0.04777		1196	0.08648		1196	0.0715		1196	0.07439		1196	0.08177
1194	0.0107		1194	0.04746		1194	0.086		1194	0.07091		1194	0.07408		1194	0.08146
1192	0.01116		1192	0.04785		1192	0.08488		1192	0.07143		1192	0.07367		1192	0.08111
1190	0.01222		1190	0.04748		1190	0.08419		1190	0.07353		1190	0.07463		1190	0.08159
1188	0.01237		1188	0.04698		1188	0.08333		1188	0.07325		1188	0.07424		1188	0.08181
1186	0.01253		1186	0.0474		1186	0.08342		1186	0.07311		1186	0.07424		1186	0.08151
1184	0.01243		1184	0.0467		1184	0.08244		1184	0.07233		1184	0.0741		1184	0.08056
1182	0.01251		1182	0.04616		1182	0.0822		1182	0.07241		1182	0.0741		1182	0.0802
1180	0.01278		1180	0.04641		1180	0.08195		1180	0.07255		1180	0.07361		1180	0.08015
1178	0.01318		1178	0.04613		1178	0.082		1178	0.07251		1178	0.07327		1178	0.08048
1176	0.01276		1176	0.04585		1176	0.08143		1176	0.0721		1176	0.07312		1176	0.08003
1174	0.01259		1174	0.04532		1174	0.08074		1174	0.07146		1174	0.07245		1174	0.07942
1172	0.01308		1172	0.0461		1172	0.08139		1172	0.07235		1172	0.07316		1172	0.08019
1170	0.01281		1170	0.04543		1170	0.08044		1170	0.07199		1170	0.07292		1170	0.07944
1168	0.01288		1168	0.04539		1168	0.08019		1168	0.0718		1168	0.07301		1168	0.07935
1166	0.01308		1166	0.04518		1166	0.0799		1166	0.07181		1166	0.07289		1166	0.07955
1164	0.01316		1164	0.04517		1164	0.0798		1164	0.0715		1164	0.07272		1164	0.07981
1162	0.01366		1162	0.04516		1162	0.07958		1162	0.07218		1162	0.07292		1162	0.07958
1160	0.01328		1160	0.04463		1160	0.07922		1160	0.07169		1160	0.07263		1160	0.07943
1158	0.01346		1158	0.04448		1158	0.07903		1158	0.07214		1158	0.07269		1158	0.0795
1156	0.01412		1156	0.04471		1156	0.07881		1156	0.072		1156	0.0729		1156	0.07944
1154	0.01345		1154	0.04421		1154	0.07855		1154	0.07158		1154	0.07273		1154	0.07929
1152	0.01385		1152	0.04485		1152	0.07897		1152	0.07224		1152	0.07325		1152	0.07983
1150	0.01374		1150	0.04468		1150	0.07828		1150	0.07189		1150	0.07308		1150	0.07926
1148	0.01381		1148	0.04449		1148	0.07789		1148	0.07229		1148	0.0734		1148	0.07962
1146	0.01404		1146	0.04459		1146	0.07789		1146	0.07302		1146	0.07338		1146	0.07975
1144	0.01451		1144	0.04446		1144	0.07792		1144	0.07342		1144	0.07406		1144	0.0802
1142	0.01456		1142	0.04438		1142	0.07786		1142	0.07281		1142	0.07394		1142	0.08055
1140	0.01451		1140	0.04438		1140	0.07788		1140	0.07329		1140	0.07452		1140	0.08059
1138	0.01411		1138	0.04401		1138	0.07778		1138	0.07348		1138	0.07441		1138	0.08061
1136	0.01414		1136	0.04401		1136	0.07749		1136	0.07332		1136	0.07448		1136	0.08114
1134	0.01454		1134	0.0447		1134	0.07746		1134	0.07397		1134	0.07494		1134	0.08143
1132	0.01486		1132	0.04458		1132	0.07791		1132	0.07453		1132	0.07536		1132	0.08197
1130	0.0148		1130	0.04419		1130	0.07724		1130	0.07465		1130	0.07547		1130	0.0817
1128	0.01476		1128	0.04447		1128	0.07743		1128	0.07504		1128	0.07594		1128	0.08218
1126	0.01492		1126	0.04462		1126	0.07765		1126	0.07546		1126	0.07632		1126	0.08271
1124	0.01494		1124	0.04477		1124	0.07763		1124	0.07574		1124	0.07694		1124	0.08372
1122	0.0149		1122	0.04531		1122	0.07809		1122	0.07623		1122	0.0774		1122	0.08421
1120	0.01494		1120	0.04462		1120	0.07776		1120	0.07628		1120	0.07768		1120	0.08438
1118	0.015		1118	0.04502		1118	0.07795		1118	0.0769		1118	0.07826		1118	0.08477
1116	0.0155		1116	0.0455		1116	0.07805		1116	0.07779		1116	0.07902		1116	0.08543
1114	0.01497		1114	0.04517		1114	0.07795		1114	0.07807		1114	0.07916		1114	0.08617
1112	0.01537		1112	0.04559		1112	0.07873		1112	0.07918		1112	0.0803		1112	0.08706
1110	0.01565		1110	0.04604		1110	0.07873		1110	0.07961		1110	0.08081		1110	0.08757
1108	0.01566		1108	0.04595		1108	0.07896		1108	0.08038		1108	0.08125		1108	0.08836
1106	0.01582		1106	0.04662		1106	0.07932		1106	0.08103		1106	0.08238		1106	0.08936
1104	0.01602		1104	0.04678		1104	0.07991		1104	0.08167		1104	0.08339		1104	0.09014
1102	0.01587		1102	0.04689		1102	0.08032		1102	0.0821		1102	0.08404		1102	0.09105
1100	0.01608		1100	0.04724		1100	0.08056		1100	0.08308		1100	0.08512		1100	0.09229
1098	0.01651		1098	0.04791		1098	0.08102		1098	0.08456		1098	0.08645		1098	0.09338
1096	0.01651		1096	0.04804		1096	0.08117		1096	0.08499		1096	0.08676		1096	0.09435
1094	0.0165		1094	0.04841		1094	0.08188		1094	0.08595		1094	0.08767		1094	0.09561
1092	0.01666		1092	0.04889		1092	0.08245		1092	0.08675		1092	0.08906		1092	0.09657
1090	0.01668		1090	0.04885		1090	0.08283		1090	0.08792		1090	0.09027		1090	0.09737
1088	0.01688		1088	0.04944		1088	0.08375		1088	0.08922		1088	0.09155		1088	0.09923
1086	0.01722		1086	0.0501		1086	0.0844		1086	0.0903		1086	0.09288		1086	0.10059
1084	0.01721		1084	0.05025		1084	0.08467		1084	0.09108		1084	0.09395		1084	0.10154
1082	0.01718		1082	0.05066		1082	0.08549		1082	0.09213		1082	0.09499		1082	0.10298
1080	0.01684		1080	0.05131		1080	0.08594		1080	0.09309		1080	0.09602		1080	0.10419
1078	0.01721		1078	0.05191		1078	0.08637		1078	0.0947		1078	0.09741		1078	0.1052
1076	0.01706		1076	0.05227		1076	0.08685		1076	0.09582		1076	0.09887		1076	0.1068
1074	0.01731		1074	0.05321		1074	0.08831		1074	0.09719		1074	0.10077		1074	0.10872
1072	0.01776		1072	0.05388		1072	0.08944		1072	0.09885		1072	0.10233		1072	0.11045
1070	0.01747		1070	0.05421		1070	0.08978		1070	0.10028		1070	0.10367		1070	0.11184
1068	0.01741		1068	0.05477		1068	0.09068		1068	0.10134		1068	0.10546		1068	0.11375
1066	0.01784		1066	0.0555		1066	0.092		1066	0.103		1066	0.10736		1066	0.11601
1064	0.01839		1064	0.05659		1064	0.09336		1064	0.10513		1064	0.10916		1064	0.11802
1062	0.01839		1062	0.05726		1062	0.09417		1062	0.10654		1062	0.11056		1062	0.11988
1060	0.01842		1060	0.0579		1060	0.09536		1060	0.10829		1060	0.11238		1060	0.12162
1058	0.01846		1058	0.05871		1058	0.09639		1058	0.10988		1058	0.11445		1058	0.12348
1056	0.01901		1056	0.06001		1056	0.09791		1056	0.11178		1056	0.11697		1056	0.12614
1054	0.01907		1054	0.06075		1054	0.09903		1054	0.11368		1054	0.119		1054	0.12857
1052	0.019		1052	0.06114		1052	0.10033		1052	0.11534		1052	0.121		1052	0.13034
1050	0.0195		1050	0.06208		1050	0.10146		1050	0.11731		1050	0.12311		1050	0.13303
1048	0.02		1048	0.06317		1048	0.10297		1048	0.11933		1048	0.1253		1048	0.13575
1046	0.01973		1046	0.06423		1046	0.10424		1046	0.12119		1046	0.1272		1046	0.13756
1044	0.01954		1044	0.06538		1044	0.10563		1044	0.12322		1044	0.1295		1044	0.13975
1042	0.01975		1042	0.06632		1042	0.10691		1042	0.12524		1042	0.13168		1042	0.14225
1040	0.01983		1040	0.06719		1040	0.10822		1040	0.12729		1040	0.13387		1040	0.14491
1038	0.01971		1038	0.06782		1038	0.10944		1038	0.12949		1038	0.13623		1038	0.14702
1036	0.02007		1036	0.06898		1036	0.11102		1036	0.13194		1036	0.13876		1036	0.14981
1034	0.02057		1034	0.07062		1034	0.11301		1034	0.13434		1034	0.14157		1034	0.15289
1032	0.02081		1032	0.07172		1032	0.11493		1032	0.13663		1032	0.14385		1032	0.15556
1030	0.02067		1030	0.07238		1030	0.11648		1030	0.13853		1030	0.14627		1030	0.15823
1028	0.02054		1028	0.07364		1028	0.11782		1028	0.14087		1028	0.14877		1028	0.16096
1026	0.02114		1026	0.07537		1026	0.1201		1026	0.14405		1026	0.15222		1026	0.16427
1024	0.02129		1024	0.07628		1024	0.12158		1024	0.1466		1024	0.15495		1024	0.16718
1022	0.02115		1022	0.07707		1022	0.12287		1022	0.14859		1022	0.15731		1022	0.16971
1020	0.02128		1020	0.07834		1020	0.12464		1020	0.15102		1020	0.16038		1020	0.17284
1018	0.02148		1018	0.07971		1018	0.12678		1018	0.15368		1018	0.16337		1018	0.17626
1016	0.02188		1016	0.08107		1016	0.12883		1016	0.15636		1016	0.16651		1016	0.17928
1014	0.02179		1014	0.08206		1014	0.13025		1014	0.15884		1014	0.16912		1014	0.18202
1012	0.02186		1012	0.08323		1012	0.13183		1012	0.16128		1012	0.17177		1012	0.18499
1010	0.02223		1010	0.08481		1010	0.13438		1010	0.16455		1010	0.1753		1010	0.18883
1008	0.02228		1008	0.08605		1008	0.13642		1008	0.16744		1008	0.17859		1008	0.19217
1006	0.02232		1006	0.08718		1006	0.13814		1006	0.1696		1006	0.18158		1006	0.19509
1004	0.02269		1004	0.08848		1004	0.14036		1004	0.17243		1004	0.18483		1004	0.19868
1002	0.02293		1002	0.09004		1002	0.14245		1002	0.17568		1002	0.18798		1002	0.20238
1000	0.02292		1000	0.09131		1000	0.14441		1000	0.17831		1000	0.19091		1000	0.20529
998	0.02286		998	0.09259		998	0.14643		998	0.18081		998	0.19397		998	0.20845
996	0.02305		996	0.09409		996	0.14853		996	0.18375		996	0.19724		996	0.21239
994	0.02322		994	0.09581		994	0.15081		994	0.1872		994	0.20102		994	0.21618
992	0.02316		992	0.09724		992	0.15283		992	0.19033		992	0.20442		992	0.2199
990	0.02342		990	0.09836		990	0.15485		990	0.19343		990	0.20777		990	0.22361
988	0.0238		988	0.09988		988	0.15697		988	0.19652		988	0.21131		988	0.22655
986	0.02394		986	0.10146		986	0.15917		986	0.19944		986	0.21439		986	0.22984
984	0.02443		984	0.10341		984	0.16202		984	0.20247		984	0.21796		984	0.23458
982	0.02447		982	0.10453		982	0.16428		982	0.20517		982	0.2214		982	0.2381
980	0.02434		980	0.10578		980	0.16639		980	0.20832		980	0.22458		980	0.24102
978	0.02466		978	0.10767		978	0.16891		978	0.2119		978	0.22819		978	0.24454
976	0.02502		976	0.10923		976	0.17097		976	0.21472		976	0.23201		976	0.24829
974	0.02522		974	0.11067		974	0.17309		974	0.21783		974	0.23564		974	0.25241
972	0.02518		972	0.11219		972	0.17543		972	0.22096		972	0.239		972	0.2559
970	0.02532		970	0.11364		970	0.17738		970	0.22403		970	0.2426		970	0.25935
968	0.02585		968	0.11508		968	0.17945		968	0.22738		968	0.2464		968	0.26318
966	0.02613		966	0.11659		966	0.18217		966	0.23051		966	0.24978		966	0.26672
964	0.02641		964	0.11823		964	0.18487		964	0.2339		964	0.25353		964	0.27051
962	0.02625		962	0.11983		962	0.18709		962	0.23655		962	0.25669		962	0.274
960	0.02629		960	0.12145		960	0.18911		960	0.23927		960	0.25992		960	0.27753
958	0.02711		958	0.12347		958	0.19182		958	0.24282		958	0.26412		958	0.2816
956	0.02743		956	0.1251		956	0.1945		956	0.24621		956	0.26806		956	0.28552
954	0.02699		954	0.12612		954	0.19625		954	0.24931		954	0.27103		954	0.28896
952	0.02709		952	0.12726		952	0.19832		952	0.2523		952	0.27425		952	0.29229
950	0.02735		950	0.12898		950	0.20081		950	0.25516		950	0.27776		950	0.29584
948	0.02749		948	0.13046		948	0.20313		948	0.25808		948	0.28137		948	0.29916
946	0.02772		946	0.13218		946	0.20558		946	0.26104		946	0.28486		946	0.30239
944	0.02821		944	0.13429		944	0.20801		944	0.26443		944	0.28866		944	0.30644
942	0.02863		942	0.136		942	0.21048		942	0.2677		942	0.29236		942	0.31029
940	0.02871		940	0.13727		940	0.21233		940	0.27054		940	0.29568		940	0.31378
938	0.02914		938	0.13915		938	0.21491		938	0.2739		938	0.29936		938	0.31716
936	0.02937		936	0.14106		936	0.21776		936	0.27708		936	0.30282		936	0.32057
934	0.02944		934	0.14267		934	0.2198		934	0.27968		934	0.30586		934	0.32378
932	0.03002		932	0.14472		932	0.22199		932	0.28285		932	0.30968		932	0.32714
930	0.03067		930	0.14651		930	0.22486		930	0.28606		930	0.31325		930	0.3307
928	0.03098		928	0.14801		928	0.22692		928	0.2889		928	0.31647		928	0.33372
926	0.03126		926	0.14997		926	0.22898		926	0.29187		926	0.3195		926	0.33674
924	0.03098		924	0.1514		924	0.23098		924	0.29446		924	0.32215		924	0.33944
922	0.0309		922	0.15276		922	0.23297		922	0.29676		922	0.32525		922	0.34242
920	0.03112		920	0.15418		920	0.23466		920	0.29902		920	0.3277		920	0.34461
918	0.0318		918	0.15608		918	0.23731		918	0.30176		918	0.33101		918	0.34762
916	0.03194		916	0.158		916	0.24006		916	0.3053		916	0.33414		916	0.35025
914	0.03198		914	0.15982		914	0.24165		914	0.30797		914	0.33693		914	0.35246
912	0.03204		912	0.16135		912	0.24354		912	0.30998		912	0.33888		912	0.35492
910	0.03235		910	0.16295		910	0.24557		910	0.31229		910	0.3413		910	0.35772
908	0.0325		908	0.16456		908	0.24773		908	0.31477		908	0.34413		908	0.36072
906	0.03261		906	0.16633		906	0.25001		906	0.31697		906	0.34702		906	0.36347
904	0.03299		904	0.16828		904	0.25203		904	0.32014		904	0.34961		904	0.36628
902	0.03304		902	0.16945		902	0.25414		902	0.32262		902	0.352		902	0.36841
900	0.03393		900	0.17178		900	0.25651		900	0.32474		900	0.35464		900	0.36968
898	0.03386		898	0.17331		898	0.25841		898	0.32691		898	0.35747		898	0.37229
896	0.03404		896	0.17477		896	0.26029		896	0.32915		896	0.36042		896	0.37501
894	0.03442		894	0.17692		894	0.26191		894	0.33126		894	0.36213		894	0.37761
892	0.03425		892	0.1783		892	0.26329		892	0.33318		892	0.36374		892	0.37915
890	0.03394		890	0.17873		890	0.2655		890	0.33438		890	0.36557		890	0.38086
888	0.0353		888	0.18096		888	0.26841		888	0.33711		888	0.36849		888	0.38281
886	0.03554		886	0.1828		886	0.26946		886	0.33896		886	0.37056		886	0.38431
884	0.03632		884	0.18549		884	0.2724		884	0.34146		884	0.37363		884	0.38714
882	0.03644		882	0.18688		882	0.27367		882	0.34486		882	0.37525		882	0.38862
880	0.03663		880	0.18823		880	0.27542		880	0.34658		880	0.37677		880	0.39147
878	0.03679		878	0.18923		878	0.27709		878	0.34664		878	0.37824		878	0.39273
876	0.03745		876	0.1918		876	0.2799		876	0.3488		876	0.38072		876	0.39394
874	0.03711		874	0.19206		874	0.28066		874	0.35036		874	0.38191		874	0.39526
872	0.03645		872	0.19297		872	0.28114		872	0.35032		872	0.38332		872	0.39478
870	0.03676		870	0.19616		870	0.28362		870	0.35243		870	0.38493		870	0.39658
868	0.03884		868	0.19715		868	0.28592		868	0.35435		868	0.3863		868	0.39935
866	0.0384		866	0.19835		866	0.28624		866	0.35615		866	0.38839		866	0.40017
864	0.03863		864	0.20009		864	0.28795		864	0.35868		864	0.38927		864	0.40237
862	0.03879		862	0.1998		862	0.28868		862	0.35926		862	0.38924		862	0.40065
860	0.04072		860	0.20364		860	0.29104		860	0.36397		860	0.38619		860	0.39602
858	0.03851		858	0.20524		858	0.29195		858	0.35755		858	0.38622		858	0.39982
856	0.03377		856	0.20342		856	0.28618		856	0.35716		856	0.3932		856	0.40225
854	0.02893		854	0.20046		854	0.28702		854	0.36049		854	0.38484		854	0.39451
852	0.03263		852	0.20225		852	0.29007		852	0.36306		852	0.38878		852	0.39895
850	0.03421		850	0.20689		850	0.29251		850	0.36092		850	0.39851		850	0.40151
848	0.03232		848	0.20879		848	0.29301		848	0.35926		848	0.39127		848	0.40079
846	0.03258		846	0.20888		846	0.29145		846	0.36218		846	0.38981		846	0.39922
844	0.03364		844	0.20787		844	0.29833		844	0.36326		844	0.3896		844	0.39679
842	0.03255		842	0.21006		842	0.29593		842	0.36341		842	0.38971		842	0.39559
840	0.03485		840	0.2121		840	0.29793		840	0.36638		840	0.39346		840	0.40118
838	0.03547		838	0.21643		838	0.30126		838	0.36903		838	0.39643		838	0.40358
836	0.03835		836	0.21712		836	0.30349		836	0.36651		836	0.39647		836	0.40374
834	0.041		834	0.21683		834	0.30244		834	0.37017		834	0.39938		834	0.40641
832	0.04103		832	0.2214		832	0.30559		832	0.36989		832	0.3985		832	0.40538
830	0.04233		830	0.22344		830	0.30725		830	0.37118		830	0.40033		830	0.40696
828	0.04394		828	0.22467		828	0.3097		828	0.37318		828	0.40108		828	0.40637
826	0.04458		826	0.22546		826	0.31092		826	0.37465		826	0.40139		826	0.4095
824	0.04557		824	0.22787		824	0.31225		824	0.3743		824	0.40321		824	0.41012
822	0.04639		822	0.22812		822	0.31148		822	0.37565		822	0.40303		822	0.40795
820	0.04654		820	0.22923		820	0.31221		820	0.37564		820	0.403		820	0.40998
818	0.04725		818	0.23083		818	0.31328		818	0.37467		818	0.40375		818	0.4072
816	0.04945		816	0.23391		816	0.31564		816	0.37705		816	0.40347		816	0.41016
814	0.05062		814	0.23474		814	0.31807		814	0.37866		814	0.4044		814	0.40746
812	0.04955		812	0.23482		812	0.31595		812	0.37653		812	0.4026		812	0.40747
810	0.05287		810	0.23859		810	0.3204		810	0.38163		810	0.40912		810	0.41207
808	0.05333		808	0.23893		808	0.32168		808	0.38381		808	0.40849		808	0.40974
806	0.05437		806	0.23891		806	0.32156		806	0.38385		806	0.40767		806	0.40949
804	0.05592		804	0.23872		804	0.32128		804	0.38132		804	0.40657		804	0.40948
802	0.05639		802	0.24125		802	0.32224		802	0.38198		802	0.40715		802	0.40866
800	0.05494		800	0.24232		800	0.324		800	0.38168		800	0.40733		800	0.40785
798	0.05548		798	0.24275		798	0.32421		798	0.38119		798	0.4049		798	0.40683
796	0.05426		796	0.24222		796	0.32271		796	0.37899		796	0.40264		796	0.40431
794	0.05745		794	0.24438		794	0.32291		794	0.38109		794	0.40549		794	0.40605
792	0.05984		792	0.24681		792	0.32528		792	0.38337		792	0.40594		792	0.40639
790	0.05936		790	0.24522		790	0.32406		790	0.3815		790	0.40454		790	0.40422
788	0.05863		788	0.24525		788	0.32265		788	0.38071		788	0.4017		788	0.40156
786	0.06021		786	0.24719		786	0.32621		786	0.38164		786	0.40319		786	0.40299
784	0.06108		784	0.24849		784	0.32451		784	0.38044		784	0.40414		784	0.40145
782	0.06215		782	0.24742		782	0.32285		782	0.37982		782	0.40105		782	0.3996
780	0.06108		780	0.24731		780	0.32342		780	0.37858		780	0.39987		780	0.3992
778	0.06229		778	0.24733		778	0.32471		778	0.37948		778	0.39885		778	0.39746
776	0.06347		776	0.24907		776	0.32356		776	0.37832		776	0.39818		776	0.39712
774	0.06349		774	0.24985		774	0.32428		774	0.37891		774	0.39835		774	0.39665
772	0.06439		772	0.25057		772	0.32485		772	0.37817		772	0.39713		772	0.39366
770	0.06564		770	0.25139		770	0.3244		770	0.37764		770	0.39591		770	0.39247
768	0.06504		768	0.24922		768	0.32275		768	0.37567		768	0.3926		768	0.39057
766	0.06609		766	0.25082		766	0.32379		766	0.37596		766	0.39262		766	0.39021
764	0.06586		764	0.25087		764	0.32343		764	0.37487		764	0.39203		764	0.39004
762	0.06572		762	0.25028		762	0.32247		762	0.37399		762	0.39081		762	0.38654
760	0.0673		760	0.25067		760	0.32098		760	0.37269		760	0.38871		760	0.38521
758	0.06975		758	0.25319		758	0.32288		758	0.37205		758	0.38931		758	0.3851
756	0.0694		756	0.25176		756	0.32248		756	0.37143		756	0.38673		756	0.38208
754	0.06921		754	0.25157		754	0.32132		754	0.36921		754	0.38457		754	0.3805
752	0.07015		752	0.25253		752	0.32113		752	0.37036		752	0.38443		752	0.37939
750	0.07149		750	0.25335		750	0.31974		750	0.36861		750	0.38307		750	0.37816
748	0.0734		748	0.25437		748	0.32081		748	0.36799		748	0.3836		748	0.3778
746	0.07269		746	0.25315		746	0.31892		746	0.36661		746	0.38007		746	0.37467
744	0.07403		744	0.25306		744	0.31894		744	0.36469		744	0.37866		744	0.37462
742	0.07469		742	0.25372		742	0.31828		742	0.36497		742	0.37845		742	0.37159
740	0.07624		740	0.2543		740	0.31738		740	0.36324		740	0.3762		740	0.37028
738	0.07761		738	0.25504		738	0.31756		738	0.36303		738	0.3758		738	0.36837
736	0.07731		736	0.25413		736	0.31597		736	0.362		736	0.37338		736	0.36648
734	0.07823		734	0.2526		734	0.31512		734	0.35926		734	0.3706		734	0.36486
732	0.07918		732	0.25428		732	0.31411		732	0.35897		732	0.36987		732	0.36352
730	0.08063		730	0.25377		730	0.31411		730	0.35713		730	0.36758		730	0.36171
728	0.0817		728	0.25394		728	0.31442		728	0.35696		728	0.36603		728	0.35891
726	0.08269		726	0.25405		726	0.31289		726	0.35558		726	0.36454		726	0.35771
724	0.08358		724	0.25493		724	0.31223		724	0.35432		724	0.36241		724	0.35635
722	0.08631		722	0.25501		722	0.31261		722	0.35278		722	0.36246		722	0.35393
720	0.08698		720	0.25458		720	0.31055		720	0.35162		720	0.35937		720	0.35196
718	0.0878		718	0.25447		718	0.31016		718	0.35009		718	0.35788		718	0.34961
716	0.08924		716	0.25478		716	0.30991		716	0.34866		716	0.35556		716	0.34757
714	0.08962		714	0.25456		714	0.30848		714	0.34726		714	0.35493		714	0.34655
712	0.09181		712	0.2546		712	0.30742		712	0.34667		712	0.35266		712	0.34524
710	0.09388		710	0.25433		710	0.30625		710	0.34561		710	0.35196		710	0.34349
708	0.09456		708	0.25385		708	0.30575		708	0.34347		708	0.34918		708	0.34047
706	0.09657		706	0.25308		706	0.30402		706	0.34186		706	0.34623		706	0.33814
704	0.09806		704	0.25546		704	0.30417		704	0.34013		704	0.34606		704	0.3366
702	0.09989		702	0.25433		702	0.30293		702	0.33842		702	0.3438		702	0.33441
700	0.10155		700	0.25493		700	0.30278		700	0.33749		700	0.3425		700	0.33268
698	0.10327		698	0.25485		698	0.30226		698	0.33631		698	0.34011		698	0.33102
696	0.1052		696	0.25463		696	0.30026		696	0.33485		696	0.33869		696	0.32886
694	0.10805		694	0.25505		694	0.30008		694	0.33453		694	0.33688		694	0.32658
692	0.10992		692	0.25466		692	0.29874		692	0.3312		692	0.33457		692	0.32458
690	0.11229		690	0.25578		690	0.29908		690	0.33101		690	0.33418		690	0.32314
688	0.11405		688	0.25485		688	0.29771		688	0.32936		688	0.331		688	0.32018
686	0.11625		686	0.25552		686	0.29635		686	0.32738		686	0.32875		686	0.31863
684	0.12048		684	0.25594		684	0.29585		684	0.32546		684	0.32781		684	0.31599
682	0.1232		682	0.25584		682	0.29482		682	0.32377		682	0.32576		682	0.31361
680	0.12614		680	0.25616		680	0.29492		680	0.32319		680	0.32347		680	0.31158
678	0.1295		678	0.2579		678	0.29368		678	0.32185		678	0.32112		678	0.30958
676	0.13284		676	0.25729		676	0.29272		676	0.32025		676	0.32005		676	0.30786
674	0.13859		674	0.25878		674	0.29309		674	0.31955		674	0.31887		674	0.30666
672	0.14329		672	0.2601		672	0.2928		672	0.31863		672	0.31727		672	0.30409
670	0.148		670	0.26094		670	0.29214		670	0.31765		670	0.31546		670	0.30244
668	0.15363		668	0.2626		668	0.29273		668	0.31624		668	0.31449		668	0.30095
666	0.15921		666	0.26374		666	0.29161		666	0.31472		666	0.312		666	0.29847
664	0.16557		664	0.26572		664	0.29225		664	0.31434		664	0.30998		664	0.29715
662	0.17252		662	0.26676		662	0.29147		662	0.31264		662	0.3085		662	0.29433
660	0.18058		660	0.26945		660	0.29252		660	0.31189		660	0.30745		660	0.29308
658	0.18805		658	0.27106		658	0.29151		658	0.3111		658	0.30545		658	0.29116
656	0.19783		656	0.27465		656	0.29269		656	0.31167		656	0.30519		656	0.29018
654	0.20771		654	0.27765		654	0.29381		654	0.31067		654	0.30403		654	0.28843
652	0.21732		652	0.28003		652	0.2943		652	0.30953		652	0.30268		652	0.2871
650	0.22877		650	0.2841		650	0.29477		650	0.3087		650	0.3005		650	0.28532
648	0.241		648	0.28793		648	0.29683		648	0.30911		648	0.30031		648	0.28396
646	0.25436		646	0.29213		646	0.29805		646	0.30838		646	0.29869		646	0.28257
644	0.26861		644	0.29708		644	0.29924		644	0.30822		644	0.29805		644	0.28076
642	0.28338		642	0.30168		642	0.30084		642	0.30822		642	0.29672		642	0.27963
640	0.30036		640	0.30765		640	0.30297		640	0.30874		640	0.29638		640	0.27835
638	0.31709		638	0.31356		638	0.30498		638	0.30894		638	0.29493		638	0.27696
636	0.3354		636	0.31906		636	0.30753		636	0.30935		636	0.29441		636	0.2754
634	0.35551		634	0.32583		634	0.30923		634	0.30924		634	0.29318		634	0.27321
632	0.37659		632	0.33355		632	0.31223		632	0.30963		632	0.29265		632	0.27288
630	0.3993		630	0.34184		630	0.31568		630	0.31064		630	0.29271		630	0.27179
628	0.42378		628	0.35039		628	0.31891		628	0.31203		628	0.29221		628	0.27118
626	0.44781		626	0.35936		626	0.32227		626	0.31265		626	0.29272		626	0.26992
624	0.47473		624	0.36863		624	0.32644		624	0.31463		624	0.29237		624	0.26943
622	0.50283		622	0.37901		622	0.33053		622	0.31603		622	0.29224		622	0.26912
620	0.53021		620	0.38824		620	0.3347		620	0.31714		620	0.29248		620	0.26801
618	0.55858		618	0.39863		618	0.33892		618	0.31826		618	0.29258		618	0.26713
616	0.5879		616	0.40955		616	0.34456		616	0.32131		616	0.29286		616	0.26718
614	0.6173		614	0.41994		614	0.34908		614	0.32295		614	0.29328		614	0.26626
612	0.64548		612	0.43073		612	0.35391		612	0.32482		612	0.29409		612	0.26564
610	0.67209		610	0.44067		610	0.35863		610	0.32665		610	0.29436		610	0.26561
608	0.69707		608	0.45062		608	0.36327		608	0.32895		608	0.29502		608	0.26542
606	0.72164		606	0.46047		606	0.36862		606	0.33101		606	0.29598		606	0.2655
604	0.74331		604	0.46932		604	0.37284		604	0.33259		604	0.2962		604	0.26476
602	0.76373		602	0.47857		602	0.37791		602	0.33584		602	0.29748		602	0.265
600	0.78122		600	0.48675		600	0.38248		600	0.33828		600	0.29851		600	0.26502
598	0.79659		598	0.49457		598	0.38687		598	0.34092		598	0.29923		598	0.26526
596	0.81095		596	0.50185		596	0.39087		596	0.34292		596	0.30067		596	0.26544
594	0.8228		594	0.50855		594	0.39496		594	0.34489		594	0.30153		594	0.26532
592	0.83416		592	0.51487		592	0.39906		592	0.34715		592	0.30256		592	0.26568
590	0.8442		590	0.52087		590	0.40272		590	0.34949		590	0.30384		590	0.26611
588	0.85334		588	0.52587		588	0.4059		588	0.35165		588	0.30453		588	0.26603
586	0.86213		586	0.53095		586	0.40995		586	0.35363		586	0.30556		586	0.26642
584	0.87059		584	0.53557		584	0.41266		584	0.35516		584	0.30644		584	0.26662
582	0.87956		582	0.54004		582	0.41551		582	0.35716		582	0.30739		582	0.26688
580	0.88913		580	0.54509		580	0.41879		580	0.35935		580	0.3083		580	0.26724
578	0.89853		578	0.54923		578	0.42203		578	0.36081		578	0.30944		578	0.26794
576	0.9084		576	0.55317		576	0.42409		576	0.36249		576	0.31038		576	0.26808
574	0.91865		574	0.55703		574	0.42649		574	0.36418		574	0.31146		574	0.26819
572	0.92926		572	0.5609		572	0.42891		572	0.36552		572	0.31183		572	0.26863
570	0.94016		570	0.56516		570	0.43121		570	0.36677		570	0.31302		570	0.26905
568	0.95108		568	0.56868		568	0.43344		568	0.36806		568	0.31376		568	0.26969
566	0.9618		566	0.57222		566	0.436		566	0.36921		566	0.31481		566	0.27025
564	0.97091		564	0.57553		564	0.43794		564	0.3702		564	0.31529		564	0.27042
562	0.9801		562	0.57853		562	0.43927		562	0.37081		562	0.31612		562	0.2708
560	0.98657		560	0.58013		560	0.44003		560	0.3708		560	0.31599		560	0.27015
558	0.99212		558	0.58192		558	0.44085		558	0.37081		558	0.31585		558	0.26991
556	0.99669		556	0.58396		556	0.44187		556	0.37129		556	0.31585		556	0.27001
554	0.99925		554	0.58515		554	0.44247		554	0.37137		554	0.31591		554	0.27005
552	1		552	0.58548		552	0.44299		552	0.37129		552	0.31594		552	0.27005
550	0.99857		550	0.58542		550	0.443		550	0.37089		550	0.31571		550	0.26991
548	0.99611		548	0.58511		548	0.44294		548	0.37082		548	0.31534		548	0.26974
546	0.99179		546	0.58428		546	0.44229		546	0.36999		546	0.31484		546	0.26943
544	0.98577		544	0.58199		544	0.44112		544	0.36893		544	0.31411		544	0.26869
542	0.97858		542	0.58008		542	0.44019		542	0.36822		542	0.31316		542	0.26812
540	0.97081		540	0.57735		540	0.43908		540	0.3667		540	0.31204		540	0.26745
538	0.96262		538	0.57434		538	0.43728		538	0.36515		538	0.31108		538	0.26672
536	0.95352		536	0.5712		536	0.43549		536	0.36343		536	0.31031		536	0.26603
534	0.94376		534	0.56774		534	0.43365		534	0.36214		534	0.3092		534	0.26523
532	0.93348		532	0.56322		532	0.43109		532	0.36031		532	0.30786		532	0.26423
530	0.92338		530	0.55885		530	0.42845		530	0.35801		530	0.30629		530	0.263
528	0.91309		528	0.5545		528	0.42592		528	0.35609		528	0.30474		528	0.26171
526	0.90277		526	0.54979		526	0.42292		526	0.35364		526	0.30311		526	0.26048
524	0.89144		524	0.5444		524	0.41938		524	0.35086		524	0.30098		524	0.25876
522	0.88047		522	0.53911		522	0.41599		522	0.34806		522	0.29883		522	0.25719
520	0.86879		520	0.5338		520	0.41231		520	0.34545		520	0.29679		520	0.25573
518	0.85653		518	0.52793		518	0.40843		518	0.34247		518	0.29432		518	0.25387
516	0.84393		516	0.52183		516	0.40436		516	0.33925		516	0.2919		516	0.25204
514	0.83044		514	0.51536		514	0.39995		514	0.3358		514	0.28938		514	0.25004
512	0.81624		512	0.50906		512	0.39556		512	0.33236		512	0.28699		512	0.248
510	0.80187		510	0.50233		510	0.391		510	0.32881		510	0.28431		510	0.24599
508	0.78691		508	0.49535		508	0.38643		508	0.32505		508	0.28173		508	0.24394
506	0.77123		506	0.4882		506	0.38167		506	0.32152		506	0.27903		506	0.24183
504	0.75504		504	0.48076		504	0.37668		504	0.31794		504	0.27597		504	0.23926
502	0.73885		502	0.47284		502	0.37158		502	0.31402		502	0.27298		502	0.23705
500	0.72227		500	0.46442		500	0.36633		500	0.30984		500	0.27001		500	0.23442
498	0.7056		498	0.4562		498	0.36107		498	0.30588		498	0.26688		498	0.23184
496	0.68861		496	0.44798		496	0.35589		496	0.30202		496	0.2638		496	0.22971
494	0.671		494	0.43916		494	0.35039		494	0.29778		494	0.26001		494	0.22684
492	0.65392		492	0.43056		492	0.34463		492	0.29356		492	0.25633		492	0.22405
490	0.63742		490	0.42218		490	0.33914		490	0.28955		490	0.25326		490	0.22171
488	0.6207		488	0.41382		488	0.33416		488	0.28553		488	0.24985		488	0.21894
486	0.60388		486	0.40524		486	0.32847		486	0.28092		486	0.24623		486	0.21579
484	0.58714		484	0.39634		484	0.32263		484	0.27651		484	0.24261		484	0.21318
482	0.57051		482	0.38774		482	0.31708		482	0.27234		482	0.23917		482	0.21043
480	0.55431		480	0.37943		480	0.31141		480	0.26799		480	0.23565		480	0.20763
478	0.53824		478	0.37103		478	0.30553		478	0.26357		478	0.23212		478	0.20471
476	0.52206		476	0.36241		476	0.29921		476	0.25914		476	0.22845		476	0.20164
474	0.50607		474	0.3539		474	0.29344		474	0.25474		474	0.22475		474	0.19862
472	0.49039		472	0.34529		472	0.28761		472	0.25008		472	0.2208		472	0.19574
470	0.47487		470	0.33696		470	0.28162		470	0.24554		470	0.21705		470	0.19268
468	0.45974		468	0.32898		468	0.27604		468	0.24124		468	0.21343		468	0.18942
466	0.44451		466	0.32106		466	0.27011		466	0.23667		466	0.20968		466	0.18617
464	0.4296		464	0.31306		464	0.26444		464	0.23238		464	0.20611		464	0.18317
462	0.41533		462	0.30475		462	0.25879		462	0.22772		462	0.20235		462	0.18006
460	0.40145		460	0.29675		460	0.25317		460	0.22347		460	0.19884		460	0.17729
458	0.38785		458	0.28895		458	0.24763		458	0.21934		458	0.19532		458	0.1742
456	0.37459		456	0.28131		456	0.24203		456	0.21505		456	0.19176		456	0.17117
454	0.36161		454	0.27372		454	0.23636		454	0.21094		454	0.18796		454	0.16795
452	0.34913		452	0.26599		452	0.23079		452	0.20691		452	0.18419		452	0.16467
450	0.3374		450	0.25919		450	0.22582		450	0.20327		450	0.18099		450	0.16223
448	0.32608		448	0.25244		448	0.2208		448	0.19904		448	0.1776		448	0.15935
446	0.31489		446	0.24507		446	0.21551		446	0.19504		446	0.17406		446	0.15615
444	0.30395		444	0.23813		444	0.21002		444	0.19107		444	0.17052		444	0.15313
442	0.29418		442	0.23188		442	0.20536		442	0.18724		442	0.16714		442	0.1503
440	0.28453		440	0.22527		440	0.20073		440	0.18353		440	0.16366		440	0.14746
438	0.27487		438	0.21876		438	0.19584		438	0.17985		438	0.16031		438	0.14444
436	0.26563		436	0.2129		436	0.19111		436	0.17627		436	0.1571		436	0.14178
434	0.25714		434	0.20693		434	0.18657		434	0.17261		434	0.15409		434	0.13939
432	0.24897		432	0.20105		432	0.182		432	0.16925		432	0.15115		432	0.13662
430	0.24104		430	0.19531		430	0.17754		430	0.1659		430	0.14823		430	0.13357
428	0.23368		428	0.19001		428	0.17353		428	0.16253		428	0.14509		428	0.13102
426	0.2267		426	0.18489		426	0.16966		426	0.15914		426	0.14174		426	0.12859
424	0.22018		424	0.1799		424	0.16553		424	0.15612		424	0.13909		424	0.12641
422	0.21393		422	0.17482		422	0.16109		422	0.15281		422	0.13635		422	0.12395
420	0.20747		420	0.16971		420	0.15672		420	0.14941		420	0.13341		420	0.12088
418	0.20172		418	0.16514		418	0.15309		418	0.14669		418	0.1311		418	0.11878
416	0.19623		416	0.16055		416	0.14955		416	0.14378		416	0.12837		416	0.11673
414	0.19059		414	0.15598		414	0.14584		414	0.14084		414	0.12553		414	0.11385
412	0.18537		412	0.15168		412	0.14228		412	0.13819		412	0.12305		412	0.11167
410	0.18044		410	0.14766		410	0.1388		410	0.13523		410	0.12073		410	0.10981
408	0.17593		408	0.14381		408	0.13575		408	0.13239		408	0.11829		408	0.10783
406	0.17131		406	0.13981		406	0.1323		406	0.13016		406	0.11581		406	0.10533
404	0.16676		404	0.1363		404	0.12908		404	0.12788		404	0.11354		404	0.10345
402	0.16263		402	0.13335		402	0.12642		402	0.12553		402	0.11149		402	0.10221
400	0.15886		400	0.12983		400	0.12383		400	0.12305		400	0.10918		400	0.10009
398	0.15462		398	0.12619		398	0.12083		398	0.12049		398	0.10653		398	0.09773
396	0.15073		396	0.12313		396	0.11769		396	0.11826		396	0.10488		396	0.09579
394	0.14738		394	0.12016		394	0.11562		394	0.11637		394	0.10343		394	0.09428
392	0.14377		392	0.1171		392	0.11316		392	0.11453		392	0.10117		392	0.09258
390	0.14041		390	0.11409		390	0.11009		390	0.11206		390	0.09885		390	0.09063
388	0.1371		388	0.11104		388	0.10787		388	0.11022		388	0.09729		388	0.0892
386	0.13364		386	0.10805		386	0.10578		386	0.10871		386	0.09539		386	0.08722
384	0.13086		384	0.1059		384	0.10384		384	0.10716		384	0.09367		384	0.08546
382	0.12809		382	0.10383		382	0.10164		382	0.10508		382	0.09221		382	0.08396
380	0.12443		380	0.10031		380	0.09877		380	0.10283		380	0.08935		380	0.08209
378	0.12114		378	0.09805		378	0.0967		378	0.10182		378	0.08821		378	0.08015
376	0.11951		376	0.09711		376	0.09585		376	0.10148		376	0.08803		376	0.07959
374	0.11784		374	0.09553		374	0.09421		374	0.09974		374	0.0865		374	0.07924
372	0.11571		372	0.09408		372	0.09238		372	0.09762		372	0.08488		372	0.07808
370	0.11279		370	0.09174		370	0.09021		370	0.09568		370	0.08305		370	0.07622
368	0.11102		368	0.08945		368	0.08831		368	0.09459		368	0.08203		368	0.0752
366	0.10986		366	0.0888		366	0.08773		366	0.09441		366	0.08136		366	0.07488
364	0.10789		364	0.08677		364	0.08616		364	0.09305		364	0.0803		364	0.07296
362	0.10631		362	0.0852		362	0.08491		362	0.09175		362	0.07881		362	0.0721
360	0.10519		360	0.08488		360	0.08406		360	0.09107		360	0.0774		360	0.0714
358	0.10358		358	0.08273		358	0.08234		358	0.08981		358	0.07619		358	0.07037
356	0.10259		356	0.08152		356	0.08102		356	0.08849		356	0.07544		356	0.06902
354	0.10144		354	0.08069		354	0.08026		354	0.08762		354	0.07462		354	0.06823
352	0.10097		352	0.08025		352	0.07909		352	0.08663		352	0.07331		352	0.06732
350	0.10108		350	0.07963		350	0.07887		350	0.08585		350	0.07283		350	0.06641
348	0.10103		348	0.07823		348	0.07831		348	0.08513		348	0.07247		348	0.0655
346	0.10049		346	0.07839		346	0.07846		346	0.08502		346	0.07148		346	0.06519
344	0.09981		344	0.07803		344	0.07662		344	0.08433		344	0.07089		344	0.06433
342	0.1		342	0.07695		342	0.07605		342	0.08379		342	0.07074		342	0.06385
340	0.09993		340	0.0761		340	0.07586		340	0.08338		340	0.07025		340	0.06406
338	0.09938		338	0.0757		338	0.07487		338	0.08229		338	0.06896		338	0.06275
336	0.09815		336	0.07502		336	0.07405		336	0.08172		336	0.0676		336	0.06165
334	0.09723		334	0.07573		334	0.07356		334	0.08135		334	0.06767		334	0.06182
332	0.09645		332	0.07436		332	0.07299		332	0.08078		332	0.06783		332	0.06085
330	0.09643		330	0.07319		330	0.07212		330	0.08002		330	0.067		330	0.06004
328	0.09537		328	0.07275		328	0.07225		328	0.07895		328	0.06594		328	0.05975
326	0.09489		326	0.07273		326	0.07214		326	0.07865		326	0.06645		326	0.05883
324	0.09296		324	0.07256		324	0.0713		324	0.07944		324	0.06616		324	0.05816
322	0.09291		322	0.07192		322	0.07051		322	0.07909		322	0.06478		322	0.05737
320	0.09136		320	0.07119		320	0.07086		320	0.07944		320	0.0644		320	0.05812
318	0.09164		318	0.07373		318	0.07254		318	0.07994		318	0.06597		318	0.05872
316	0.09125		316	0.07413		316	0.07319		316	0.08016		316	0.06335		316	0.05696
314	0.0898		314	0.0737		314	0.07232		314	0.08105		314	0.06338		314	0.05632
312	0.09029		312	0.07532		312	0.0745		312	0.08278		312	0.06629		312	0.05712
310	0.08928		310	0.07202		310	0.07255		310	0.08007		310	0.06356		310	0.05521
308	0.09019		308	0.07384		308	0.072		308	0.08081		308	0.06381		308	0.05567
306	0.08961		306	0.07411		306	0.07323		306	0.08282		306	0.06443		306	0.05345
304	0.09077		304	0.07737		304	0.07717		304	0.08391		304	0.06551		304	0.05351
302	0.09058		302	0.07766		302	0.07541		302	0.0863		302	0.06528		302	0.05281
300	0.09016		300	0.07815		300	0.07776		300	0.08536		300	0.06421		300	0.04828

## Sheet: Extended Figure 5e
100 nm PBTTT doped with Na2S2O8
pristine			20s			40s			60s			80s			100s
Wavelength (nm)	Nor. Abs. (arb. units)		Wavelength (nm)	Nor. Abs. (arb. units)		Wavelength (nm)	Nor. Abs. (arb. units)		Wavelength (nm)	Nor. Abs. (arb. units)		Wavelength (nm)	Nor. Abs. (arb. units)		Wavelength (nm)	Nor. Abs. (arb. units)
1800	0.000881307		1800	0.14896		1800	0.20586		1800	0.24474		1800	0.30889		1800	0.2954
1798	0.000333952		1798	0.14893		1798	0.20563		1798	0.2439		1798	0.3084		1798	0.29424
1796	0.000496855		1796	0.14861		1796	0.20525		1796	0.24336		1796	0.30822		1796	0.29385
1794	0.000718404		1794	0.14853		1794	0.20468		1794	0.24364		1794	0.30796		1794	0.29359
1792	0		1792	0.14669		1792	0.20369		1792	0.24204		1792	0.30663		1792	0.29231
1790	0.000241097		1790	0.14658		1790	0.20391		1790	0.24227		1790	0.30692		1790	0.29274
1788	0.000610887		1788	0.14641		1788	0.20268		1788	0.24138		1788	0.3059		1788	0.29299
1786	0.000205258		1786	0.14658		1786	0.20208		1786	0.24054		1786	0.30527		1786	0.29203
1784	0.00062392		1784	0.14566		1784	0.20216		1784	0.23997		1784	0.30511		1784	0.29168
1782	0.000651613		1782	0.14532		1782	0.20134		1782	0.23949		1782	0.30432		1782	0.29209
1780	0.00106		1780	0.14446		1780	0.20123		1780	0.23978		1780	0.30447		1780	0.29009
1778	0.00158		1778	0.14452		1778	0.20083		1778	0.23825		1778	0.30445		1778	0.2914
1776	0.000417033		1776	0.14271		1776	0.19891		1776	0.23746		1776	0.30231		1776	0.28964
1774	0.0014		1774	0.14407		1774	0.19952		1774	0.23738		1774	0.30315		1774	0.28966
1772	0.00135		1772	0.14305		1772	0.19869		1772	0.2368		1772	0.30286		1772	0.28873
1770	0.000992081		1770	0.14222		1770	0.19817		1770	0.23557		1770	0.30184		1770	0.28855
1768	0.000804742		1768	0.14188		1768	0.19661		1768	0.23567		1768	0.30108		1768	0.28834
1766	0.00132		1766	0.1418		1766	0.19754		1766	0.23511		1766	0.30043		1766	0.28761
1764	0.0004545		1764	0.14057		1764	0.19577		1764	0.234		1764	0.30002		1764	0.28683
1762	0.000679307		1762	0.13971		1762	0.19556		1762	0.23345		1762	0.29925		1762	0.28566
1760	0.00113		1760	0.1396		1760	0.19554		1760	0.23194		1760	0.2988		1760	0.28527
1758	0.00102		1758	0.13933		1758	0.19443		1758	0.23209		1758	0.29818		1758	0.28538
1756	0.00119		1756	0.13869		1756	0.19377		1756	0.23157		1756	0.2988		1756	0.28482
1754	0.00147		1754	0.13864		1754	0.19347		1754	0.23078		1754	0.29798		1754	0.28427
1752	0.000721662		1752	0.1377		1752	0.19195		1752	0.22935		1752	0.2965		1752	0.28376
1750	0.00123		1750	0.13746		1750	0.1918		1750	0.23009		1750	0.29671		1750	0.28409
1748	0.00148		1748	0.13644		1748	0.19104		1748	0.22875		1748	0.29546		1748	0.28259
1746	0.00143		1746	0.13658		1746	0.19187		1746	0.22813		1746	0.29581		1746	0.28293
1744	0.000912259		1744	0.13562		1744	0.18999		1744	0.22779		1744	0.29444		1744	0.28194
1742	0.00136		1742	0.1362		1742	0.18974		1742	0.22689		1742	0.29476		1742	0.28146
1740	0.00178		1740	0.13569		1740	0.18976		1740	0.22721		1740	0.29489		1740	0.28167
1738	0.0017		1738	0.13447		1738	0.18864		1738	0.22595		1738	0.29318		1738	0.28064
1736	0.0013		1736	0.13355		1736	0.18905		1736	0.22588		1736	0.2932		1736	0.28008
1734	0.00198		1734	0.13411		1734	0.18844		1734	0.22502		1734	0.29282		1734	0.28003
1732	0.00132		1732	0.13329		1732	0.18646		1732	0.22429		1732	0.29154		1732	0.27875
1730	0.00202		1730	0.13228		1730	0.18622		1730	0.22315		1730	0.29118		1730	0.27863
1728	0.00186		1728	0.13189		1728	0.18584		1728	0.22216		1728	0.29062		1728	0.27754
1726	0.00184		1726	0.13159		1726	0.18502		1726	0.2219		1726	0.29037		1726	0.27685
1724	0.00144		1724	0.13103		1724	0.1844		1724	0.22107		1724	0.2895		1724	0.27664
1722	0.00169		1722	0.13044		1722	0.18374		1722	0.22019		1722	0.28862		1722	0.27546
1720	0.00196		1720	0.13096		1720	0.1843		1720	0.22039		1720	0.2894		1720	0.27537
1718	0.00173		1718	0.12934		1718	0.18313		1718	0.21998		1718	0.28775		1718	0.27528
1716	0.00192		1716	0.12916		1716	0.18288		1716	0.21886		1716	0.28773		1716	0.27465
1714	0.0023		1714	0.12967		1714	0.18227		1714	0.21886		1714	0.28734		1714	0.27432
1712	0.00132		1712	0.12793		1712	0.18076		1712	0.21781		1712	0.28611		1712	0.27357
1710	0.00199		1710	0.12733		1710	0.18045		1710	0.21695		1710	0.28561		1710	0.27328
1708	0.00208		1708	0.12732		1708	0.18		1708	0.21588		1708	0.28528		1708	0.27313
1706	0.00157		1706	0.1274		1706	0.17946		1706	0.21564		1706	0.28468		1706	0.27176
1704	0.00265		1704	0.12711		1704	0.17911		1704	0.21523		1704	0.28468		1704	0.27187
1702	0.00267		1702	0.12595		1702	0.1785		1702	0.21448		1702	0.28387		1702	0.27147
1700	0.00176		1700	0.12485		1700	0.17742		1700	0.21322		1700	0.28268		1700	0.2697
1698	0.00216		1698	0.12501		1698	0.17732		1698	0.2135		1698	0.28251		1698	0.27043
1696	0.00166		1696	0.12421		1696	0.17615		1696	0.21249		1696	0.28168		1696	0.2691
1694	0.00238		1694	0.12374		1694	0.17589		1694	0.21228		1694	0.28181		1694	0.26862
1692	0.00165		1692	0.1227		1692	0.17474		1692	0.21123		1692	0.28016		1692	0.26736
1690	0.00233		1690	0.12341		1690	0.1743		1690	0.21069		1690	0.28012		1690	0.26745
1688	0.00276		1688	0.12268		1688	0.1741		1688	0.20995		1688	0.27947		1688	0.26661
1686	0.00203		1686	0.12161		1686	0.17342		1686	0.20892		1686	0.27866		1686	0.26602
1684	0.00214		1684	0.12129		1684	0.17228		1684	0.20793		1684	0.27821		1684	0.26581
1682	0.00166		1682	0.12032		1682	0.17135		1682	0.20734		1682	0.27747		1682	0.26484
1680	0.00192		1680	0.12022		1680	0.17136		1680	0.20678		1680	0.27748		1680	0.26469
1678	0.00249		1678	0.12004		1678	0.17083		1678	0.20661		1678	0.2764		1678	0.2642
1676	0.00283		1676	0.11955		1676	0.17022		1676	0.20627		1676	0.27546		1676	0.26358
1674	0.0023		1674	0.11873		1674	0.16979		1674	0.20487		1674	0.27515		1674	0.26282
1672	0.00196		1672	0.11813		1672	0.1691		1672	0.20366		1672	0.27435		1672	0.26227
1670	0.0025		1670	0.11824		1670	0.16858		1670	0.20394		1670	0.27441		1670	0.26178
1668	0.00233		1668	0.11727		1668	0.16757		1668	0.20273		1668	0.27339		1668	0.26097
1666	0.00245		1666	0.11683		1666	0.16691		1666	0.2022		1666	0.27229		1666	0.2603
1664	0.00304		1664	0.11638		1664	0.16652		1664	0.20157		1664	0.27187		1664	0.25984
1662	0.00271		1662	0.11539		1662	0.16544		1662	0.20022		1662	0.27127		1662	0.25922
1660	0.00281		1660	0.11498		1660	0.16493		1660	0.20051		1660	0.27047		1660	0.25852
1658	0.00223		1658	0.1147		1658	0.16471		1658	0.1999		1658	0.26999		1658	0.25796
1656	0.00249		1656	0.11394		1656	0.16378		1656	0.19875		1656	0.26907		1656	0.25731
1654	0.00284		1654	0.11341		1654	0.16312		1654	0.19811		1654	0.26864		1654	0.25628
1652	0.00254		1652	0.11297		1652	0.16232		1652	0.19728		1652	0.26803		1652	0.25552
1650	0.00277		1650	0.11272		1650	0.16219		1650	0.19674		1650	0.26761		1650	0.2553
1648	0.00313		1648	0.11256		1648	0.16176		1648	0.1963		1648	0.26714		1648	0.25499
1646	0.00227		1646	0.11122		1646	0.16064		1646	0.19492		1646	0.26575		1646	0.25401
1644	0.00239		1644	0.11069		1644	0.16012		1644	0.19447		1644	0.26587		1644	0.25371
1642	0.00279		1642	0.11039		1642	0.15952		1642	0.194		1642	0.26515		1642	0.25334
1640	0.00301		1640	0.11017		1640	0.15911		1640	0.19346		1640	0.26447		1640	0.25273
1638	0.00346		1638	0.11001		1638	0.15901		1638	0.1934		1638	0.26449		1638	0.25221
1636	0.00346		1636	0.10949		1636	0.15814		1636	0.19286		1636	0.26398		1636	0.25171
1634	0.00308		1634	0.10851		1634	0.15697		1634	0.19146		1634	0.26291		1634	0.2508
1632	0.00266		1632	0.10777		1632	0.15558		1632	0.19003		1632	0.26184		1632	0.24992
1630	0.00275		1630	0.10745		1630	0.15476		1630	0.18939		1630	0.2611		1630	0.24884
1628	0.00242		1628	0.10649		1628	0.15405		1628	0.18884		1628	0.2602		1628	0.24809
1626	0.00238		1626	0.10578		1626	0.15319		1626	0.188		1626	0.25938		1626	0.24734
1624	0.00258		1624	0.10541		1624	0.15274		1624	0.18711		1624	0.25905		1624	0.24695
1622	0.00288		1622	0.10472		1622	0.15259		1622	0.18622		1622	0.25826		1622	0.24609
1620	0.00295		1620	0.1043		1620	0.15164		1620	0.18546		1620	0.25742		1620	0.24577
1618	0.00279		1618	0.10381		1618	0.15084		1618	0.18481		1618	0.25684		1618	0.24476
1616	0.00236		1616	0.1027		1616	0.14979		1616	0.18399		1616	0.25571		1616	0.24376
1614	0.00267		1614	0.10222		1614	0.14943		1614	0.18342		1614	0.25512		1614	0.2434
1612	0.00275		1612	0.10215		1612	0.14908		1612	0.18272		1612	0.25438		1612	0.24316
1610	0.00269		1610	0.10185		1610	0.14875		1610	0.18214		1610	0.25419		1610	0.24228
1608	0.00276		1608	0.101		1608	0.1474		1608	0.18141		1608	0.25313		1608	0.24149
1606	0.00257		1606	0.10059		1606	0.14694		1606	0.18064		1606	0.25211		1606	0.24095
1604	0.00249		1604	0.10017		1604	0.14631		1604	0.17961		1604	0.25136		1604	0.23985
1602	0.00271		1602	0.0996		1602	0.14585		1602	0.1792		1602	0.25119		1602	0.23944
1600	0.00284		1600	0.09891		1600	0.14526		1600	0.17828		1600	0.25072		1600	0.23889
1598	0.00325		1598	0.09859		1598	0.14428		1598	0.1778		1598	0.24993		1598	0.23825
1596	0.00332		1596	0.0984		1596	0.14389		1596	0.17779		1596	0.24913		1596	0.23791
1594	0.00324		1594	0.09786		1594	0.14333		1594	0.17697		1594	0.24876		1594	0.23747
1592	0.00331		1592	0.09736		1592	0.14227		1592	0.176		1592	0.24842		1592	0.23694
1590	0.00298		1590	0.09639		1590	0.14186		1590	0.1748		1590	0.24741		1590	0.23587
1588	0.00263		1588	0.09574		1588	0.14105		1588	0.17406		1588	0.24613		1588	0.23516
1586	0.00253		1586	0.09541		1586	0.14006		1586	0.17356		1586	0.24583		1586	0.23468
1584	0.00283		1584	0.09509		1584	0.14001		1584	0.17292		1584	0.24497		1584	0.23402
1582	0.00312		1582	0.09464		1582	0.13901		1582	0.17215		1582	0.24405		1582	0.23331
1580	0.00307		1580	0.09389		1580	0.13828		1580	0.17142		1580	0.24354		1580	0.2327
1578	0.00303		1578	0.09322		1578	0.1376		1578	0.1704		1578	0.24304		1578	0.23189
1576	0.0034		1576	0.09286		1576	0.13712		1576	0.17		1576	0.24264		1576	0.23137
1574	0.00307		1574	0.09222		1574	0.1365		1574	0.16925		1574	0.24186		1574	0.23065
1572	0.00281		1572	0.09148		1572	0.13561		1572	0.16839		1572	0.24088		1572	0.22957
1570	0.00273		1570	0.09072		1570	0.13498		1570	0.16743		1570	0.23989		1570	0.22872
1568	0.00262		1568	0.09018		1568	0.13459		1568	0.16666		1568	0.23934		1568	0.22809
1566	0.00285		1566	0.08997		1566	0.13404		1566	0.16611		1566	0.23866		1566	0.22785
1564	0.0035		1564	0.0898		1564	0.13353		1564	0.16557		1564	0.23825		1564	0.22757
1562	0.00354		1562	0.08927		1562	0.13253		1562	0.16482		1562	0.23786		1562	0.22697
1560	0.00327		1560	0.08857		1560	0.13164		1560	0.16367		1560	0.23697		1560	0.22573
1558	0.00327		1558	0.08819		1558	0.13145		1558	0.16295		1558	0.23644		1558	0.22514
1556	0.00292		1556	0.0877		1556	0.13072		1556	0.16232		1556	0.23575		1556	0.22437
1554	0.00297		1554	0.08709		1554	0.12954		1554	0.1617		1554	0.23479		1554	0.22337
1552	0.00331		1552	0.08657		1552	0.12904		1552	0.16087		1552	0.23421		1552	0.22293
1550	0.00367		1550	0.08638		1550	0.12899		1550	0.1604		1550	0.23371		1550	0.22254
1548	0.00374		1548	0.08642		1548	0.1286		1548	0.15997		1548	0.23282		1548	0.22167
1546	0.00354		1546	0.08592		1546	0.12796		1546	0.15932		1546	0.23203		1546	0.22091
1544	0.00329		1544	0.0847		1544	0.12701		1544	0.15821		1544	0.23151		1544	0.22002
1542	0.00335		1542	0.0841		1542	0.12636		1542	0.15715		1542	0.23041		1542	0.21947
1540	0.00333		1540	0.08338		1540	0.12532		1540	0.15638		1540	0.22938		1540	0.21893
1538	0.00326		1538	0.08306		1538	0.12478		1538	0.15596		1538	0.22907		1538	0.21852
1536	0.0034		1536	0.08265		1536	0.12435		1536	0.15547		1536	0.22849		1536	0.21762
1534	0.00353		1534	0.08204		1534	0.12357		1534	0.15469		1534	0.22762		1534	0.21655
1532	0.00345		1532	0.08182		1532	0.12312		1532	0.15384		1532	0.22711		1532	0.21601
1530	0.00384		1530	0.08153		1530	0.12269		1530	0.15346		1530	0.22676		1530	0.21529
1528	0.00378		1528	0.08084		1528	0.122		1528	0.15263		1528	0.22597		1528	0.2146
1526	0.00359		1526	0.08028		1526	0.12121		1526	0.15157		1526	0.2252		1526	0.21423
1524	0.00379		1524	0.07991		1524	0.1204		1524	0.15101		1524	0.22462		1524	0.21342
1522	0.00359		1522	0.07928		1522	0.11978		1522	0.15011		1522	0.22363		1522	0.21219
1520	0.0033		1520	0.07841		1520	0.11915		1520	0.14933		1520	0.2226		1520	0.21128
1518	0.00362		1518	0.07814		1518	0.11839		1518	0.14862		1518	0.22184		1518	0.21043
1516	0.00405		1516	0.07806		1516	0.11784		1516	0.14805		1516	0.22167		1516	0.21021
1514	0.00367		1514	0.07765		1514	0.11729		1514	0.14724		1514	0.22105		1514	0.20973
1512	0.00345		1512	0.07688		1512	0.11647		1512	0.1464		1512	0.21951		1512	0.20885
1510	0.00361		1510	0.07635		1510	0.1158		1510	0.14607		1510	0.21871		1510	0.20857
1508	0.00377		1508	0.07602		1508	0.11536		1508	0.1453		1508	0.21838		1508	0.20798
1506	0.00407		1506	0.07554		1506	0.11508		1506	0.14464		1506	0.21777		1506	0.20697
1504	0.00437		1504	0.07498		1504	0.11451		1504	0.14363		1504	0.2168		1504	0.20606
1502	0.00399		1502	0.07427		1502	0.11341		1502	0.14231		1502	0.21604		1502	0.20496
1500	0.00396		1500	0.07381		1500	0.11252		1500	0.14184		1500	0.21541		1500	0.20445
1498	0.00431		1498	0.07358		1498	0.11216		1498	0.14186		1498	0.2149		1498	0.2043
1496	0.00422		1496	0.07301		1496	0.11162		1496	0.1411		1496	0.21421		1496	0.20323
1494	0.0044		1494	0.07241		1494	0.11102		1494	0.1402		1494	0.21355		1494	0.20271
1492	0.00471		1492	0.07186		1492	0.11029		1492	0.13937		1492	0.2127		1492	0.20237
1490	0.00476		1490	0.07164		1490	0.10959		1490	0.13877		1490	0.2121		1490	0.20155
1488	0.0046		1488	0.07112		1488	0.10909		1488	0.13822		1488	0.21122		1488	0.20044
1486	0.00467		1486	0.07065		1486	0.10869		1486	0.13728		1486	0.21042		1486	0.19986
1484	0.00475		1484	0.07047		1484	0.10797		1484	0.1364		1484	0.2094		1484	0.19949
1482	0.00473		1482	0.06993		1482	0.10737		1482	0.13563		1482	0.20844		1482	0.19886
1480	0.00477		1480	0.0692		1480	0.10675		1480	0.13511		1480	0.20795		1480	0.19773
1478	0.00492		1478	0.06878		1478	0.10575		1478	0.13458		1478	0.20767		1478	0.19675
1476	0.0052		1476	0.06863		1476	0.10555		1476	0.13409		1476	0.20707		1476	0.19655
1474	0.00481		1474	0.0679		1474	0.10483		1474	0.13309		1474	0.20602		1474	0.19587
1472	0.00485		1472	0.0675		1472	0.10409		1472	0.13198		1472	0.20497		1472	0.19473
1470	0.00518		1470	0.0671		1470	0.10359		1470	0.13139		1470	0.20436		1470	0.19386
1468	0.00528		1468	0.06671		1468	0.10293		1468	0.13086		1468	0.20381		1468	0.19307
1466	0.00523		1466	0.06616		1466	0.10252		1466	0.12992		1466	0.20301		1466	0.19269
1464	0.00529		1464	0.06553		1464	0.10181		1464	0.12918		1464	0.20226		1464	0.19199
1462	0.00529		1462	0.06535		1462	0.10097		1462	0.1286		1462	0.20139		1462	0.1914
1460	0.00498		1460	0.06496		1460	0.10009		1460	0.12815		1460	0.20031		1460	0.19053
1458	0.00492		1458	0.06407		1458	0.09956		1458	0.12719		1458	0.19983		1458	0.18937
1456	0.00529		1456	0.06355		1456	0.09903		1456	0.12642		1456	0.19914		1456	0.18866
1454	0.00553		1454	0.06337		1454	0.09865		1454	0.12574		1454	0.19851		1454	0.18813
1452	0.00533		1452	0.06303		1452	0.09827		1452	0.12508		1452	0.19746		1452	0.18753
1450	0.00493		1450	0.06207		1450	0.09723		1450	0.12411		1450	0.19635		1450	0.18622
1448	0.00546		1448	0.06222		1448	0.09677		1448	0.12396		1448	0.19606		1448	0.18593
1446	0.00576		1446	0.06182		1446	0.09647		1446	0.12333		1446	0.19569		1446	0.1855
1444	0.00543		1444	0.06116		1444	0.09512		1444	0.12241		1444	0.19438		1444	0.18423
1442	0.00529		1442	0.06063		1442	0.09448		1442	0.1212		1442	0.19337		1442	0.18408
1440	0.00538		1440	0.06025		1440	0.09445		1440	0.12072		1440	0.19296		1440	0.18326
1438	0.00536		1438	0.05975		1438	0.09379		1438	0.12007		1438	0.19229		1438	0.18197
1436	0.00528		1436	0.05927		1436	0.09308		1436	0.11946		1436	0.19163		1436	0.18163
1434	0.00597		1434	0.05925		1434	0.0928		1434	0.11911		1434	0.191		1434	0.18094
1432	0.00576		1432	0.05882		1432	0.09246		1432	0.11841		1432	0.19021		1432	0.18035
1430	0.00554		1430	0.05827		1430	0.09139		1430	0.11754		1430	0.18908		1430	0.17943
1428	0.00582		1428	0.05784		1428	0.09101		1428	0.11686		1428	0.18873		1428	0.17858
1426	0.00582		1426	0.05742		1426	0.09021		1426	0.1161		1426	0.18798		1426	0.17772
1424	0.00583		1424	0.0568		1424	0.08934		1424	0.11533		1424	0.18711		1424	0.17694
1422	0.00605		1422	0.05657		1422	0.08886		1422	0.11476		1422	0.18642		1422	0.1765
1420	0.00572		1420	0.05579		1420	0.08809		1420	0.11371		1420	0.18528		1420	0.1751
1418	0.00598		1418	0.05565		1418	0.08785		1418	0.11354		1418	0.18486		1418	0.17472
1416	0.00572		1416	0.05524		1416	0.08694		1416	0.11281		1416	0.18374		1416	0.17415
1414	0.00572		1414	0.05495		1414	0.08627		1414	0.11209		1414	0.18296		1414	0.17339
1412	0.00592		1412	0.05439		1412	0.0859		1412	0.11126		1412	0.18187		1412	0.17251
1410	0.0062		1410	0.0538		1410	0.0857		1410	0.11066		1410	0.18161		1410	0.17215
1408	0.00614		1408	0.05368		1408	0.08521		1408	0.11005		1408	0.18089		1408	0.17143
1406	0.00599		1406	0.05307		1406	0.08421		1406	0.10908		1406	0.17963		1406	0.17048
1404	0.00609		1404	0.05263		1404	0.08374		1404	0.10887		1404	0.17934		1404	0.16993
1402	0.00585		1402	0.05198		1402	0.08288		1402	0.10751		1402	0.17807		1402	0.1688
1400	0.00623		1400	0.05215		1400	0.08246		1400	0.10718		1400	0.17755		1400	0.1682
1398	0.00608		1398	0.05179		1398	0.08177		1398	0.10661		1398	0.17681		1398	0.16741
1396	0.00628		1396	0.05085		1396	0.08115		1396	0.10568		1396	0.17579		1396	0.16662
1394	0.00656		1394	0.05087		1394	0.08104		1394	0.10524		1394	0.17497		1394	0.16641
1392	0.00683		1392	0.05061		1392	0.08008		1392	0.10425		1392	0.17426		1392	0.16567
1390	0.0066		1390	0.05029		1390	0.07977		1390	0.10391		1390	0.17329		1390	0.1648
1388	0.00679		1388	0.04975		1388	0.07952		1388	0.10342		1388	0.17278		1388	0.1644
1386	0.00685		1386	0.0493		1386	0.07871		1386	0.10222		1386	0.17189		1386	0.16336
1384	0.00664		1384	0.04867		1384	0.07785		1384	0.10178		1384	0.17114		1384	0.16228
1382	0.00667		1382	0.04814		1382	0.07738		1382	0.10133		1382	0.16996		1382	0.1617
1380	0.00696		1380	0.04831		1380	0.07677		1380	0.10057		1380	0.16942		1380	0.16082
1378	0.00647		1378	0.0472		1378	0.07583		1378	0.09926		1378	0.16837		1378	0.15943
1376	0.00698		1376	0.04756		1376	0.07637		1376	0.09987		1376	0.16832		1376	0.15921
1374	0.00752		1374	0.0475		1374	0.07586		1374	0.09945		1374	0.16758		1374	0.15945
1372	0.0069		1372	0.0469		1372	0.0749		1372	0.09807		1372	0.16688		1372	0.15828
1370	0.00683		1370	0.04636		1370	0.07444		1370	0.0975		1370	0.16596		1370	0.15732
1368	0.0071		1368	0.04619		1368	0.07409		1368	0.09667		1368	0.1658		1368	0.15687
1366	0.00674		1366	0.04558		1366	0.07332		1366	0.09627		1366	0.16436		1366	0.156
1364	0.00689		1364	0.0456		1364	0.07293		1364	0.09589		1364	0.1635		1364	0.15492
1362	0.00708		1362	0.04507		1362	0.07247		1362	0.09475		1362	0.16253		1362	0.15407
1360	0.00645		1360	0.04403		1360	0.07106		1360	0.09386		1360	0.16139		1360	0.15273
1358	0.00642		1358	0.0435		1358	0.07054		1358	0.09351		1358	0.16044		1358	0.15193
1356	0.00688		1356	0.04361		1356	0.07052		1356	0.0935		1356	0.16036		1356	0.15123
1354	0.00738		1354	0.04341		1354	0.07009		1354	0.09252		1354	0.15951		1354	0.15084
1352	0.00798		1352	0.04325		1352	0.06981		1352	0.09174		1352	0.15923		1352	0.15039
1350	0.00751		1350	0.0428		1350	0.06949		1350	0.09106		1350	0.15765		1350	0.14929
1348	0.0079		1348	0.04255		1348	0.0692		1348	0.09088		1348	0.15692		1348	0.14894
1346	0.00799		1346	0.04253		1346	0.06871		1346	0.0902		1346	0.15643		1346	0.14806
1344	0.00787		1344	0.04206		1344	0.06786		1344	0.08912		1344	0.15571		1344	0.14669
1342	0.00784		1342	0.04151		1342	0.06716		1342	0.08878		1342	0.15437		1342	0.14585
1340	0.0077		1340	0.04081		1340	0.06675		1340	0.08805		1340	0.15348		1340	0.14543
1338	0.00781		1338	0.04046		1338	0.06646		1338	0.0873		1338	0.15275		1338	0.14466
1336	0.00829		1336	0.04043		1336	0.06609		1336	0.087		1336	0.15224		1336	0.14396
1334	0.00821		1334	0.04069		1334	0.06554		1334	0.08661		1334	0.15148		1334	0.14354
1332	0.00886		1332	0.04059		1332	0.06521		1332	0.08642		1332	0.15119		1332	0.14287
1330	0.0085		1330	0.03951		1330	0.06435		1330	0.08532		1330	0.1501		1330	0.14158
1328	0.00853		1328	0.0398		1328	0.06452		1328	0.08509		1328	0.14988		1328	0.14097
1326	0.00859		1326	0.03966		1326	0.06326		1326	0.0844		1326	0.14863		1326	0.14052
1324	0.00854		1324	0.03882		1324	0.06312		1324	0.08369		1324	0.14787		1324	0.13967
1322	0.00875		1322	0.03895		1322	0.06293		1322	0.08336		1322	0.14724		1322	0.13928
1320	0.00853		1320	0.03851		1320	0.06193		1320	0.08272		1320	0.14608		1320	0.13823
1318	0.00855		1318	0.03804		1318	0.06133		1318	0.08141		1318	0.1454		1318	0.13722
1316	0.0083		1316	0.0373		1316	0.06069		1316	0.08085		1316	0.1446		1316	0.13637
1314	0.00835		1314	0.0369		1314	0.0604		1314	0.08072		1314	0.14386		1314	0.13601
1312	0.00844		1312	0.03679		1312	0.05999		1312	0.07965		1312	0.14321		1312	0.13533
1310	0.00873		1310	0.03648		1310	0.05972		1310	0.07945		1310	0.14286		1310	0.13491
1308	0.00864		1308	0.03634		1308	0.05919		1308	0.07883		1308	0.14132		1308	0.13319
1306	0.00849		1306	0.03605		1306	0.05895		1306	0.07852		1306	0.14078		1306	0.13258
1304	0.00818		1304	0.03571		1304	0.05831		1304	0.07747		1304	0.13932		1304	0.1321
1302	0.00889		1302	0.03535		1302	0.05807		1302	0.07721		1302	0.13902		1302	0.13134
1300	0.00959		1300	0.03572		1300	0.05741		1300	0.07693		1300	0.1385		1300	0.1308
1298	0.00941		1298	0.03512		1298	0.05764		1298	0.07719		1298	0.13833		1298	0.13045
1296	0.009		1296	0.03473		1296	0.05677		1296	0.07577		1296	0.13713		1296	0.1296
1294	0.00913		1294	0.03426		1294	0.05642		1294	0.07524		1294	0.13667		1294	0.12883
1292	0.00976		1292	0.0339		1292	0.05598		1292	0.07507		1292	0.13602		1292	0.12809
1290	0.0089		1290	0.03382		1290	0.0556		1290	0.07425		1290	0.13481		1290	0.12698
1288	0.00973		1288	0.03404		1288	0.0555		1288	0.07407		1288	0.13439		1288	0.12663
1286	0.00947		1286	0.03315		1286	0.05503		1286	0.0738		1286	0.1336		1286	0.12602
1284	0.00948		1284	0.03277		1284	0.05384		1284	0.07279		1284	0.13255		1284	0.12523
1282	0.00916		1282	0.03254		1282	0.05402		1282	0.07261		1282	0.13195		1282	0.12478
1280	0.00959		1280	0.03257		1280	0.05387		1280	0.07204		1280	0.13144		1280	0.1244
1278	0.00957		1278	0.03241		1278	0.05333		1278	0.07123		1278	0.13039		1278	0.12312
1276	0.00943		1276	0.03221		1276	0.05227		1276	0.07033		1276	0.12916		1276	0.12246
1274	0.01016		1274	0.03233		1274	0.05284		1274	0.07054		1274	0.12965		1274	0.12234
1272	0.00955		1272	0.03197		1272	0.05217		1272	0.06966		1272	0.12898		1272	0.12117
1270	0.01001		1270	0.0318		1270	0.05248		1270	0.06952		1270	0.12813		1270	0.1212
1268	0.01044		1268	0.03141		1268	0.05176		1268	0.06906		1268	0.12753		1268	0.12
1266	0.00937		1266	0.03027		1266	0.05059		1266	0.06786		1266	0.12564		1266	0.11889
1264	0.01014		1264	0.03115		1264	0.05148		1264	0.06813		1264	0.12584		1264	0.11858
1262	0.01054		1262	0.03107		1262	0.05051		1262	0.06787		1262	0.12549		1262	0.1181
1260	0.01046		1260	0.03044		1260	0.0496		1260	0.0669		1260	0.12404		1260	0.11728
1258	0.01023		1258	0.03005		1258	0.0496		1258	0.0666		1258	0.12376		1258	0.11643
1256	0.01032		1256	0.03029		1256	0.04962		1256	0.06664		1256	0.1237		1256	0.11614
1254	0.0104		1254	0.02985		1254	0.04898		1254	0.06619		1254	0.12264		1254	0.11538
1252	0.01085		1252	0.02978		1252	0.04882		1252	0.06565		1252	0.12205		1252	0.11469
1250	0.01039		1250	0.02921		1250	0.04891		1250	0.06491		1250	0.12119		1250	0.11426
1248	0.01104		1248	0.02894		1248	0.04832		1248	0.06479		1248	0.12021		1248	0.11381
1246	0.01082		1246	0.02883		1246	0.04759		1246	0.06442		1246	0.11963		1246	0.11272
1244	0.01092		1244	0.02859		1244	0.0476		1244	0.06381		1244	0.11914		1244	0.11219
1242	0.0112		1242	0.02897		1242	0.04766		1242	0.0633		1242	0.1193		1242	0.11205
1240	0.01102		1240	0.02809		1240	0.04645		1240	0.06238		1240	0.11756		1240	0.11077
1238	0.01066		1238	0.0278		1238	0.0467		1238	0.06268		1238	0.11702		1238	0.11069
1236	0.01134		1236	0.02797		1236	0.0471		1236	0.06247		1236	0.11664		1236	0.11036
1234	0.01114		1234	0.02781		1234	0.04623		1234	0.06157		1234	0.11573		1234	0.10918
1232	0.01146		1232	0.02778		1232	0.04582		1232	0.06161		1232	0.11483		1232	0.1085
1230	0.01159		1230	0.02765		1230	0.04603		1230	0.06141		1230	0.11437		1230	0.10791
1228	0.01157		1228	0.02767		1228	0.0454		1228	0.06125		1228	0.11439		1228	0.1075
1226	0.01198		1226	0.02719		1226	0.04562		1226	0.06098		1226	0.11395		1226	0.10749
1224	0.01178		1224	0.02725		1224	0.04538		1224	0.06032		1224	0.11297		1224	0.1067
1222	0.01165		1222	0.02677		1222	0.04485		1222	0.05974		1222	0.11234		1222	0.10598
1220	0.0115		1220	0.02658		1220	0.0443		1220	0.06009		1220	0.11158		1220	0.10505
1218	0.01243		1218	0.02718		1218	0.04463		1218	0.05997		1218	0.11192		1218	0.10566
1216	0.01193		1216	0.02657		1216	0.04425		1216	0.05935		1216	0.11091		1216	0.10394
1214	0.0119		1214	0.02643		1214	0.04344		1214	0.05872		1214	0.10993		1214	0.10336
1212	0.01176		1212	0.02666		1212	0.04387		1212	0.05865		1212	0.10953		1212	0.10303
1210	0.0116		1210	0.02656		1210	0.04363		1210	0.05811		1210	0.10902		1210	0.1023
1208	0.01169		1208	0.02617		1208	0.04357		1208	0.05804		1208	0.10845		1208	0.10193
1206	0.01194		1206	0.02641		1206	0.04335		1206	0.05795		1206	0.10817		1206	0.10176
1204	0.01216		1204	0.02653		1204	0.04368		1204	0.05818		1204	0.1078		1204	0.1014
1202	0.01224		1202	0.02585		1202	0.04293		1202	0.05738		1202	0.10669		1202	0.10022
1200	0.01178		1200	0.02515		1200	0.04237		1200	0.05681		1200	0.10604		1200	0.09945
1198	0.01215		1198	0.02548		1198	0.04231		1198	0.05634		1198	0.10544		1198	0.09924
1196	0.01297		1196	0.02647		1196	0.04305		1196	0.05708		1196	0.10574		1196	0.09988
1194	0.01255		1194	0.02582		1194	0.04232		1194	0.05614		1194	0.10496		1194	0.09877
1192	0.01234		1192	0.02604		1192	0.04263		1192	0.05621		1192	0.1046		1192	0.09862
1190	0.01214		1190	0.0264		1190	0.04381		1190	0.05503		1190	0.1049		1190	0.09855
1188	0.01237		1188	0.0262		1188	0.04378		1188	0.05486		1188	0.10493		1188	0.09833
1186	0.01279		1186	0.02632		1186	0.04364		1186	0.05476		1186	0.1044		1186	0.09833
1184	0.01238		1184	0.02592		1184	0.0429		1184	0.05468		1184	0.1034		1184	0.09759
1182	0.01263		1182	0.02583		1182	0.04284		1182	0.05431		1182	0.10252		1182	0.09681
1180	0.01276		1180	0.02577		1180	0.04327		1180	0.05424		1180	0.10255		1180	0.09643
1178	0.0131		1178	0.02633		1178	0.04316		1178	0.05459		1178	0.10206		1178	0.09656
1176	0.01299		1176	0.02635		1176	0.04315		1176	0.05409		1176	0.10174		1176	0.0962
1174	0.01284		1174	0.02575		1174	0.0428		1174	0.05378		1174	0.10152		1174	0.0955
1172	0.01327		1172	0.02639		1172	0.0431		1172	0.05424		1172	0.1011		1172	0.09572
1170	0.01311		1170	0.02575		1170	0.04297		1170	0.05385		1170	0.10067		1170	0.09482
1168	0.01328		1168	0.02587		1168	0.0433		1168	0.05397		1168	0.10034		1168	0.09441
1166	0.0136		1166	0.02603		1166	0.04298		1166	0.05375		1166	0.0998		1166	0.09419
1164	0.01372		1164	0.02631		1164	0.0434		1164	0.05409		1164	0.1001		1164	0.09392
1162	0.01416		1162	0.02649		1162	0.04347		1162	0.05408		1162	0.09979		1162	0.09379
1160	0.01363		1160	0.02627		1160	0.04315		1160	0.05405		1160	0.09951		1160	0.09347
1158	0.01363		1158	0.02633		1158	0.04335		1158	0.05419		1158	0.09925		1158	0.09392
1156	0.01377		1156	0.02678		1156	0.04347		1156	0.05428		1156	0.09897		1156	0.09363
1154	0.01361		1154	0.02671		1154	0.04308		1154	0.05415		1154	0.09825		1154	0.09292
1152	0.01435		1152	0.0269		1152	0.04413		1152	0.05439		1152	0.09852		1152	0.09286
1150	0.01391		1150	0.02684		1150	0.04385		1150	0.05407		1150	0.09806		1150	0.09229
1148	0.01398		1148	0.02708		1148	0.04365		1148	0.05472		1148	0.09776		1148	0.09234
1146	0.01444		1146	0.02758		1146	0.04413		1146	0.0549		1146	0.09831		1146	0.09243
1144	0.01455		1144	0.02788		1144	0.04483		1144	0.05513		1144	0.09829		1144	0.09254
1142	0.01483		1142	0.02785		1142	0.04452		1142	0.05523		1142	0.09785		1142	0.09242
1140	0.01496		1140	0.02832		1140	0.04494		1140	0.05559		1140	0.0978		1140	0.09217
1138	0.01457		1138	0.0281		1138	0.04496		1138	0.05535		1138	0.09743		1138	0.09188
1136	0.01451		1136	0.0281		1136	0.04478		1136	0.05553		1136	0.09721		1136	0.09178
1134	0.01479		1134	0.02893		1134	0.04538		1134	0.05632		1134	0.09743		1134	0.09193
1132	0.01516		1132	0.02909		1132	0.04578		1132	0.05645		1132	0.09758		1132	0.09216
1130	0.01492		1130	0.02859		1130	0.04549		1130	0.05668		1130	0.09737		1130	0.09171
1128	0.01481		1128	0.02928		1128	0.04617		1128	0.05697		1128	0.09716		1128	0.09193
1126	0.01521		1126	0.02927		1126	0.04637		1126	0.05719		1126	0.0972		1126	0.09175
1124	0.01553		1124	0.0293		1124	0.04667		1124	0.05727		1124	0.09755		1124	0.09173
1122	0.01545		1122	0.03001		1122	0.04726		1122	0.05806		1122	0.09782		1122	0.09199
1120	0.01559		1120	0.03008		1120	0.04734		1120	0.05863		1120	0.09759		1120	0.09184
1118	0.0158		1118	0.03076		1118	0.04793		1118	0.05919		1118	0.09752		1118	0.09203
1116	0.01578		1116	0.03145		1116	0.04866		1116	0.05959		1116	0.09788		1116	0.09246
1114	0.0155		1114	0.03122		1114	0.04861		1114	0.05983		1114	0.09765		1114	0.09198
1112	0.01612		1112	0.03198		1112	0.0492		1112	0.06082		1112	0.09845		1112	0.09242
1110	0.01603		1110	0.03199		1110	0.04978		1110	0.0614		1110	0.09873		1110	0.09281
1108	0.01627		1108	0.0323		1108	0.0504		1108	0.06185		1108	0.09876		1108	0.09307
1106	0.0167		1106	0.03309		1106	0.05133		1106	0.06265		1106	0.09927		1106	0.09355
1104	0.01698		1104	0.03365		1104	0.05188		1104	0.0636		1104	0.09961		1104	0.09402
1102	0.01654		1102	0.03403		1102	0.05197		1102	0.06378		1102	0.09949		1102	0.09425
1100	0.01645		1100	0.03458		1100	0.05274		1100	0.06483		1100	0.09991		1100	0.09464
1098	0.01743		1098	0.03524		1098	0.05375		1098	0.06615		1098	0.10131		1098	0.09549
1096	0.01724		1096	0.03578		1096	0.05429		1096	0.0664		1096	0.10139		1096	0.09553
1094	0.01707		1094	0.03642		1094	0.05515		1094	0.06693		1094	0.10173		1094	0.09568
1092	0.01739		1092	0.03718		1092	0.05607		1092	0.06846		1092	0.10247		1092	0.09638
1090	0.0174		1090	0.03735		1090	0.05656		1090	0.06949		1090	0.10291		1090	0.09662
1088	0.01754		1088	0.03835		1088	0.05728		1088	0.07056		1088	0.10361		1088	0.09761
1086	0.01788		1086	0.03929		1086	0.05836		1086	0.07132		1086	0.10406		1086	0.09845
1084	0.01763		1084	0.03936		1084	0.05923		1084	0.07192		1084	0.10476		1084	0.09906
1082	0.01772		1082	0.04031		1082	0.06025		1082	0.07336		1082	0.10536		1082	0.09969
1080	0.01773		1080	0.04132		1080	0.06098		1080	0.07463		1080	0.10601		1080	0.10012
1078	0.0179		1078	0.0419		1078	0.06195		1078	0.0758		1078	0.10702		1078	0.10099
1076	0.01791		1076	0.0423		1076	0.0629		1076	0.07647		1076	0.10731		1076	0.10137
1074	0.0181		1074	0.04324		1074	0.064		1074	0.07819		1074	0.10868		1074	0.10243
1072	0.01852		1072	0.04441		1072	0.06532		1072	0.07975		1072	0.10937		1072	0.10351
1070	0.01854		1070	0.04536		1070	0.0665		1070	0.08074		1070	0.10988		1070	0.10421
1068	0.01868		1068	0.04607		1068	0.06768		1068	0.08222		1068	0.11112		1068	0.10526
1066	0.01897		1066	0.0472		1066	0.06911		1066	0.08387		1066	0.11277		1066	0.10664
1064	0.01929		1064	0.04855		1064	0.07056		1064	0.08515		1064	0.11395		1064	0.10758
1062	0.01918		1062	0.04946		1062	0.07185		1062	0.08661		1062	0.11476		1062	0.10824
1060	0.01926		1060	0.05026		1060	0.07295		1060	0.08814		1060	0.11632		1060	0.10957
1058	0.01919		1058	0.0514		1058	0.07392		1058	0.0896		1058	0.11779		1058	0.11062
1056	0.01983		1056	0.0529		1056	0.07571		1056	0.09178		1056	0.11933		1056	0.11247
1054	0.02007		1054	0.05393		1054	0.07736		1054	0.09354		1054	0.11934		1054	0.11395
1052	0.02006		1052	0.05472		1052	0.07872		1052	0.09531		1052	0.12165		1052	0.11495
1050	0.02012		1050	0.05584		1050	0.08019		1050	0.09715		1050	0.12334		1050	0.11595
1048	0.02051		1048	0.0572		1048	0.08173		1048	0.09897		1048	0.12393		1048	0.11744
1046	0.0205		1046	0.05861		1046	0.08327		1046	0.10081		1046	0.12557		1046	0.11879
1044	0.02032		1044	0.05989		1044	0.08506		1044	0.10271		1044	0.12694		1044	0.12046
1042	0.02054		1042	0.061		1042	0.08686		1042	0.10434		1042	0.12797		1042	0.1221
1040	0.02118		1040	0.06218		1040	0.08841		1040	0.10654		1040	0.12951		1040	0.12287
1038	0.02094		1038	0.0632		1038	0.08981		1038	0.10841		1038	0.13083		1038	0.12393
1036	0.02092		1036	0.06458		1036	0.09178		1036	0.11068		1036	0.13284		1036	0.12578
1034	0.0213		1034	0.06622		1034	0.09405		1034	0.1131		1034	0.13508		1034	0.12807
1032	0.02164		1032	0.0678		1032	0.09549		1032	0.11527		1032	0.13679		1032	0.12988
1030	0.02171		1030	0.06924		1030	0.09691		1030	0.11708		1030	0.13794		1030	0.13132
1028	0.02157		1028	0.07037		1028	0.09907		1028	0.11947		1028	0.13952		1028	0.13271
1026	0.02239		1026	0.07214		1026	0.10155		1026	0.12224		1026	0.14199		1026	0.13483
1024	0.02263		1024	0.0735		1024	0.10381		1024	0.12461		1024	0.14392		1024	0.13671
1022	0.02215		1022	0.07484		1022	0.10561		1022	0.12664		1022	0.1456		1022	0.13815
1020	0.02224		1020	0.07631		1020	0.10756		1020	0.12892		1020	0.14747		1020	0.13998
1018	0.02272		1018	0.07809		1018	0.10966		1018	0.13165		1018	0.14954		1018	0.14201
1016	0.02302		1016	0.07985		1016	0.11163		1016	0.13425		1016	0.15161		1016	0.14387
1014	0.02279		1014	0.08099		1014	0.11348		1014	0.13637		1014	0.15324		1014	0.14578
1012	0.02286		1012	0.08252		1012	0.1156		1012	0.13861		1012	0.15509		1012	0.14756
1010	0.02319		1010	0.08455		1010	0.11803		1010	0.14158		1010	0.15753		1010	0.1497
1008	0.02345		1008	0.08627		1008	0.12023		1008	0.14439		1008	0.16002		1008	0.15219
1006	0.02355		1006	0.08766		1006	0.1224		1006	0.14677		1006	0.16192		1006	0.15401
1004	0.02381		1004	0.08956		1004	0.12437		1004	0.14942		1004	0.16411		1004	0.156
1002	0.02417		1002	0.09159		1002	0.12651		1002	0.15237		1002	0.16651		1002	0.15827
1000	0.02414		1000	0.09271		1000	0.12857		1000	0.15501		1000	0.16857		1000	0.16012
998	0.02401		998	0.09394		998	0.13073		998	0.15762		998	0.17047		998	0.16239
996	0.02416		996	0.09563		996	0.13328		996	0.16047		996	0.17259		996	0.16493
994	0.0245		994	0.09781		994	0.13603		994	0.16341		994	0.1751		994	0.16717
992	0.02454		992	0.09945		992	0.13855		992	0.16585		992	0.17733		992	0.16959
990	0.02475		990	0.10123		990	0.14063		990	0.16889		990	0.17956		990	0.17172
988	0.02479		988	0.10287		988	0.14279		988	0.17202		988	0.18191		988	0.1735
986	0.02499		986	0.10447		986	0.1454		986	0.17491		986	0.18455		986	0.17595
984	0.02556		984	0.1067		984	0.14808		984	0.17841		984	0.18732		984	0.17883
982	0.0254		982	0.10801		982	0.15007		982	0.18105		982	0.18952		982	0.18091
980	0.02539		980	0.10964		980	0.15257		980	0.18386		980	0.19207		980	0.1832
978	0.02603		978	0.11189		978	0.15529		978	0.18722		978	0.19465		978	0.18589
976	0.0263		976	0.11358		976	0.15764		976	0.19007		976	0.19698		976	0.18834
974	0.02643		974	0.11515		974	0.16032		974	0.19293		974	0.19967		974	0.19067
972	0.02642		972	0.11677		972	0.16253		972	0.19577		972	0.20192		972	0.19278
970	0.02662		970	0.11845		970	0.16464		970	0.19878		970	0.20438		970	0.19515
968	0.02712		968	0.12029		968	0.16718		968	0.2022		968	0.20702		968	0.19806
966	0.02729		966	0.12241		966	0.1699		966	0.20535		966	0.20943		966	0.20049
964	0.02748		964	0.12445		964	0.17262		964	0.20856		964	0.21243		964	0.20297
962	0.02753		962	0.12588		962	0.17467		962	0.21127		962	0.21453		962	0.20539
960	0.02747		960	0.12743		960	0.17718		960	0.21414		960	0.2165		960	0.20745
958	0.02797		958	0.1297		958	0.18024		958	0.21771		958	0.21938		958	0.21037
956	0.02843		956	0.13148		956	0.18269		956	0.22087		956	0.222		956	0.21328
954	0.02831		954	0.1327		954	0.18495		954	0.22349		954	0.22422		954	0.21546
952	0.02838		952	0.13436		952	0.18737		952	0.22659		952	0.22662		952	0.21757
950	0.02876		950	0.1362		950	0.18998		950	0.22977		950	0.229		950	0.21997
948	0.02905		948	0.13808		948	0.19247		948	0.23285		948	0.2315		948	0.22253
946	0.02906		946	0.14001		946	0.19477		946	0.2361		946	0.23437		946	0.22503
944	0.02953		944	0.1421		944	0.19721		944	0.2393		944	0.23757		944	0.22789
942	0.03019		942	0.14413		942	0.20005		942	0.24249		942	0.23988		942	0.23077
940	0.03017		940	0.146		940	0.2026		940	0.24531		940	0.24168		940	0.23319
938	0.03061		938	0.14814		938	0.20549		938	0.24841		938	0.24449		938	0.23583
936	0.03125		936	0.14986		936	0.20851		936	0.25152		936	0.24708		936	0.23815
934	0.03148		934	0.15165		934	0.21076		934	0.25454		934	0.24947		934	0.24069
932	0.03184		932	0.15364		932	0.21352		932	0.25761		932	0.25191		932	0.24317
930	0.03235		930	0.15566		930	0.21626		930	0.26074		930	0.25484		930	0.24573
928	0.03246		928	0.15724		928	0.21841		928	0.26402		928	0.25726		928	0.24818
926	0.03257		926	0.15913		926	0.22123		926	0.26679		926	0.25978		926	0.25028
924	0.03265		924	0.16111		924	0.22371		924	0.26956		924	0.26177		924	0.25236
922	0.03308		922	0.16232		922	0.22596		922	0.27233		922	0.26381		922	0.25458
920	0.03296		920	0.16345		920	0.22766		920	0.27415		920	0.26585		920	0.25638
918	0.03323		918	0.1655		918	0.23009		918	0.27779		918	0.26818		918	0.2585
916	0.03386		916	0.16765		916	0.23272		916	0.28086		916	0.27082		916	0.26123
914	0.03343		914	0.16936		914	0.23512		914	0.28306		914	0.27319		914	0.26344
912	0.03341		912	0.17071		912	0.23722		912	0.28555		912	0.27462		912	0.26516
910	0.03384		910	0.17222		910	0.23956		910	0.28873		910	0.2766		910	0.26729
908	0.03403		908	0.17364		908	0.24147		908	0.29099		908	0.279		908	0.26909
906	0.03435		906	0.17554		906	0.24361		906	0.29384		906	0.28155		906	0.27174
904	0.03521		904	0.17801		904	0.24628		904	0.29716		904	0.28409		904	0.27421
902	0.03543		902	0.17938		902	0.24879		902	0.29961		902	0.28603		902	0.27642
900	0.03551		900	0.18038		900	0.25069		900	0.30116		900	0.2877		900	0.27871
898	0.03548		898	0.18233		898	0.25292		898	0.30402		898	0.29004		898	0.28048
896	0.0356		896	0.18493		896	0.25538		896	0.30666		896	0.29252		896	0.28193
894	0.03653		894	0.18699		894	0.25779		894	0.30947		894	0.29477		894	0.28447
892	0.03656		892	0.18776		892	0.25914		892	0.31152		892	0.2969		892	0.28572
890	0.03549		890	0.18841		890	0.26036		890	0.31236		890	0.29742		890	0.28755
888	0.03633		888	0.19079		888	0.26341		888	0.31523		888	0.29946		888	0.28979
886	0.03696		886	0.19197		886	0.26528		886	0.31742		886	0.30128		886	0.29114
884	0.03821		884	0.19459		884	0.26893		884	0.3212		884	0.30417		884	0.29382
882	0.03811		882	0.19669		882	0.26948		882	0.32336		882	0.3057		882	0.29566
880	0.03854		880	0.19773		880	0.27176		880	0.32556		880	0.30692		880	0.29767
878	0.03923		878	0.19923		878	0.27373		878	0.32719		878	0.30792		878	0.29885
876	0.03921		876	0.20141		876	0.27553		876	0.32913		876	0.31099		876	0.3013
874	0.03983		874	0.2022		874	0.2769		874	0.33041		874	0.31212		874	0.30286
872	0.03982		872	0.20329		872	0.27839		872	0.3304		872	0.31365		872	0.30351
870	0.04039		870	0.20536		870	0.28051		870	0.33416		870	0.31649		870	0.3055
868	0.04048		868	0.20646		868	0.28276		868	0.33708		868	0.31741		868	0.30688
866	0.0414		866	0.20759		866	0.28501		866	0.33935		866	0.32066		866	0.30781
864	0.0413		864	0.20959		864	0.28585		864	0.33965		864	0.31997		864	0.30912
862	0.04085		862	0.21011		862	0.28571		862	0.33964		862	0.3182		862	0.31077
860	0.03513		860	0.21455		860	0.28046		860	0.33579		860	0.32012		860	0.30163
858	0.03736		858	0.21063		858	0.28943		858	0.32921		858	0.32427		858	0.30563
856	0.03352		856	0.21068		856	0.29215		856	0.33626		856	0.32073		856	0.30737
854	0.03119		854	0.20484		854	0.28336		854	0.33592		854	0.3131		854	0.30378
852	0.03258		852	0.20711		852	0.28781		852	0.33934		852	0.31991		852	0.3046
850	0.03737		850	0.21274		850	0.29521		850	0.34348		850	0.32527		850	0.30998
848	0.03747		848	0.21121		848	0.29378		848	0.34124		848	0.3223		848	0.30995
846	0.03283		846	0.21277		846	0.28949		846	0.34094		846	0.31917		846	0.30934
844	0.03258		844	0.21641		844	0.29263		844	0.3418		844	0.32276		844	0.31264
842	0.03346		842	0.21198		842	0.29245		842	0.34382		842	0.32054		842	0.31459
840	0.03726		840	0.21552		840	0.29533		840	0.34267		840	0.3248		840	0.31472
838	0.04076		838	0.21981		838	0.29954		838	0.34939		838	0.32816		838	0.31793
836	0.04121		836	0.21853		836	0.302		836	0.35135		836	0.32924		836	0.3183
834	0.04463		834	0.22186		834	0.30192		834	0.3537		834	0.33169		834	0.31865
832	0.04261		832	0.22597		832	0.30459		832	0.35461		832	0.33258		832	0.32102
830	0.04537		830	0.22585		830	0.30722		830	0.35511		830	0.33279		830	0.32231
828	0.04616		828	0.22726		828	0.30948		828	0.35806		828	0.33421		828	0.32441
826	0.04857		826	0.23038		826	0.30969		826	0.3601		826	0.33714		826	0.32635
824	0.04857		824	0.23409		824	0.31084		824	0.36138		824	0.33786		824	0.32737
822	0.04695		822	0.23174		822	0.31191		822	0.36199		822	0.33872		822	0.3273
820	0.0491		820	0.23438		820	0.3116		820	0.36205		820	0.34043		820	0.32936
818	0.04824		818	0.23456		818	0.31134		818	0.36289		818	0.3397		818	0.32916
816	0.0502		816	0.23665		816	0.31573		816	0.36545		816	0.34148		816	0.33286
814	0.05272		814	0.23878		814	0.31687		814	0.36733		814	0.34132		814	0.33312
812	0.05275		812	0.23868		812	0.31747		812	0.36681		812	0.34091		812	0.32981
810	0.05799		810	0.24201		810	0.32257		810	0.37225		810	0.34667		810	0.33554
808	0.05852		808	0.24356		808	0.32354		808	0.3718		808	0.34653		808	0.33633
806	0.0602		806	0.24391		806	0.32282		806	0.37145		806	0.34643		806	0.33539
804	0.06029		804	0.24523		804	0.32426		804	0.37088		804	0.34629		804	0.33724
802	0.05987		802	0.24708		802	0.3247		802	0.37273		802	0.34649		802	0.33587
800	0.06119		800	0.24845		800	0.32554		800	0.3733		800	0.34707		800	0.33669
798	0.06286		798	0.24687		798	0.32719		798	0.37308		798	0.34718		798	0.33672
796	0.06014		796	0.2466		796	0.32597		796	0.37224		796	0.34549		796	0.33434
794	0.0623		794	0.24959		794	0.32677		794	0.37341		794	0.34854		794	0.33814
792	0.06375		792	0.25082		792	0.32921		792	0.37472		792	0.34995		792	0.33917
790	0.06303		790	0.25051		790	0.32866		790	0.37347		790	0.3489		790	0.3373
788	0.06317		788	0.25001		788	0.32883		788	0.3727		788	0.34777		788	0.33578
786	0.06491		786	0.25402		786	0.32919		786	0.37411		786	0.34947		786	0.33855
784	0.06788		784	0.25525		784	0.33022		784	0.37357		784	0.34941		784	0.33849
782	0.06653		782	0.25382		782	0.32925		782	0.37384		782	0.34762		782	0.33886
780	0.06646		780	0.25335		780	0.32941		780	0.37278		780	0.34737		780	0.33644
778	0.06745		778	0.25461		778	0.32919		778	0.37256		778	0.34621		778	0.33575
776	0.06836		776	0.25584		776	0.33018		776	0.37209		776	0.34569		776	0.33654
774	0.0707		774	0.25794		774	0.33112		774	0.37233		774	0.34666		774	0.33781
772	0.0699		772	0.25895		772	0.33223		772	0.37209		772	0.34687		772	0.33651
770	0.07008		770	0.25796		770	0.33125		770	0.37169		770	0.34607		770	0.33725
768	0.06974		768	0.25843		768	0.33017		768	0.37227		768	0.34594		768	0.33565
766	0.07116		766	0.25946		766	0.33105		766	0.3729		766	0.34563		766	0.33625
764	0.07142		764	0.26063		764	0.33183		764	0.37133		764	0.3447		764	0.33578
762	0.07261		762	0.25907		762	0.33094		762	0.36935		762	0.34246		762	0.33207
760	0.07263		760	0.2609		760	0.33051		760	0.3693		760	0.34299		760	0.33306
758	0.07474		758	0.26355		758	0.33246		758	0.371		758	0.34368		758	0.33328
756	0.07543		756	0.26296		756	0.33193		756	0.36868		756	0.34244		756	0.33336
754	0.07591		754	0.26162		754	0.33057		754	0.36823		754	0.34132		754	0.33199
752	0.07601		752	0.26311		752	0.33107		752	0.36756		752	0.34053		752	0.33104
750	0.0769		750	0.26302		750	0.33083		750	0.368		750	0.34057		750	0.33114
748	0.07937		748	0.2647		748	0.33163		748	0.3669		748	0.34047		748	0.33236
746	0.07898		746	0.26446		746	0.33061		746	0.36539		746	0.33852		746	0.32966
744	0.0795		744	0.26356		744	0.3298		744	0.36476		744	0.33816		744	0.32876
742	0.08118		742	0.26595		742	0.33015		742	0.36426		742	0.33789		742	0.32844
740	0.08329		740	0.26582		740	0.32923		740	0.36459		740	0.3372		740	0.32844
738	0.08382		738	0.26621		738	0.32985		738	0.36351		738	0.33712		738	0.32781
736	0.08385		736	0.26543		736	0.32994		736	0.36188		736	0.33525		736	0.32686
734	0.08516		734	0.26593		734	0.32799		734	0.36041		734	0.33323		734	0.32518
732	0.08591		732	0.26738		732	0.3289		732	0.35963		732	0.3334		732	0.32465
730	0.0872		730	0.26702		730	0.32833		730	0.35859		730	0.33249		730	0.32374
728	0.088		728	0.26696		728	0.32784		728	0.35898		728	0.33235		728	0.32413
726	0.08933		726	0.26856		726	0.32766		726	0.35664		726	0.33124		726	0.32236
724	0.09057		724	0.26785		724	0.32772		724	0.35589		724	0.33007		724	0.32123
722	0.09217		722	0.26906		722	0.32641		722	0.3553		722	0.32968		722	0.32179
720	0.09312		720	0.26753		720	0.32587		720	0.35392		720	0.32786		720	0.31945
718	0.09423		718	0.26809		718	0.32498		718	0.35289		718	0.32718		718	0.31879
716	0.09597		716	0.26804		716	0.32509		716	0.35202		716	0.3271		716	0.31801
714	0.09755		714	0.26981		714	0.3254		714	0.35084		714	0.32686		714	0.31809
712	0.09842		712	0.26921		712	0.32427		712	0.34977		712	0.32452		712	0.31714
710	0.10082		710	0.26965		710	0.3245		710	0.34919		710	0.3239		710	0.31648
708	0.10244		708	0.27018		708	0.32294		708	0.34722		708	0.32266		708	0.31533
706	0.10366		706	0.27018		706	0.3228		706	0.34607		706	0.32127		706	0.3139
704	0.1054		704	0.27143		704	0.32326		704	0.34595		704	0.32148		704	0.31448
702	0.10723		702	0.27049		702	0.3215		702	0.34481		702	0.32016		702	0.31278
700	0.10934		700	0.27132		700	0.32092		700	0.34307		700	0.31879		700	0.31066
698	0.11121		698	0.27124		698	0.32062		698	0.34244		698	0.31817		698	0.31025
696	0.11259		696	0.2717		696	0.31991		696	0.34092		696	0.31708		696	0.31016
694	0.11537		694	0.27232		694	0.32021		694	0.33983		694	0.31619		694	0.30885
692	0.11669		692	0.27146		692	0.31892		692	0.3379		692	0.31483		692	0.30735
690	0.12096		690	0.27395		690	0.31931		690	0.33813		690	0.31485		690	0.30766
688	0.1221		688	0.27258		688	0.31778		688	0.33691		688	0.31215		688	0.30634
686	0.12387		686	0.27318		686	0.31725		686	0.33475		686	0.31229		686	0.30437
684	0.12832		684	0.27437		684	0.31736		684	0.33451		684	0.31055		684	0.30464
682	0.13048		682	0.27463		682	0.31656		682	0.33285		682	0.30929		682	0.3036
680	0.13486		680	0.27514		680	0.31638		680	0.33255		680	0.30862		680	0.30246
678	0.13772		678	0.27555		678	0.31658		678	0.33096		678	0.30872		678	0.30189
676	0.14124		676	0.27642		676	0.31627		676	0.33026		676	0.30742		676	0.301
674	0.14706		674	0.27919		674	0.31669		674	0.32999		674	0.30689		674	0.30081
672	0.15105		672	0.28049		672	0.31684		672	0.32877		672	0.30686		672	0.30094
670	0.15655		670	0.28167		670	0.31623		670	0.32829		670	0.30543		670	0.30063
668	0.16178		668	0.28339		668	0.31757		668	0.32795		668	0.30584		668	0.30045
666	0.16697		666	0.2853		666	0.31746		666	0.32745		666	0.30495		666	0.30008
664	0.17394		664	0.28729		664	0.31802		664	0.32636		664	0.30473		664	0.29904
662	0.18008		662	0.28948		662	0.31842		662	0.32616		662	0.30439		662	0.29806
660	0.18797		660	0.29245		660	0.3194		660	0.32601		660	0.30438		660	0.29851
658	0.1951		658	0.29443		658	0.32052		658	0.3254		658	0.30334		658	0.29843
656	0.20477		656	0.29916		656	0.32334		656	0.32661		656	0.30465		656	0.29954
654	0.21482		654	0.30247		654	0.32428		654	0.32615		654	0.30522		654	0.29937
652	0.22417		652	0.30607		652	0.32599		652	0.3263		652	0.30476		652	0.29985
650	0.2349		650	0.30998		650	0.32756		650	0.32634		650	0.30455		650	0.30015
648	0.2471		648	0.31526		648	0.33045		648	0.32821		648	0.30561		648	0.30172
646	0.26018		646	0.32045		646	0.3326		646	0.32869		646	0.30582		646	0.30202
644	0.27393		644	0.32622		644	0.33571		644	0.32955		644	0.30695		644	0.30284
642	0.28862		642	0.33187		642	0.33838		642	0.33068		642	0.30845		642	0.30365
640	0.3045		640	0.33893		640	0.34226		640	0.33198		640	0.30943		640	0.30524
638	0.32139		638	0.34626		638	0.34584		638	0.33367		638	0.3106		638	0.30697
636	0.33929		636	0.35396		636	0.35021		636	0.3349		636	0.31195		636	0.30847
634	0.35793		634	0.36096		634	0.3539		634	0.33646		634	0.31322		634	0.30954
632	0.37883		632	0.37046		632	0.35873		632	0.33907		632	0.31503		632	0.31178
630	0.40131		630	0.38044		630	0.36469		630	0.3417		630	0.31754		630	0.31402
628	0.42424		628	0.39049		628	0.37013		628	0.34503		628	0.32		628	0.31657
626	0.44918		626	0.4011		626	0.37617		626	0.34783		626	0.32221		626	0.31899
624	0.4745		624	0.41238		624	0.38223		624	0.35133		624	0.3251		624	0.32218
622	0.50186		622	0.42455		622	0.38939		622	0.35527		622	0.32807		622	0.32533
620	0.52908		620	0.43708		620	0.39613		620	0.35818		620	0.33119		620	0.3281
618	0.55689		618	0.44889		618	0.40315		618	0.36156		618	0.334		618	0.33111
616	0.58619		616	0.46221		616	0.41125		616	0.36592		616	0.33788		616	0.33526
614	0.61449		614	0.47529		614	0.41852		614	0.37056		614	0.34096		614	0.33873
612	0.64298		612	0.48819		612	0.4263		612	0.37492		612	0.34461		612	0.34216
610	0.66938		610	0.50098		610	0.43373		610	0.37874		610	0.34753		610	0.34526
608	0.69449		608	0.51304		608	0.44172		608	0.38301		608	0.35089		608	0.349
606	0.71858		606	0.52603		606	0.44924		606	0.3875		606	0.35491		606	0.35265
604	0.73945		604	0.53706		604	0.45629		604	0.39181		604	0.35823		604	0.35589
602	0.76		602	0.54871		602	0.46378		602	0.39667		602	0.3616		602	0.35983
600	0.77769		600	0.55925		600	0.47013		600	0.40075		600	0.36474		600	0.3633
598	0.79344		598	0.56933		598	0.47699		598	0.40489		598	0.36851		598	0.36647
596	0.80743		596	0.57869		596	0.4833		596	0.40907		596	0.3713		596	0.36989
594	0.81932		594	0.58696		594	0.48946		594	0.4127		594	0.37446		594	0.37311
592	0.8306		592	0.59529		592	0.49548		592	0.41666		592	0.37784		592	0.37614
590	0.8411		590	0.60308		590	0.5007		590	0.42042		590	0.38041		590	0.37978
588	0.85016		588	0.60952		588	0.50537		588	0.42372		588	0.38304		588	0.38205
586	0.85904		586	0.61549		586	0.51019		586	0.42674		586	0.38631		586	0.38484
584	0.86865		584	0.62146		584	0.51461		584	0.42976		584	0.38865		584	0.38781
582	0.87764		582	0.62695		582	0.51851		582	0.43267		582	0.39103		582	0.39004
580	0.8867		580	0.6323		580	0.52234		580	0.4359		580	0.39378		580	0.39254
578	0.89641		578	0.6368		578	0.5262		578	0.43832		578	0.39595		578	0.39489
576	0.90653		576	0.64121		576	0.52935		576	0.4407		576	0.39773		576	0.39721
574	0.91728		574	0.64569		574	0.53238		574	0.44311		574	0.39969		574	0.39926
572	0.92747		572	0.64986		572	0.53495		572	0.44494		572	0.4017		572	0.40105
570	0.9391		570	0.65337		570	0.53814		570	0.44694		570	0.40336		570	0.40304
568	0.94961		568	0.65733		568	0.54051		568	0.44881		568	0.40552		568	0.40494
566	0.9605		566	0.66134		566	0.54287		566	0.45048		566	0.40739		566	0.40683
564	0.97		564	0.66429		564	0.54475		564	0.45208		564	0.40867		564	0.40816
562	0.97926		562	0.66762		562	0.54677		562	0.45329		562	0.41017		562	0.40961
560	0.98601		560	0.66917		560	0.54731		560	0.45334		560	0.41013		560	0.40985
558	0.9921		558	0.67121		558	0.54781		558	0.45375		558	0.41079		558	0.41039
556	0.99635		556	0.67269		556	0.54867		556	0.45393		556	0.41139		556	0.41133
554	0.99952		554	0.6735		554	0.54881		554	0.45414		554	0.41188		554	0.41194
552	1		552	0.67372		552	0.54887		552	0.45417		552	0.41218		552	0.41189
550	0.99922		550	0.67325		550	0.54816		550	0.45373		550	0.41195		550	0.41185
548	0.99675		548	0.67273		548	0.54733		548	0.4529		548	0.41182		548	0.4116
546	0.99286		546	0.67058		546	0.54613		546	0.45174		546	0.41137		546	0.41102
544	0.98696		544	0.6681		544	0.54386		544	0.45019		544	0.4103		544	0.41004
542	0.98036		542	0.66551		542	0.54185		542	0.44876		542	0.40941		542	0.40905
540	0.97301		540	0.66201		540	0.53939		540	0.44692		540	0.40819		540	0.40807
538	0.96463		538	0.65818		538	0.53636		538	0.44467		538	0.4065		538	0.40633
536	0.95582		536	0.65411		536	0.53338		536	0.44259		536	0.40487		536	0.40498
534	0.94674		534	0.64962		534	0.53017		534	0.4401		534	0.40347		534	0.40359
532	0.93723		532	0.64417		532	0.52619		532	0.43724		532	0.40106		532	0.4012
530	0.92761		530	0.63848		530	0.52209		530	0.43419		530	0.39887		530	0.39889
528	0.91761		528	0.63288		528	0.51806		528	0.43101		528	0.39661		528	0.39655
526	0.90725		526	0.62668		526	0.5136		526	0.42779		526	0.394		526	0.39417
524	0.89643		524	0.62005		524	0.50856		524	0.42393		524	0.39113		524	0.39103
522	0.88558		522	0.61316		522	0.50341		522	0.41999		522	0.38843		522	0.38833
520	0.87462		520	0.60625		520	0.49837		520	0.41607		520	0.38529		520	0.38549
518	0.86272		518	0.59878		518	0.4929		518	0.41163		518	0.38189		518	0.382
516	0.84986		516	0.59106		516	0.4872		516	0.40736		516	0.37862		516	0.37862
514	0.83635		514	0.58275		514	0.48109		514	0.40258		514	0.37474		514	0.37488
512	0.82248		512	0.57486		512	0.47496		512	0.3978		512	0.37109		512	0.37101
510	0.80803		510	0.56697		510	0.46903		510	0.39313		510	0.36725		510	0.36715
508	0.79305		508	0.55827		508	0.46284		508	0.38825		508	0.36329		508	0.36348
506	0.77753		506	0.54964		506	0.45628		506	0.38326		506	0.35931		506	0.3593
504	0.76148		504	0.54085		504	0.44958		504	0.37813		504	0.35503		504	0.35506
502	0.74504		502	0.5315		502	0.44267		502	0.37281		502	0.35056		502	0.35084
500	0.72843		500	0.52175		500	0.43533		500	0.36755		500	0.34615		500	0.3463
498	0.71214		498	0.51259		498	0.42813		498	0.36215		498	0.34154		498	0.34177
496	0.69536		496	0.50318		496	0.42066		496	0.35635		496	0.33702		496	0.3371
494	0.67821		494	0.49325		494	0.4135		494	0.35078		494	0.33174		494	0.33206
492	0.66099		492	0.48328		492	0.40633		492	0.34527		492	0.3268		492	0.32711
490	0.64414		490	0.47381		490	0.39899		490	0.33966		490	0.32197		490	0.32231
488	0.6275		488	0.4639		488	0.39185		488	0.33413		488	0.31698		488	0.31756
486	0.61078		486	0.45378		486	0.38427		486	0.3281		486	0.31219		486	0.31256
484	0.59425		484	0.44407		484	0.37681		484	0.32232		484	0.30713		484	0.30744
482	0.57759		482	0.43417		482	0.3694		482	0.31675		482	0.30182		482	0.30269
480	0.56133		480	0.4246		480	0.3619		480	0.31094		480	0.29692		480	0.29772
478	0.54482		478	0.41486		478	0.35441		478	0.30517		478	0.29197		478	0.29251
476	0.52837		476	0.40517		476	0.3472		476	0.29933		476	0.28655		476	0.28724
474	0.51213		474	0.39533		474	0.34007		474	0.29353		474	0.28128		474	0.28215
472	0.49608		472	0.38547		472	0.33224		472	0.28744		472	0.27621		472	0.277
470	0.48052		470	0.37595		470	0.32477		470	0.28142		470	0.27123		470	0.27178
468	0.4651		468	0.36647		468	0.31775		468	0.27586		468	0.26618		468	0.26664
466	0.44976		466	0.35701		466	0.31064		466	0.27002		466	0.26103		466	0.26157
464	0.43509		464	0.34797		464	0.30336		464	0.26434		464	0.25608		464	0.25638
462	0.42024		462	0.33884		462	0.29622		462	0.25864		462	0.25074		462	0.25103
460	0.40608		460	0.33011		460	0.28942		460	0.25323		460	0.24608		460	0.24627
458	0.39233		458	0.32139		458	0.28272		458	0.24769		458	0.24124		458	0.24126
456	0.37873		456	0.31256		456	0.27597		456	0.24219		456	0.23586		456	0.23632
454	0.36581		454	0.30402		454	0.26902		454	0.2369		454	0.23076		454	0.23135
452	0.35345		452	0.29561		452	0.26226		452	0.23124		452	0.2261		452	0.22646
450	0.34189		450	0.28751		450	0.25634		450	0.22624		450	0.22168		450	0.22193
448	0.33067		448	0.27976		448	0.25009		448	0.22097		448	0.21697		448	0.21752
446	0.31932		446	0.27222		446	0.2435		446	0.21568		446	0.21241		446	0.21266
444	0.30798		444	0.26389		444	0.23741		444	0.21082		444	0.20749		444	0.20777
442	0.29773		442	0.25658		442	0.2315		442	0.20617		442	0.20299		442	0.20348
440	0.28825		440	0.24985		440	0.22573		440	0.20129		440	0.19892		440	0.19924
438	0.27882		438	0.24261		438	0.22003		438	0.1964		438	0.19447		438	0.1947
436	0.26989		436	0.23549		436	0.21424		436	0.19173		436	0.18987		436	0.19052
434	0.26094		434	0.22893		434	0.20901		434	0.18712		434	0.18598		434	0.18678
432	0.25238		432	0.22263		432	0.20382		432	0.18274		432	0.18202		432	0.18261
430	0.24446		430	0.21603		430	0.1983		430	0.17838		430	0.17748		430	0.17829
428	0.23719		428	0.2098		428	0.19356		428	0.17426		428	0.17367		428	0.17432
426	0.23028		426	0.20413		426	0.18888		426	0.17039		426	0.17007		426	0.17036
424	0.2235		424	0.199		424	0.18411		424	0.16678		424	0.16659		424	0.16655
422	0.21691		422	0.1933		422	0.17948		422	0.16255		422	0.16298		422	0.1627
420	0.21052		420	0.18712		420	0.17462		420	0.15825		420	0.15872		420	0.15866
418	0.20493		418	0.18211		418	0.17034		418	0.15456		418	0.15534		418	0.15549
416	0.19962		416	0.17715		416	0.16598		416	0.15079		416	0.15225		416	0.15229
414	0.19408		414	0.17216		414	0.1616		414	0.14709		414	0.14867		414	0.14874
412	0.18866		412	0.16746		412	0.15793		412	0.14363		412	0.145		412	0.14542
410	0.18368		410	0.16305		410	0.15394		410	0.14028		410	0.14183		410	0.14217
408	0.17899		408	0.15905		408	0.14992		408	0.13708		408	0.13904		408	0.13948
406	0.17399		406	0.15444		406	0.14622		406	0.13375		406	0.13591		406	0.13653
404	0.16978		404	0.15032		404	0.14295		404	0.13098		404	0.13322		404	0.13347
402	0.1663		402	0.14671		402	0.14004		402	0.12833		402	0.13072		402	0.13063
400	0.16219		400	0.1428		400	0.13655		400	0.12527		400	0.12772		400	0.1278
398	0.1577		398	0.13901		398	0.1329		398	0.12207		398	0.12463		398	0.12472
396	0.15402		396	0.13569		396	0.12997		396	0.11945		396	0.12234		396	0.12213
394	0.15075		394	0.13245		394	0.12722		394	0.11743		394	0.12015		394	0.11995
392	0.14723		392	0.12906		392	0.12469		392	0.11505		392	0.11744		392	0.11764
390	0.14351		390	0.12552		390	0.1216		390	0.11179		390	0.11476		390	0.11501
388	0.14046		388	0.12266		388	0.11867		388	0.10897		388	0.11236		388	0.11274
386	0.13735		386	0.11979		386	0.11622		386	0.10716		386	0.11004		386	0.11044
384	0.13451		384	0.11709		384	0.11406		384	0.10533		384	0.10804		384	0.10809
382	0.13175		382	0.11486		382	0.11181		382	0.10358		382	0.10635		382	0.10664
380	0.12823		380	0.11137		380	0.10922		380	0.10108		380	0.10367		380	0.10356
378	0.12598		378	0.10874		378	0.10697		378	0.09918		378	0.10175		378	0.10111
376	0.12399		376	0.10833		376	0.1056		376	0.09775		376	0.10145		376	0.10071
374	0.12115		374	0.10604		374	0.10402		374	0.09642		374	0.09983		374	0.09894
372	0.1193		372	0.10315		372	0.102		372	0.09476		372	0.09763		372	0.09737
370	0.11675		370	0.10049		370	0.09985		370	0.09241		370	0.09521		370	0.09565
368	0.11414		368	0.09888		368	0.09797		368	0.09059		368	0.09417		368	0.09451
366	0.11268		366	0.09818		366	0.09658		366	0.09004		366	0.09387		366	0.09379
364	0.11109		364	0.09647		364	0.09497		364	0.08886		364	0.09236		364	0.09184
362	0.10955		362	0.09485		362	0.09355		362	0.08728		362	0.09098		362	0.09029
360	0.10834		360	0.09372		360	0.09192		360	0.08612		360	0.08951		360	0.08941
358	0.1071		358	0.0918		358	0.09101		358	0.08536		358	0.08813		358	0.08834
356	0.10553		356	0.09049		356	0.09004		356	0.08434		356	0.08711		356	0.08769
354	0.10437		354	0.08997		354	0.08922		354	0.08295		354	0.08581		354	0.08648
352	0.10365		352	0.08902		352	0.08747		352	0.08154		352	0.08474		352	0.08511
350	0.10407		350	0.08826		350	0.08694		350	0.08101		350	0.08445		350	0.08432
348	0.10359		348	0.08763		348	0.08618		348	0.08012		348	0.08358		348	0.08379
346	0.10359		346	0.08742		346	0.08565		346	0.07981		346	0.08274		346	0.08334
344	0.10379		344	0.08652		344	0.08544		344	0.0786		344	0.08251		344	0.08272
342	0.10358		342	0.0855		342	0.08503		342	0.07841		342	0.08229		342	0.08228
340	0.10338		340	0.08453		340	0.08405		340	0.07752		340	0.08185		340	0.08194
338	0.10293		338	0.08396		338	0.0819		338	0.07625		338	0.08089		338	0.08092
336	0.10166		336	0.08338		336	0.08066		336	0.0754		336	0.07986		336	0.07964
334	0.10129		334	0.08216		334	0.08112		334	0.07536		334	0.07899		334	0.08003
332	0.10004		332	0.08135		332	0.08078		332	0.07521		332	0.07897		332	0.07918
330	0.09946		330	0.0803		330	0.07942		330	0.07417		330	0.07839		330	0.07926
328	0.09891		328	0.0789		328	0.0786		328	0.07342		328	0.07778		328	0.07868
326	0.09786		326	0.07818		326	0.07825		326	0.07308		326	0.07842		326	0.07857
324	0.0961		324	0.0774		324	0.07743		324	0.07209		324	0.07783		324	0.0776
322	0.09592		322	0.07672		322	0.07646		322	0.07187		322	0.07724		322	0.07721
320	0.09567		320	0.07487		320	0.07639		320	0.07194		320	0.07771		320	0.07836
318	0.09683		318	0.07479		318	0.07652		318	0.07421		318	0.0788		318	0.08021
316	0.09707		316	0.07505		316	0.07498		316	0.07523		316	0.07823		316	0.07947
314	0.09666		314	0.07341		314	0.07513		314	0.07361		314	0.07937		314	0.07871
312	0.09807		312	0.07346		312	0.07623		312	0.07489		312	0.08126		312	0.0807
310	0.09676		310	0.07204		310	0.07273		310	0.07086		310	0.07848		310	0.07925
308	0.09791		308	0.07211		308	0.07196		308	0.07049		308	0.07923		308	0.07826
306	0.09913		306	0.07272		306	0.07205		306	0.07198		306	0.08069		306	0.0786
304	0.09814		304	0.07106		304	0.07449		304	0.07396		304	0.08316		304	0.08112
302	0.09846		302	0.06978		302	0.07158		302	0.07123		302	0.08454		302	0.07997
300	0.09859		300	0.07168		300	0.07099		300	0.07243		300	0.08513		300	0.07851

## Sheet: Extended Figure 5f
Nor. Abs. @ 550 nm of 100 nm PBTTT doped with Na2S2O8
Time (s)	with LiTFSI	without LiTFSI
0	1	1
20	0.58548	0.67372
40	0.44299	0.54887
60	0.37129	0.45417
80	0.31594	0.41218
100	0.27005	0.41189
