# Supplementary material for: Gold-activated persulfate p-doping of organic semiconductors
Source: Nat Mater. 2026 Mar 17;25(8):1429–36. doi: 10.1038/s41563-026-02547-0 (PMC13421340; doi:10.1038/s41563-026-02547-0)
Supplement: Supplementary file 12 — Source data for Extended Data Fig. 6. [file 41563_2026_2547_MOESM12_ESM.xlsx]

## Sheet: Extended Figure 6
XPS of PBTTT on DDT-Au doped with Na2S2O8
Binding energy (eV)	Raw Intensity	Peak Sum	Peak 1	Peak 2	Peak 3	Peak 4	Peak 5	Peak 6
170.3	470.98	296.66	14.69	11.19	100.94	158.12	6.57	5.13
170.25	558.66	309.9	14.93	11.41	105.11	166.51	6.68	5.24
170.2	428.68	323.75	15.17	11.65	109.53	175.26	6.8	5.36
170.15	570.03	338.17	15.42	11.88	114.19	184.3	6.92	5.47
170.1	687.37	353.15	15.67	12.12	119.14	193.6	7.04	5.59
170.05	446.39	368.64	15.93	12.37	124.39	203.08	7.16	5.71
170	628.73	384.55	16.2	12.63	129.95	212.65	7.28	5.84
169.95	829.08	400.81	16.47	12.9	135.86	222.21	7.42	5.97
169.9	625.76	417.31	16.75	13.17	142.13	231.62	7.55	6.11
169.85	358.1	433.92	17.03	13.45	148.78	240.71	7.68	6.24
169.8	476.44	450.51	17.33	13.74	155.87	249.35	7.82	6.39
169.75	494.12	466.92	17.63	14.05	163.4	257.34	7.97	6.54
169.7	493.8	483	17.94	14.36	171.41	264.49	8.12	6.7
169.65	484.47	498.58	18.25	14.68	179.92	270.6	8.27	6.85
169.6	468.82	513.56	18.59	15.02	188.98	275.53	8.43	7.02
169.55	600.49	527.79	18.91	15.36	198.61	279.11	8.58	7.19
169.5	789.17	541.22	19.26	15.72	208.86	281.25	8.75	7.38
169.45	663.84	553.79	19.61	16.08	219.75	281.85	8.92	7.56
169.4	486.52	565.55	19.98	16.47	231.32	280.93	9.1	7.76
169.35	588.19	576.53	20.36	16.87	243.59	278.49	9.28	7.95
169.3	385.53	586.85	20.74	17.28	256.59	274.61	9.46	8.16
169.25	30.2	596.65	21.13	17.7	270.35	269.43	9.65	8.37
169.2	352.88	606.12	21.54	18.15	284.89	263.09	9.86	8.61
169.15	687.88	615.39	21.96	18.61	300.18	255.75	10.06	8.84
169.1	716.22	624.68	22.39	19.08	316.24	247.62	10.27	9.08
169.05	473.22	634.13	22.83	19.58	333.04	238.87	10.48	9.33
169	487.22	643.89	23.29	20.09	350.52	229.69	10.71	9.6
168.95	365.56	654.04	23.76	20.62	368.61	220.24	10.94	9.87
168.9	188.23	664.63	24.25	21.18	387.2	210.67	11.18	10.16
168.85	557.57	675.65	24.75	21.76	406.16	201.11	11.42	10.46
168.8	507.24	687.03	25.26	22.36	425.31	191.66	11.68	10.77
168.75	619.24	698.64	25.8	22.99	444.42	182.41	11.94	11.1
168.7	581.23	710.28	26.34	23.64	463.23	173.42	12.2	11.43
168.65	703.57	721.71	26.91	24.33	481.44	164.75	12.49	11.79
168.6	758.24	732.62	27.5	25.04	498.71	156.44	12.78	12.17
168.55	385.23	742.67	28.1	25.78	514.68	148.48	13.08	12.55
168.5	767.56	751.51	28.72	26.56	528.96	140.9	13.39	12.96
168.45	1091.9	758.78	29.37	27.38	541.21	133.73	13.71	13.4
168.4	1184.22	764.13	30.04	28.23	551.06	126.93	14.05	13.85
168.35	730.22	767.27	30.73	29.12	558.23	120.5	14.39	14.32
168.3	717.53	767.97	31.43	30.05	562.49	114.43	14.75	14.81
168.25	721.53	766.1	32.18	31.03	563.72	108.72	15.12	15.33
168.2	1015.18	761.58	32.94	32.05	561.85	103.34	15.5	15.88
168.15	821.83	754.5	33.73	33.13	556.97	98.28	15.9	16.46
168.1	914.14	744.97	34.55	34.27	549.23	93.53	16.32	17.06
168.05	845.13	733.25	35.4	35.46	538.86	89.05	16.75	17.71
168	640.78	719.62	36.29	36.72	526.17	84.85	17.2	18.39
167.95	578.09	704.43	37.21	38.05	511.5	80.9	17.68	19.11
167.9	775.73	688.04	38.16	39.44	495.23	77.18	18.16	19.86
167.85	609.37	670.82	39.15	40.91	477.74	73.68	18.66	20.66
167.8	424.36	653.13	40.18	42.47	459.38	70.4	19.19	21.52
167.75	474.66	635.3	41.25	44.11	440.48	67.3	19.74	22.42
167.7	704.97	617.63	42.36	45.85	421.34	64.38	20.31	23.37
167.65	638.28	600.38	43.52	47.7	402.22	61.64	20.91	24.39
167.6	622.92	583.76	44.72	49.66	383.32	59.05	21.54	25.47
167.55	534.89	567.95	45.98	51.75	364.82	56.6	22.19	26.62
167.5	580.53	553.1	47.29	53.97	346.85	54.3	22.87	27.84
167.45	638.16	539.32	48.65	56.32	329.5	52.11	23.58	29.14
167.4	617.13	526.7	50.08	58.84	312.87	50.06	24.33	30.54
167.35	569.1	515.28	51.57	61.52	296.96	48.11	25.11	32.03
167.3	584.73	505.13	53.12	64.39	281.81	46.26	25.93	33.62
167.25	601.69	496.28	54.74	67.46	267.44	44.51	26.78	35.32
167.2	323.32	488.74	56.45	70.76	253.84	42.86	27.68	37.15
167.15	469.62	482.55	58.23	74.29	240.99	41.29	28.63	39.11
167.1	472.25	477.71	60.1	78.1	228.87	39.8	29.62	41.21
167.05	329.88	474.25	62.06	82.21	217.44	38.38	30.66	43.48
167	530.17	472.17	64.11	86.64	206.69	37.04	31.76	45.92
166.95	563.8	471.51	66.27	91.44	196.58	35.77	32.92	48.54
166.9	463.76	472.28	68.54	96.63	187.06	34.55	34.14	51.36
166.85	547.39	474.55	70.93	102.28	178.12	33.39	35.43	54.42
166.8	464.34	478.34	73.43	108.42	169.71	32.28	36.78	57.71
166.75	525.64	483.74	76.09	115.15	161.81	31.24	38.22	61.26
166.7	1073.26	490.81	78.88	122.51	154.37	30.23	39.73	65.1
166.65	821.21	499.65	81.82	130.61	147.38	29.28	41.34	69.23
166.6	941.83	510.41	84.94	139.59	140.8	28.36	43.04	73.7
166.55	688.77	523.24	88.22	149.57	134.6	27.49	44.83	78.52
166.5	638.39	538.38	91.72	160.79	128.77	26.66	46.75	83.71
166.45	664.67	556.07	95.41	173.48	123.27	25.85	48.78	89.28
166.4	409.28	576.7	99.33	188	118.09	25.09	50.93	95.26
166.35	391.89	600.76	103.49	204.83	113.2	24.35	53.23	101.65
166.3	560.5	628.87	107.92	224.57	108.59	23.65	55.67	108.44
166.25	332.78	661.81	112.64	248.03	104.23	22.98	58.28	115.64
166.2	164.39	700.6	117.67	276.2	100.11	22.34	61.07	123.2
166.15	554.33	746.46	123.04	310.37	96.21	21.72	64.05	131.07
166.1	782.94	800.95	128.78	352.1	92.53	21.13	67.24	139.18
166.05	890.54	865.78	134.93	403.21	89.03	20.55	70.64	147.41
166	994.14	942.98	141.52	465.81	85.72	20	74.29	155.62
165.95	961.75	1034.72	148.6	542.19	82.58	19.48	78.22	163.65
165.9	1236.67	1143.17	156.21	634.69	79.6	18.97	82.43	171.26
165.85	1851.94	1270.62	164.42	745.73	76.77	18.48	86.96	178.26
165.8	1490.86	1418.92	173.28	877.35	74.08	18.01	91.83	184.36
165.75	1647.79	1589.56	182.87	1031.19	71.53	17.56	97.08	189.34
165.7	1913.37	1783.26	193.26	1208.07	69.1	17.12	102.74	192.97
165.65	1731.28	1999.71	204.55	1407.75	66.78	16.71	108.84	195.09
165.6	2313.52	2237.42	216.85	1628.69	64.58	16.3	115.42	195.6
165.55	2693.09	2492.94	230.29	1867.3	62.48	15.91	122.52	194.47
165.5	2419.64	2760.51	245.01	2117.57	60.46	15.52	130.18	191.74
165.45	2806.86	3031.34	261.23	2370.36	58.55	15.16	138.47	187.57
165.4	3283.74	3292.86	279.17	2612.63	56.72	14.81	147.4	182.13
165.35	3624.28	3529.07	299.15	2827.78	54.98	14.47	157.04	175.66
165.3	3365.47	3721.26	321.57	2996.44	53.31	14.15	167.41	168.4
165.25	3451.32	3851.61	346.95	3099.96	51.7	13.82	178.56	160.59
165.2	3980.49	3907.95	376.02	3125.24	50.18	13.51	190.52	152.47
165.15	4062.33	3887.99	409.67	3068.85	48.72	13.22	203.3	144.24
165.1	3728.47	3800.61	449.15	2938.29	47.31	12.93	216.89	136.03
165.05	3266.62	3663.38	496.05	2749.41	45.96	12.65	231.28	128.01
165	3185.42	3497.72	552.41	2521.6	44.68	12.38	246.41	120.26
164.95	3226.55	3324.76	620.77	2273.45	43.44	12.13	262.15	112.83
164.9	3294	3162.86	704.21	2020.4	42.25	11.87	278.36	105.79
164.85	3099.11	3026.84	806.44	1773.71	41.11	11.63	294.82	99.15
164.8	2994.2	2928.52	931.63	1541.34	40.01	11.39	311.25	92.91
164.75	2661.29	2877.12	1084.37	1328.25	38.95	11.15	327.3	87.09
164.7	2734.38	2879.72	1269.45	1137.21	37.94	10.93	342.54	81.67
164.65	3078.79	2941.54	1491.45	969.29	36.97	10.71	356.51	76.63
164.6	2841.19	3066.03	1754.71	824.15	36.03	10.5	368.72	71.95
164.55	3064.24	3254.72	2062.36	700.67	35.12	10.29	378.67	67.6
164.5	3398.29	3507.02	2416.14	597.01	34.24	10.09	385.93	63.58
164.45	4113	3819.96	2815.62	510.99	33.4	9.9	390.18	59.86
164.4	4481.03	4187.51	3257.37	440.22	32.59	9.71	391.19	56.41
164.35	4562.06	4600.39	3734.6	382.31	31.81	9.53	388.93	53.22
164.3	5154.72	5044.34	4235.15	335.03	31.05	9.35	383.48	50.25
164.25	5631.72	5499.28	4740.72	296.42	30.33	9.18	375.14	47.51
164.2	5922.36	5937.97	5225.4	264.72	29.62	9.01	364.26	44.96
164.15	6511.98	6325.77	5655.56	238.5	28.94	8.85	351.32	42.59
164.1	6605.92	6623.6	5992.86	216.58	28.28	8.68	336.8	40.38
164.05	6669.18	6793.7	6199.93	198.05	27.65	8.53	321.19	38.34
164	6574.09	6809.44	6250.48	182.17	27.03	8.38	304.96	36.43
163.95	6784.97	6663.83	6137.64	168.4	26.44	8.24	288.47	34.65
163.9	6480.84	6371.92	5876.58	156.31	25.86	8.09	272.08	32.99
163.85	5996.35	5965.14	5498.82	145.6	25.3	7.95	256.02	31.44
163.8	5407.19	5482.29	5043.2	136.02	24.77	7.82	240.51	29.99
163.75	5155.67	4960.51	4546.9	127.4	24.24	7.68	225.66	28.63
163.7	4851.15	4430.44	4040.64	119.59	23.74	7.56	211.57	27.36
163.65	4194.93	3915.02	3547.42	112.48	23.24	7.43	198.28	26.17
163.6	3889.38	3429.6	3082.67	105.99	22.77	7.3	185.82	25.04
163.55	3200.81	2984.2	2656.5	100.04	22.3	7.18	174.17	23.99
163.5	2028.57	2584.23	2274.41	94.57	21.85	7.06	163.32	22.99
163.45	1914.99	2231.7	1938.47	89.54	21.42	6.95	153.24	22.06
163.4	1826.74	1926.1	1648.29	84.89	21	6.84	143.88	21.18
163.35	1453.82	1664.81	1401.34	80.6	20.59	6.73	135.21	20.36
163.3	1283.89	1444.2	1194.04	76.61	20.19	6.63	127.17	19.57
163.25	1040.62	1259.76	1021.98	72.91	19.8	6.52	119.72	18.83
163.2	955.69	1106.67	880.41	69.47	19.43	6.43	112.83	18.13
163.15	822.75	980.15	764.62	66.26	19.06	6.32	106.44	17.46
163.1	699.81	875.61	670.08	63.26	18.7	6.23	100.51	16.83
163.05	481.54	789.04	592.84	60.47	18.36	6.13	95.02	16.24
163	580.27	716.93	529.44	57.85	18.03	6.04	89.92	15.67
162.95	699.65	656.34	476.99	55.39	17.69	5.94	85.18	15.13
162.9	486.38	604.9	433.18	53.1	17.38	5.86	80.78	14.62
162.85	399.76	560.68	396.1	50.93	17.07	5.77	76.68	14.13
162.8	368.48	522.21	364.34	48.89	16.76	5.69	72.86	13.67
162.75	285.53	488.37	336.79	46.98	16.47	5.6	69.3	13.22
162.7	325.58	458.28	312.62	45.17	16.18	5.52	65.98	12.8
162.65	532.63	431.29	291.2	43.47	15.9	5.44	62.88	12.4
162.6	596.68	406.9	272.04	41.86	15.63	5.37	59.98	12.02
162.55	452.72	384.7	254.79	40.33	15.36	5.29	57.26	11.65
162.5	690.77	364.41	239.18	38.89	15.11	5.22	54.72	11.3
162.45	562.14	345.78	224.96	37.52	14.85	5.14	52.33	10.97
162.4	622.85	328.63	211.98	36.23	14.61	5.07	50.09	10.64
162.35	730.22	312.78	200.09	35	14.37	5	47.98	10.34
162.3	742.26	298.09	189.16	33.83	14.14	4.93	46	10.05
162.25	707.96	284.46	179.08	32.71	13.9	4.86	44.12	9.76
162.2	831.66	271.79	169.79	31.66	13.69	4.8	42.37	9.5
162.15	767.03	259.98	161.19	30.65	13.47	4.74	40.71	9.24
162.1	607.06	248.95	153.22	29.69	13.25	4.68	39.14	8.99
162.05	386.08	238.63	145.81	28.76	13.04	4.61	37.65	8.74
162	492.44	228.98	138.93	27.89	12.84	4.55	36.25	8.51
161.95	537.14	219.92	132.51	27.06	12.65	4.5	34.93	8.3
161.9	665.82	211.41	126.53	26.26	12.45	4.43	33.66	8.08
161.85	454.18	203.4	120.93	25.49	12.26	4.38	32.47	7.88
161.8	551.2	195.86	115.7	24.76	12.07	4.32	31.33	7.68
161.75	625.88	188.75	110.79	24.06	11.89	4.26	30.26	7.49
161.7	449.9	182.04	106.19	23.39	11.72	4.21	29.24	7.31
161.65	669.25	175.69	101.86	22.74	11.54	4.16	28.26	7.13
161.6	520.6	169.69	97.8	22.13	11.38	4.11	27.34	6.96
161.55	342.61	164	93.96	21.53	11.21	4.06	26.45	6.8
161.5	321.62	158.6	90.35	20.96	11.05	4	25.61	6.63
161.45	330.96	153.48	86.94	20.41	10.89	3.95	24.8	6.48
161.4	391.64	148.61	83.72	19.89	10.73	3.91	24.04	6.33
161.35	565.32	143.99	80.67	19.38	10.58	3.86	23.31	6.19
161.3	654.66	139.58	77.79	18.9	10.44	3.82	22.61	6.06
161.25	560.33	135.38	75.05	18.42	10.29	3.77	21.93	5.92
161.2	494.99	131.37	72.45	17.97	10.14	3.72	21.29	5.78
161.15	737	127.56	70	17.54	10.01	3.68	20.68	5.67
161.1	74.34	123.91	67.66	17.12	9.87	3.64	20.09	5.55
161.05	0	120.42	65.43	16.72	9.74	3.6	19.53	5.43
161	--
160.95	--
160.9	--
160.85	--
160.8	--
160.75	--
160.7	--
160.65	--
160.6	--
160.55	--
160.5	--
160.45	--
160.4	--
160.35	--
160.3	--
