# Supplementary material for: Gold-activated persulfate p-doping of organic semiconductors
Source: Nat Mater. 2026 Mar 17;25(8):1429–36. doi: 10.1038/s41563-026-02547-0 (PMC13421340; doi:10.1038/s41563-026-02547-0)
Supplement: Supplementary file 13 — Source data for Extended Data Fig. 7. [file 41563_2026_2547_MOESM13_ESM.xlsx]

## Sheet: Extended Figure 7a
conductivity of GAP doped p-OSC
P(g42T-T)				PgBTTT				P3HT				IDTBT				PTQ1				PTB7-Th				PBDB-T-2F
Time (s)	Conductivity (S/cm)	S.D.		Time (s)	Conductivity (S/cm)	S.D.		Time (s)	Conductivity (S/cm)	S.D.		Time (s)	Conductivity (S/cm)	S.D.		Time (s)	Conductivity (S/cm)	S.D.		Time (s)	Conductivity (S/cm)	S.D.		Time (s)	Conductivity (S/cm)	S.D.
0	0.000352349	5.19109e-05		0	0.000252778	6.52721e-05		0	7.65178e-06	2.84125e-06		0	3.56652e-07	1.67296e-07		0	6.63331e-07	2.28355e-07		0	5.28368e-07	1.46473e-07		0	8.75272e-07	8.22765e-08
10	1908.49	114.542		10	265.333	81.9302		10	33.2736	5.63222		10	1.24016	0.40012		10	0.01833	0.00395		10	0.01788	0.00697		10	0.00237	0.000920706
20	1864.6	82.6968		20	273.359	88.8174		20	36.1853	6.57256		20	3.31303	0.21414		20	0.12607	0.04902		20	0.46655	0.05564		20	0.00584	0.00154
30	1216.63	50.8045		30	232.111	93.5082		30	36.8369	6.1869		30	3.26987	0.29222		30	0.79656	0.0709		30	1.54304	0.32742		30	0.02136	0.00214
40	1115.8	51.4287		40	184.399	67.118		40	41.0124	8.03959		40	3.24807	0.35885		40	1.73203	0.12263		40	1.80581	0.22166		40	0.03243	0.00421
																50	2.32125	0.51425						50	0.29285	0.05553
																60	3.14549	0.38271						60	0.03937	0.00974

## Sheet: Extended Figure 7b
conductivity of Magic Blue doped p-OSC
P(g42T-T)				PgBTTT				P3HT				IDTBT				PTQ1				PTB7-Th				PBDB-T-2F				PBTTT
Time (s)	Conductivity (S/cm)	S.D.		Time (s)	Conductivity (S/cm)	S.D.		Time (s)	Conductivity (S/cm)	S.D.		Time (s)	Conductivity (S/cm)	S.D.		Time (s)	Conductivity (S/cm)	S.D.		Time (s)	Conductivity (S/cm)	S.D.		Time (s)	Conductivity (S/cm)	S.D.		Time (s)	Conductivity (S/cm)	S.D.
0	0.000352349	5.19109e-05		0	0.0001473	6.63662e-05		0	1.01587e-06	3.12676e-07		0	2.03861e-07	2.48178e-08		0	3.11072e-07	1.18263e-07		0	7.42735e-07	1.95498e-07		0	1.28739e-06	5.54077e-07		0	3.33048e-06	8.07155e-07
10	1243.06	68.9728		10	392.897	75.1956		10	24.9737	4.89657		10	8.07814	1.11114		10	5.53294	1.17427		10	0.07765	0.06805		10	0.00604	0.00204		10	526.15	35.5703
20	1045.63	70.5511		20	375.855	59.0474		20	21.2879	3.57097		20	7.86527	1.186		20	11.5694	2.23097		20	1.42906	0.48435		20	0.07343	0.01591		20	659.136	48.5426
30	1054.48	168.279		30	301.618	36.5915		30	21.3014	8.01175		30	7.56544	1.22182		30	6.87973	1.21925		30	1.42358	0.56528		30	0.03261	0.00982		30	591.012	30.8303
40	1042.21	251.741		40	341.231	46.2262		40	22.8542	10.9248		40	7.84959	1.15054		40	11.1829	0.90182		40	1.66013	0.76887		40	0.03572	0.00798		40	594.363	32.4583
50	1014.77	175.471		50	302.328	38.6551		50	29.9951	7.35481		50	6.99559	1.17834		50	15.5866	2.96865		50	1.81275	0.74031		50	0.14779	0.02502		50	577.537	45.8075
