# Supplementary material for: Gold-activated persulfate p-doping of organic semiconductors
Source: Nat Mater. 2026 Mar 17;25(8):1429–36. doi: 10.1038/s41563-026-02547-0 (PMC13421340; doi:10.1038/s41563-026-02547-0)
Supplement: Supplementary file 14 — Source data for Extended Data Fig. 8. [file 41563_2026_2547_MOESM14_ESM.xlsx]

## Sheet: Extended Figure 8a
Abs. @ 550 nm of doped 30 nm PBTTT
Distance from Au edge (um)	doped by 1 mM Na2S2O8, 4s	doped by 1 mM Na2S2O8, 10s	doped by 10 mM Na2S2O8, 4s
10	0.14367	0.10664	0.07764
15	0.14729	0.10837	--
20	0.15097	0.10866	--
25	0.15494	0.11139	--
30	0.16261	0.11195	0.08176
35	0.16592	0.11329	--
40	0.17224	0.11592	--
45	--	0.11439	--
55	--	0.11984	--
65	--	0.12851	0.08794
110	--	--	0.08677
170	--	--	0.08895
4000	0.18866	0.17981	0.19294

## Sheet: Extended Figure 8b
Abs. @ 550 nm of doped 70 nm PBTTT
Distance from Au edge (um)	doped by 1 mM Na2S2O8, 4s	doped by 1 mM Na2S2O8, 10s	doped by 10 mM Na2S2O8, 4s
	0.36432	0.30068	0.22834
10	0.35438	0.28921	0.22381
15	0.3495	0.29183	--
20	0.34804	0.29388	--
25	0.3533	0.29294	--
30	0.35517	0.29645	0.22746
35	0.35763	0.29671	--
40	0.36301	0.29705	--
45	0.36734	0.29602	--
55	0.36937	0.3012	--
65	0.37263	0.30112	0.2293
110	--	--	0.24154
170	--	--	0.26138
4000	0.40704	0.40738	0.39405
