# Supplementary material for: Gold-activated persulfate p-doping of organic semiconductors
Source: Nat Mater. 2026 Mar 17;25(8):1429–36. doi: 10.1038/s41563-026-02547-0 (PMC13421340; doi:10.1038/s41563-026-02547-0)
Supplement: Supplementary file 15 — Source data for Extended Data Fig. 9. [file 41563_2026_2547_MOESM15_ESM.xlsx]

## Sheet: Extended Figure 9a
Stability of OFET
pristine-10 days			pristine-130 days			doped-10 days			doped-130 days
VG (V)	ID (A)		VG (V)	ID (A)		VG (V)	ID (A)		VG (V)	ID (A)
10	6.56561e-09		10	1.5427e-08		10	3.15664e-09		10	7.70762e-09
8	1.52154e-09		8	2.45985e-09		8	3.92708e-09		8	1.14918e-09
6	1.52323e-09		6	2.61125e-09		6	3.17767e-09		6	1.08105e-09
4	1.45678e-09		4	2.46658e-09		4	2.57039e-09		4	9.80117e-10
2	1.40716e-09		2	2.13686e-09		2	2.13723e-09		2	9.38903e-10
0	1.32389e-09		0	2.09986e-09		0	1.79154e-09		0	8.77503e-10
-2	1.35332e-09		-2	2.04098e-09		-2	1.53921e-09		-2	8.34607e-10
-4	1.33566e-09		-4	2.06621e-09		-4	1.42482e-09		-4	7.84141e-10
-6	1.29697e-09		-6	2.04771e-09		-6	1.90761e-09		-6	8.09374e-10
-8	3.00776e-09		-8	1.76846e-09		-8	1.08401e-08		-8	2.80026e-09
-10	5.81038e-09		-10	2.37406e-09		-10	4.49441e-08		-10	1.60964e-08
-12	1.55588e-08		-12	1.07952e-08		-12	1.14637e-07		-12	5.71001e-08
-14	3.07096e-08		-14	3.3907e-08		-14	2.28767e-07		-14	1.39618e-07
-16	5.72005e-08		-16	7.21552e-08		-16	4.09649e-07		-16	2.70093e-07
-18	8.54451e-08		-18	1.25637e-07		-18	6.81664e-07		-18	4.5451e-07
-20	1.4635e-07		-20	1.94155e-07		-20	1.05831e-06		-20	7.00359e-07
-22	2.37322e-07		-22	2.77973e-07		-22	1.53977e-06		-22	1.01155e-06
-24	3.6141e-07		-24	3.78032e-07		-24	2.121e-06		-24	1.39458e-06
-26	5.17739e-07		-26	4.95106e-07		-26	2.80035e-06		-26	1.85124e-06
-28	7.08144e-07		-28	6.29664e-07		-28	3.57664e-06		-28	2.38123e-06
-30	9.3004e-07		-30	7.81613e-07		-30	4.44789e-06		-30	2.99351e-06
-32	1.1829e-06		-32	9.52445e-07		-32	5.41291e-06		-32	3.67836e-06
-34	1.4657e-06		-34	1.14522e-06		-34	6.46958e-06		-34	4.43431e-06
-36	1.77834e-06		-36	1.36211e-06		-36	7.61798e-06		-36	5.26405e-06
-38	2.12256e-06		-38	1.60083e-06		-38	8.90127e-06		-38	6.16074e-06
-40	2.49764e-06		-40	1.86513e-06		-40	1.02385e-05		-40	7.12333e-06
-42	2.90106e-06		-42	2.15731e-06		-42	1.16679e-05		-42	8.21215e-06
-44	3.33609e-06		-44	2.46934e-06		-44	1.3183e-05		-44	9.30443e-06
-46	3.80116e-06		-46	2.81703e-06		-46	1.47827e-05		-46	1.04736e-05
-48	4.29756e-06		-48	3.1896e-06		-48	1.64646e-05		-48	1.16946e-05
-50	4.82741e-06		-50	3.59986e-06		-50	1.82321e-05		-50	1.2965e-05
-52	5.38509e-06		-52	4.04701e-06		-52	2.00785e-05		-52	1.4306e-05
-54	5.97304e-06		-54	4.52259e-06		-54	2.20009e-05		-54	1.57002e-05
-56	6.59223e-06		-56	5.0156e-06		-56	2.39985e-05		-56	1.71347e-05
-58	7.24321e-06		-58	5.54198e-06		-58	2.60631e-05		-58	1.86175e-05
-60	7.92102e-06		-60	6.08453e-06		-60	2.81817e-05		-60	2.01527e-05
-62	8.68102e-06		-62	6.6662e-06		-62	3.03606e-05		-62	2.17306e-05
-64	9.41954e-06		-64	7.2723e-06		-64	3.25905e-05		-64	2.33488e-05
-66	1.0184e-05		-66	7.90726e-06		-66	3.48603e-05		-66	2.51165e-05
-68	1.09757e-05		-68	8.55467e-06		-68	3.71626e-05		-68	2.69088e-05
-70	1.17909e-05		-70	9.20939e-06		-70	3.94892e-05		-70	2.87219e-05
-70	1.16701e-05		-70	9.12449e-06		-70	3.91894e-05		-70	2.85097e-05
-68	1.06707e-05		-68	8.34032e-06		-68	3.63937e-05		-68	2.63648e-05
-66	9.74768e-06		-66	7.59863e-06		-66	3.37754e-05		-66	2.43462e-05
-64	8.88726e-06		-64	6.92064e-06		-64	3.12741e-05		-64	2.24247e-05
-62	8.07598e-06		-62	6.25992e-06		-62	2.88815e-05		-62	2.05661e-05
-60	7.31631e-06		-60	5.68212e-06		-60	2.6594e-05		-60	1.87909e-05
-58	6.602e-06		-58	5.12352e-06		-58	2.44069e-05		-58	1.71315e-05
-56	5.93193e-06		-56	4.58798e-06		-56	2.23075e-05		-56	1.5551e-05
-54	5.30287e-06		-54	4.1016e-06		-54	2.03069e-05		-54	1.40554e-05
-52	4.71511e-06		-52	3.64775e-06		-52	1.84021e-05		-52	1.26499e-05
-50	4.16644e-06		-50	3.22543e-06		-50	1.65954e-05		-50	1.13229e-05
-48	3.65739e-06		-48	2.84232e-06		-48	1.48869e-05		-48	1.00835e-05
-46	3.18732e-06		-46	2.49015e-06		-46	1.32769e-05		-46	8.91342e-06
-44	2.75404e-06		-44	2.1676e-06		-44	1.17607e-05		-44	7.84455e-06
-42	2.35751e-06		-42	1.87212e-06		-42	1.03411e-05		-42	6.82802e-06
-40	1.99686e-06		-40	1.60555e-06		-40	9.01721e-06		-40	5.88213e-06
-38	1.67018e-06		-38	1.36766e-06		-38	7.80278e-06		-38	5.0194e-06
-36	1.37698e-06		-36	1.15121e-06		-36	6.66563e-06		-36	4.23052e-06
-34	1.11775e-06		-34	9.44636e-07		-34	5.62465e-06		-34	3.51454e-06
-32	8.89297e-07		-32	7.7252e-07		-32	4.67706e-06		-32	2.87271e-06
-30	6.92327e-07		-30	6.19736e-07		-30	3.82389e-06		-30	2.30808e-06
-28	5.24419e-07		-28	4.85488e-07		-28	3.06423e-06		-28	1.81537e-06
-26	3.84811e-07		-26	3.69903e-07		-26	2.39562e-06		-26	1.39314e-06
-24	2.715e-07		-24	2.72004e-07		-24	1.8186e-06		-24	1.0364e-06
-22	1.81992e-07		-22	1.89415e-07		-22	1.33003e-06		-22	7.41695e-07
-20	1.15242e-07		-20	1.2232e-07		-20	9.28227e-07		-20	5.04076e-07
-18	6.79949e-08		-18	7.02896e-08		-18	6.09585e-07		-18	3.20044e-07
-16	3.72807e-08		-16	3.34948e-08		-16	3.69158e-07		-16	1.84656e-07
-14	1.96555e-08		-14	1.26742e-08		-14	1.99434e-07		-14	9.24129e-08
-12	9.17026e-09		-12	3.95533e-09		-12	8.95963e-08		-12	3.77051e-08
-10	4.25785e-09		-10	2.51031e-09		-10	2.89792e-08		-10	1.27513e-08
-8	1.95723e-09		-8	2.30509e-09		-8	6.09544e-09		-8	4.07369e-09
-6	1.46183e-09		-6	2.31518e-09		-6	1.98331e-09		-6	1.71103e-09
-4	1.38781e-09		-4	2.42621e-09		-4	1.75789e-09		-4	1.3502e-09
-2	1.37183e-09		-2	2.29836e-09		-2	1.83696e-09		-2	1.23581e-09
0	1.38865e-09		0	2.38583e-09		0	1.95555e-09		0	1.13236e-09
2	1.40968e-09		2	2.41443e-09		2	2.38115e-09		2	1.12815e-09
4	1.40968e-09		4	2.48845e-09		4	2.58806e-09		4	1.17525e-09
6	1.41809e-09		6	2.8518e-09		6	3.09944e-09		6	1.20637e-09
8	1.48874e-09		8	2.79124e-09		8	3.25589e-09		8	1.26441e-09
10	1.50725e-09		10	3.1832e-09		10	3.61335e-09		10	1.31908e-09

## Sheet: Extended Figure 9b
Stability of OFET
pristine-10 days			pristine-130 days			doped-10 days			doped-130 days
VG (V)	ID^0.5 (A^0.5 )		VG (V)	ID^0.5 (A^0.5 )		VG (V)	ID^0.5 (A^0.5 )		VG (V)	ID^0.5 (A^0.5 )
10	8.10285e-05		10	0.000124206		10	5.6184e-05		10	8.77931e-05
8	3.9007e-05		8	4.95969e-05		8	6.26665e-05		8	3.38995e-05
6	3.90285e-05		6	5.11004e-05		6	5.63708e-05		6	3.28793e-05
4	3.81678e-05		4	4.96647e-05		4	5.06991e-05		4	3.13068e-05
2	3.75121e-05		2	4.62262e-05		2	4.62302e-05		2	3.06415e-05
0	3.63852e-05		0	4.58242e-05		0	4.23265e-05		0	2.96227e-05
-2	3.67876e-05		-2	4.51772e-05		-2	3.92327e-05		-2	2.88896e-05
-4	3.65467e-05		-4	4.54556e-05		-4	3.77468e-05		-4	2.80025e-05
-6	3.60135e-05		-6	4.52516e-05		-6	4.36762e-05		-6	2.84495e-05
-8	5.48431e-05		-8	4.20531e-05		-8	0.000104116		-8	5.29175e-05
-10	7.62258e-05		-10	4.87243e-05		-10	0.000212		-10	0.000126872
-12	0.000124735		-12	0.0001039		-12	0.00033858		-12	0.000238956
-14	0.000175242		-14	0.000184138		-14	0.000478296		-14	0.000373655
-16	0.000239166		-16	0.000268617		-16	0.000640038		-16	0.000519705
-18	0.00029231		-18	0.000354454		-18	0.000825629		-18	0.000674173
-20	0.000382557		-20	0.000440631		-20	0.00103		-20	0.000836874
-22	0.000487157		-22	0.000527231		-22	0.00124		-22	0.00101
-24	0.000601174		-24	0.000614843		-24	0.00146		-24	0.00118
-26	0.000719541		-26	0.000703638		-26	0.00167		-26	0.00136
-28	0.000841513		-28	0.000793514		-28	0.00189		-28	0.00154
-30	0.000964386		-30	0.000884089		-30	0.00211		-30	0.00173
-32	0.00109		-32	0.000975933		-32	0.00233		-32	0.00192
-34	0.00121		-34	0.00107		-34	0.00254		-34	0.00211
-36	0.00133		-36	0.00117		-36	0.00276		-36	0.00229
-38	0.00146		-38	0.00127		-38	0.00298		-38	0.00248
-40	0.00158		-40	0.00137		-40	0.0032		-40	0.00267
-42	0.0017		-42	0.00147		-42	0.00342		-42	0.00287
-44	0.00183		-44	0.00157		-44	0.00363		-44	0.00305
-46	0.00195		-46	0.00168		-46	0.00384		-46	0.00324
-48	0.00207		-48	0.00179		-48	0.00406		-48	0.00342
-50	0.0022		-50	0.0019		-50	0.00427		-50	0.0036
-52	0.00232		-52	0.00201		-52	0.00448		-52	0.00378
-54	0.00244		-54	0.00213		-54	0.00469		-54	0.00396
-56	0.00257		-56	0.00224		-56	0.0049		-56	0.00414
-58	0.00269		-58	0.00235		-58	0.00511		-58	0.00431
-60	0.00281		-60	0.00247		-60	0.00531		-60	0.00449
-62	0.00295		-62	0.00258		-62	0.00551		-62	0.00466
-64	0.00307		-64	0.0027		-64	0.00571		-64	0.00483
-66	0.00319		-66	0.00281		-66	0.0059		-66	0.00501
-68	0.00331		-68	0.00292		-68	0.0061		-68	0.00519
-70	0.00343		-70	0.00303		-70	0.00628		-70	0.00536
-70	0.00342		-70	0.00302		-70	0.00626		-70	0.00534
-68	0.00327		-68	0.00289		-68	0.00603		-68	0.00513
-66	0.00312		-66	0.00276		-66	0.00581		-66	0.00493
-64	0.00298		-64	0.00263		-64	0.00559		-64	0.00474
-62	0.00284		-62	0.0025		-62	0.00537		-62	0.00453
-60	0.0027		-60	0.00238		-60	0.00516		-60	0.00433
-58	0.00257		-58	0.00226		-58	0.00494		-58	0.00414
-56	0.00244		-56	0.00214		-56	0.00472		-56	0.00394
-54	0.0023		-54	0.00203		-54	0.00451		-54	0.00375
-52	0.00217		-52	0.00191		-52	0.00429		-52	0.00356
-50	0.00204		-50	0.0018		-50	0.00407		-50	0.00336
-48	0.00191		-48	0.00169		-48	0.00386		-48	0.00318
-46	0.00179		-46	0.00158		-46	0.00364		-46	0.00299
-44	0.00166		-44	0.00147		-44	0.00343		-44	0.0028
-42	0.00154		-42	0.00137		-42	0.00322		-42	0.00261
-40	0.00141		-40	0.00127		-40	0.003		-40	0.00243
-38	0.00129		-38	0.00117		-38	0.00279		-38	0.00224
-36	0.00117		-36	0.00107		-36	0.00258		-36	0.00206
-34	0.00106		-34	0.000971924		-34	0.00237		-34	0.00187
-32	0.000943025		-32	0.000878931		-32	0.00216		-32	0.00169
-30	0.000832062		-30	0.000787233		-30	0.00196		-30	0.00152
-28	0.000724168		-28	0.000696769		-28	0.00175		-28	0.00135
-26	0.000620331		-26	0.000608197		-26	0.00155		-26	0.00118
-24	0.000521057		-24	0.00052154		-24	0.00135		-24	0.00102
-22	0.000426605		-22	0.000435218		-22	0.00115		-22	0.000861217
-20	0.000339473		-20	0.000349743		-20	0.000963446		-20	0.000709983
-18	0.000260758		-18	0.000265122		-18	0.000780759		-18	0.000565725
-16	0.000193082		-16	0.000183016		-16	0.000607584		-16	0.000429716
-14	0.000140198		-14	0.00011258		-14	0.00044658		-14	0.000303995
-12	9.57615e-05		-12	6.28914e-05		-12	0.000299326		-12	0.000194178
-10	6.52522e-05		-10	5.0103e-05		-10	0.000170233		-10	0.000112922
-8	4.42406e-05		-8	4.80113e-05		-8	7.80733e-05		-8	6.38254e-05
-6	3.82338e-05		-6	4.81163e-05		-6	4.45343e-05		-6	4.13646e-05
-4	3.72533e-05		-4	4.92565e-05		-4	4.19272e-05		-4	3.67451e-05
-2	3.70382e-05		-2	4.79412e-05		-2	4.28597e-05		-2	3.51541e-05
0	3.72646e-05		0	4.8845e-05		0	4.42216e-05		0	3.36505e-05
2	3.75457e-05		2	4.91368e-05		2	4.8797e-05		2	3.3588e-05
4	3.75457e-05		4	4.98843e-05		4	5.08729e-05		4	3.4282e-05
6	3.76575e-05		6	5.34023e-05		6	5.56726e-05		6	3.47329e-05
8	3.85842e-05		8	5.28322e-05		8	5.70604e-05		8	3.55585e-05
10	3.88233e-05		10	5.64198e-05		10	6.01112e-05		10	3.63192e-05

## Sheet: Extended Figure 9c
Stability of OFET
pristine-10 days			pristine-130 days			doped-10 days			doped-130 days
VG (V)	Mobility (cm2/V-1/s-1)		VG (V)	Mobility (cm2/V-1/s-1)		VG (V)	Mobility (cm2/V-1/s-1)		VG (V)	Mobility (cm2/V-1/s-1)
10	0.00862		10	0.02718		10	0.00284		10	0.01418
8	0.00215		8	0.00652		8	0.0016		8	0.00368
6	8.59665e-07		6	5.60956e-09		6	0.000714143		6	8.20575e-06
4	2.80723e-06		4	2.90003e-05		4	0.000180396		4	6.11296e-06
2	3.87872e-06		2	1.80042e-05		2	1.9749e-06		2	3.46238e-06
0	6.40763e-07		0	1.34337e-06		0	2.57909e-05		0	3.74678e-06
-2	3.18223e-08		-2	1.65837e-07		-2	0.00105		-2	3.20423e-06
-4	7.31427e-07		-4	6.76248e-09		-4	0.00711		-4	2.36402e-07
-6	0.00040864		-6	1.41323e-05		-6	0.02523		-6	0.000757759
-8	0.00197		-8	1.4721e-05		-8	0.06132		-8	0.01182
-10	0.00596		-10	0.00467		-10	0.11367		-10	0.04225
-12	0.01197		-12	0.02238		-12	0.16865		-12	0.07434
-14	0.01598		-14	0.03312		-14	0.21036		-14	0.09622
-16	0.01673		-16	0.03541		-16	0.23633		-16	0.11024
-18	0.0251		-18	0.03612		-18	0.2484		-18	0.1228
-20	0.04634		-20	0.03644		-20	0.25106		-20	0.13421
-22	0.05834		-22	0.03705		-22	0.24894		-22	0.14449
-24	0.06592		-24	0.03799		-24	0.24517		-24	0.15371
-26	0.07051		-26	0.03897		-26	0.24117		-26	0.16014
-28	0.07318		-28	0.03975		-28	0.23987		-28	0.16673
-30	0.07393		-30	0.04062		-30	0.23801		-30	0.17146
-32	0.07404		-32	0.04226		-32	0.23555		-32	0.17222
-34	0.07383		-34	0.04461		-34	0.23231		-34	0.17299
-36	0.07402		-36	0.04646		-36	0.22822		-36	0.17286
-38	0.07438		-38	0.04815		-38	0.22332		-38	0.1713
-40	0.07408		-40	0.05057		-40	0.21759		-40	0.17963
-42	0.07393		-42	0.05166		-42	0.2141		-42	0.17753
-44	0.07411		-44	0.05364		-44	0.21044		-44	0.16766
-46	0.07421		-46	0.05618		-46	0.20663		-46	0.16659
-48	0.07476		-48	0.05851		-48	0.20261		-48	0.16209
-50	0.07479		-50	0.06222		-50	0.19811		-50	0.16049
-52	0.07438		-52	0.06419		-52	0.19333		-52	0.15967
-54	0.07445		-54	0.06337		-54	0.1881		-54	0.15565
-56	0.07468		-56	0.06318		-56	0.1825		-56	0.15164
-58	0.07441		-58	0.06297		-58	0.17661		-58	0.14934
-60	0.0794		-60	0.06332		-60	0.17039		-60	0.14682
-62	0.07919		-62	0.0646		-62	0.164		-62	0.14352
-64	0.0732		-64	0.06462		-64	0.15722		-64	0.14956
-66	0.07257		-66	0.06352		-66	0.11835		-66	0.15411
-68	0.07181		-68	0.06055		-68	0.04693		-68	0.14753
-70	--		-70	--		-70	0.00206		-70	--
-70	--		-70	--		-70	0.01901		-70	--
-68	0.10553		-68	0.08515		-68	0.09171		-68	0.20048
-66	0.09947		-66	0.08078		-66	0.1767		-66	0.19452
-64	0.09591		-64	0.07911		-64	0.21334		-64	0.19453
-62	0.09318		-62	0.07447		-62	0.20935		-62	0.19592
-60	0.09057		-60	0.06942		-60	0.20665		-60	0.19139
-58	0.08854		-58	0.07135		-58	0.2057		-58	0.18697
-56	0.08679		-56	0.06931		-56	0.20572		-56	0.18563
-54	0.08516		-54	0.06573		-54	0.20591		-54	0.18264
-52	0.08355		-52	0.06418		-52	0.20632		-52	0.1801
-50	0.08189		-50	0.06125		-50	0.20678		-50	0.1774
-48	0.07992		-48	0.05797		-48	0.20734		-48	0.17572
-46	0.07807		-46	0.05572		-46	0.20802		-46	0.17134
-44	0.07623		-44	0.05371		-44	0.20871		-44	0.16937
-42	0.07413		-42	0.05139		-42	0.20946		-42	0.17212
-40	0.07212		-40	0.04824		-40	0.20848		-40	0.16951
-38	0.07011		-38	0.04602		-38	0.20808		-38	0.16575
-36	0.06748		-36	0.04764		-36	0.20818		-36	0.16324
-34	0.06481		-34	0.04595		-34	0.20878		-34	0.15989
-32	0.06189		-32	0.04164		-32	0.2098		-32	0.15425
-30	0.05847		-30	0.04051		-30	0.21107		-30	0.14745
-28	0.05472		-28	0.03913		-28	0.21251		-28	0.14022
-26	0.05036		-26	0.03748		-26	0.21181		-26	0.13239
-24	0.04581		-24	0.03653		-24	0.2105		-24	0.12429
-22	0.04025		-22	0.03603		-22	0.20834		-22	0.11584
-20	0.03358		-20	0.03532		-20	0.20497		-20	0.10659
-18	0.02616		-18	0.03393		-18	0.19974		-18	0.09589
-16	0.01774		-16	0.0284		-16	0.19117		-16	0.08362
-14	0.01156		-14	0.01761		-14	0.176		-14	0.06772
-12	0.00686		-12	0.00476		-12	0.1472		-12	0.04457
-10	0.00324		-10	0.000270283		-10	0.10239		-10	0.02074
-8	0.000891104		-8	4.8182e-06		-8	0.05698		-8	0.00625
-6	5.95976e-05		-6	1.89271e-06		-6	0.02389		-6	0.000895198
-4	1.74506e-06		-4	3.74376e-08		-4	0.00655		-4	4.70833e-05
-2	1.55521e-10		-2	2.06748e-07		-2	0.000837209		-2	1.169e-05
0	3.14358e-07		0	1.74513e-06		0	1.87448e-05		0	2.99423e-06
2	9.64342e-08		2	1.31863e-06		2	8.79571e-08		2	4.86739e-07
4	1.52732e-08		4	2.22093e-05		4	3.26178e-09		4	1.60018e-06
6	1.31661e-06		6	1.0608e-05		6	2.23847e-07		6	1.98929e-06
8	1.65886e-06		8	1.11152e-05		8	7.90566e-07		8	3.07157e-06
10	2.79029e-07		10	6.28462e-05		10	1.70342e-06		10	2.82494e-06
